# Supplementary material for: UV-C and hydration state drive pulsed light-induced proteome damage in Bacillus pumilus spores
Source: Front Microbiol. 2025 Apr 9;16:1579161. doi: 10.3389/fmicb.2025.1579161 (PMC12017682; doi:10.3389/fmicb.2025.1579161)
Supplement: Supplementary file 3 [file Table_3.XLSX]

## Sheet: Table S3
Table S3 : Proteome composition of B. pumilus spores suspended in water treated with or without PL and UV-C 254 nm.
									Normalized spectral count																Tfold comparison "PL F5" versus "untreated"					Tfold comparison "PL 2*F5" versus "untreated"					Tfold comparison "UV-C F5" versus "untreated"					Tfold comparison "UV-C 2*F5" versus "untreated"					Statistical classes
									Untreated			PL-treated at F5 fluence			PL-treated at 2* F5 fluence			UV-C-treated at F5 fluence			UV-C-treated at 2* F5 fluence																								Blue class: Identifications satisfied both, the fold (≥1.5) and statistical criteria (p value ≤0.05).
Protein accession	Functional description	pI	Molecular Weight (Da)	#specific peptides	#peptides total	NSAF	% NSAF	Total normalized SC	Replica 1	Replica 2	Replica 3	Replica 1	Replica 2	Replica 3	Replica 1	Replica 2	Replica 3	Replica 1	Replica 2	Replica 3	Replica1	Replica2	Replica3	Fold	Tfold	LOG2(Tfold)*sign	p value	PatternLab Class	Fold	Tfold	LOG2(Tfold)*sign	p value	PatternLab Class3	Fold	Tfold	LOG2(Tfold)*sign	p value	PatternLab Class	Fold	Tfold	LOG2(Tfold)*sign	p value	PatternLab Class4		Orange class: These identifications did not meet the fold criterion but they deserve a second look because they have low p-values.
AIDKCPCB_02854	Cystathionine beta-lyase PatB	5.74173	44368	12	15	0.473314	9.20815e-05	21	7	7	7	0	0	0	0	0	0	0	0	0	0	0	0	0.125	-8	-3	0	Blue	0.125	-8	-3	0	Blue	0.125	-8	-3	0	Blue	0.125	-8	-3	0	Blue		Green class: These identifications satisfied the fold criteria but, most likely, this happened by chance (should be disconsidered).
AIDKCPCB_00468	UDP-N-acetylmuramoyl-tripeptide--D-alanyl-D- alanine ligase	5.56722	49485	17	18	1.15186	0.000224091	57	11	13	15	1	2	1	4	2	3	0	0	3	0	1	1	0.166667	-6	-2.58496	0.00617597	Blue	0.285714	-3.5	-1.80735	0.004798	Blue	0.142857	-7	-2.80735	0.00154149	Blue	0.119048	-8.4	-3.07039	0.00543801	Blue		Red class: These identifications did not meet the fold and p-value criteria (should be disconsidered).
AIDKCPCB_00001	Chromosomal replication initiator protein DnaA	6.15062	47681	19	23	1.00669	0.000195848	48	8	14	14	2	1	1	2	0	1	1	0	2	0	0	2	0.179487	-5.57143	-2.47805	0.0305229	Blue	0.153846	-6.5	-2.70044	0.0242428	Blue	0.153846	-6.5	-2.70044	0.0242428	Blue	0.128205	-7.8	-2.96347	0.020998	Blue
AIDKCPCB_02110	ADP-ribose pyrophosphatase	4.95668	21163	8	9	0.756036	0.000147084	16	5	5	6	0	0	0	0	0	0	0	0	0	0	0	0	0.157895	-6.33333	-2.66297	0.00388351	Blue	0.157895	-6.33333	-2.66297	0.00388351	Blue	0.157895	-6.33333	-2.66297	0.00388351	Blue	0.157895	-6.33333	-2.66297	0.00388351	Blue
AIDKCPCB_03533	hypothetical protein	6.07384	36486	8	9	0.411117	7.99812e-05	15	5	5	5	0	0	0	0	0	0	0	0	0	0	0	0	0.166667	-6	-2.58496	0	Blue	0.166667	-6	-2.58496	0	Blue	0.166667	-6	-2.58496	0	Blue	0.166667	-6	-2.58496	0	Blue
AIDKCPCB_03283	Oligoendopeptidase F_ plasmid	4.96276	68203	25	31	1.75945	0.000342295	120	20	18	25	5	5	4	8	3	9	3	1	4	4	7	4	0.257576	-3.88235	-1.95693	0.0140746	Blue	0.348485	-2.86957	-1.52083	0.0070356	Blue	0.166667	-6	-2.58496	0.00573888	Blue	0.272727	-3.66667	-1.87447	0.00705427	Blue
AIDKCPCB_00688	putative ATP-dependent RNA helicase YfmL	8.70498	42974	20	23	1.09368	0.000212772	47	13	10	8	0	3	1	2	1	0	1	0	2	2	2	2	0.205882	-4.85714	-2.28011	0.0103029	Blue	0.176471	-5.66667	-2.5025	0.0137151	Blue	0.176471	-5.66667	-2.5025	0.0137151	Blue	0.264706	-3.77778	-1.91754	0.0290805	Blue
AIDKCPCB_02132	Protein RocB	5.2963	60950	10	11	0.410172	7.97975e-05	25	5	6	8	0	1	0	1	1	0	0	0	1	1	0	1	0.181818	-5.5	-2.45943	0.0124364	Blue	0.227273	-4.4	-2.1375	0.0142927	Blue	0.181818	-5.5	-2.45943	0.0124364	Blue	0.227273	-4.4	-2.1375	0.0142927	Blue
AIDKCPCB_00118	DNA integrity scanning protein DisA	6.18543	40711	9	10	0.319324	6.21233e-05	13	3	5	5	0	0	0	0	0	0	0	0	0	0	0	0	0.1875	-5.33333	-2.41504	0.0228602	Blue	0.1875	-5.33333	-2.41504	0.0228602	Blue	0.1875	-5.33333	-2.41504	0.0228602	Blue	0.1875	-5.33333	-2.41504	0.0228602	Blue
AIDKCPCB_02472	Delta-aminolevulinic acid dehydratase	5.41908	36171	12	12	0.38705	7.52992e-05	14	4	3	6	0	0	0	0	0	0	0	0	0	0	1	0	0.1875	-5.33333	-2.41504	0.0390123	Blue	0.1875	-5.33333	-2.41504	0.0390123	Blue	0.1875	-5.33333	-2.41504	0.0390123	Blue	0.25	-4	-2	0.0326719	Blue
AIDKCPCB_00962	Uroporphyrinogen decarboxylase	6.01577	39691	8	11	0.529087	0.000102932	21	6	6	6	0	0	0	1	0	0	0	0	1	0	0	1	0.142857	-7	-2.80735	0	Blue	0.190476	-5.25	-2.39232	0.00344235	Blue	0.190476	-5.25	-2.39232	0.00344235	Blue	0.190476	-5.25	-2.39232	0.00344235	Blue
AIDKCPCB_01419	Glutaminase 2	5.89999	33622	11	16	0.892273	0.000173588	30	7	7	9	0	1	0	0	1	1	0	0	2	0	0	2	0.153846	-6.5	-2.70044	0.00242513	Blue	0.192308	-5.2	-2.37851	0.00277135	Blue	0.192308	-5.2	-2.37851	0.00175661	Blue	0.192308	-5.2	-2.37851	0.00175661	Blue
AIDKCPCB_00384	L-cystine import ATP-binding protein TcyC	8.80594	27735	9	9	0.973499	0.000189391	27	6	5	6	2	1	2	1	0	1	0	0	1	1	0	1	0.4	-2.5	-1.32193	0.00105756	Blue	0.25	-4	-2	0.000447238	Blue	0.2	-5	-2.32193	0.000347891	Blue	0.25	-4	-2	0.000447238	Blue
AIDKCPCB_00321	TelA-like protein	5.3604	41492	13	15	0.626627	0.000121908	26	6	5	6	1	1	1	1	0	2	0	0	1	1	1	0	0.3	-3.33333	-1.73697	0.00506332	Blue	0.3	-3.33333	-1.73697	0.00483389	Blue	0.2	-5	-2.32193	0.000347891	Blue	0.25	-4	-2	0.000447238	Blue
AIDKCPCB_03228	Sporulation transcription regulator WhiA	9.42307	36378	9	10	0.412337	8.02186e-05	15	3	4	5	0	0	0	2	0	0	0	0	0	0	0	1	0.2	-5	-2.32193	0.0202041	Blue	0.333333	-3	-1.58496	0.0201689	Blue	0.2	-5	-2.32193	0.0202041	Blue	0.266667	-3.75	-1.90689	0.00996386	Blue
AIDKCPCB_03279	Cell division ATP-binding protein FtsE	6.46785	25595	8	8	0.664192	0.000129216	17	4	3	5	1	0	0	1	1	0	0	0	0	1	0	1	0.266667	-3.75	-1.90689	0.00996386	Blue	0.333333	-3	-1.58496	0.0131721	Blue	0.2	-5	-2.32193	0.0202041	Blue	0.333333	-3	-1.58496	0.0131721	Blue
AIDKCPCB_02001	4-hydroxy-tetrahydrodipicolinate reductase	5.36663	29214	9	11	1.33498	0.000259715	39	6	7	9	3	1	2	6	1	1	0	0	2	0	0	1	0.36	-2.77778	-1.47393	0.0105551	Blue	0.44	-2.27273	-1.18442	0.0885996	Green	0.2	-5	-2.32193	0.00478615	Blue	0.16	-6.25	-2.64386	0.00851597	Blue
AIDKCPCB_01518	Ribosomal RNA small subunit methyltransferase B	6.57984	49990	11	13	0.760152	0.000147885	38	8	8	9	1	1	0	3	1	1	2	1	0	2	0	1	0.178571	-5.6	-2.48543	8.36435e-05	Blue	0.285714	-3.5	-1.80735	0.0031866	Blue	0.214286	-4.66667	-2.22239	0.00119415	Blue	0.214286	-4.66667	-2.22239	0.00119415	Blue
AIDKCPCB_02735	2-succinyl-5-enolpyruvyl-6-hydroxy-3- cyclohexene-1-carboxylate synthase	5.49882	64634	6	11	0.185661	3.61196e-05	12	3	4	4	0	0	0	1	0	0	0	0	0	0	0	0	0.214286	-4.66667	-2.22239	0.0081634	Blue	0.285714	-3.5	-1.80735	0.00211065	Blue	0.214286	-4.66667	-2.22239	0.0081634	Blue	0.214286	-4.66667	-2.22239	0.0081634	Blue
AIDKCPCB_03534	FMN reductase (NADPH)	5.72374	28187	9	10	0.780502	0.000151844	22	4	3	4	1	0	1	3	2	1	0	0	0	0	1	2	0.357143	-2.8	-1.48543	0.00312559	Blue	0.642857	-1.55556	-0.63743	0.0824417	Green	0.214286	-4.66667	-2.22239	0.0081634	Blue	0.428571	-2.33333	-1.22239	0.0248175	Blue
AIDKCPCB_02661	Putative dipeptidase	5.12915	51295	20	22	2.67083	0.000519599	137	21	18	24	6	8	12	11	6	6	3	0	9	6	4	3	0.439394	-2.27586	-1.18641	0.00755509	Blue	0.393939	-2.53846	-1.34395	0.00518939	Blue	0.227273	-4.4	-2.1375	0.00873103	Blue	0.242424	-4.125	-2.04439	0.00345614	Blue
AIDKCPCB_00601	Adenylosuccinate lyase	5.72788	49386	20	25	1.61989	0.000315144	80	12	14	15	4	2	2	10	3	3	2	0	5	1	4	3	0.25	-4	-2	0.000814338	Blue	0.431818	-2.31579	-1.2115	0.0559246	Green	0.227273	-4.4	-2.1375	0.00508116	Blue	0.25	-4	-2	0.000912048	Blue
AIDKCPCB_02886	Nicotinate phosphoribosyltransferase	5.50271	55530	18	22	2.14299	0.00041691	119	20	20	21	4	7	2	6	6	5	2	3	7	4	4	8	0.25	-4	-2	0.00599439	Blue	0.3125	-3.2	-1.67807	6.35939e-06	Blue	0.234375	-4.26667	-2.09311	0.00656982	Blue	0.296875	-3.36842	-1.75207	0.00541216	Blue
AIDKCPCB_01257	Formyltetrahydrofolate deformylase	5.88992	34623	6	8	0.693181	0.000134856	24	3	6	5	0	1	0	2	2	2	0	0	1	0	2	0	0.235294	-4.25	-2.08746	0.0271218	Blue	0.529412	-1.88889	-0.917538	0.0941784	Green	0.235294	-4.25	-2.08746	0.0271218	Blue	0.294118	-3.4	-1.76553	0.0253033	Blue
AIDKCPCB_01962	Alpha-pyrone synthesis polyketide synthase-like Pks11	5.96889	40639	15	17	1.55023	0.000301592	63	13	11	11	2	3	3	6	4	1	1	0	5	1	1	1	0.289474	-3.45455	-1.7885	0.00134346	Blue	0.368421	-2.71429	-1.44057	0.0179755	Blue	0.236842	-4.22222	-2.078	0.0131009	Blue	0.157895	-6.33333	-2.66297	0.00388351	Blue
AIDKCPCB_01388	Protein MreBH	5.47715	35746	8	10	0.447603	8.70794e-05	16	5	4	4	0	0	0	1	0	0	0	0	1	0	0	1	0.1875	-5.33333	-2.41504	0.00586515	Blue	0.25	-4	-2	0.00105756	Blue	0.25	-4	-2	0.00105756	Blue	0.25	-4	-2	0.00105756	Blue
AIDKCPCB_00907	putative anti-sigma-M factor YhdL	5.43344	40173	8	9	0.248923	4.84271e-05	10	4	3	2	0	0	1	0	0	0	0	0	0	0	0	0	0.333333	-3	-1.58496	0.0248175	Blue	0.25	-4	-2	0.0350987	Blue	0.25	-4	-2	0.0350987	Blue	0.25	-4	-2	0.0350987	Blue
AIDKCPCB_02286	PhoH-like protein	6.41561	35406	17	21	2.23126	0.000434083	79	15	13	13	4	3	4	4	3	3	2	0	6	2	3	4	0.318182	-3.14286	-1.65208	0.000989837	Blue	0.295455	-3.38462	-1.75899	0.000899913	Blue	0.25	-4	-2	0.015365	Blue	0.272727	-3.66667	-1.87447	0.000300751	Blue
AIDKCPCB_01997	CCA-adding enzyme	5.19013	45814	10	12	0.458375	8.91752e-05	21	3	5	5	0	1	1	2	0	1	1	0	0	0	1	1	0.3125	-3.2	-1.67807	0.0168559	Blue	0.375	-2.66667	-1.41504	0.0201689	Blue	0.25	-4	-2	0.0133217	Blue	0.3125	-3.2	-1.67807	0.0168559	Blue
AIDKCPCB_00816	hypothetical protein	5.72675	34273	8	9	1.07957	0.000210026	37	5	6	6	3	2	2	2	1	2	1	1	0	1	2	3	0.5	-2	-1	0.00211065	Blue	0.4	-2.5	-1.32193	0.00105756	Blue	0.25	-4	-2	0.000447238	Blue	0.45	-2.22222	-1.152	0.00996386	Blue
AIDKCPCB_03604	Riboflavin biosynthesis protein RibD	6.00529	38878	7	10	0.308658	6.00482e-05	12	3	3	3	0	0	0	1	1	1	0	0	0	0	0	0	0.25	-4	-2	0	Blue	0.5	-2	-1	0	Blue	0.25	-4	-2	0	Blue	0.25	-4	-2	0	Blue
AIDKCPCB_02657	hypothetical protein	8.81677	36530	6	8	0.383247	7.45592e-05	14	2	4	3	0	0	0	1	1	1	0	0	0	1	1	0	0.25	-4	-2	0.0350987	Blue	0.5	-2	-1	0.0741799	Green	0.25	-4	-2	0.0350987	Blue	0.416667	-2.4	-1.26303	0.0356527	Blue
AIDKCPCB_02038	hypothetical protein	6.83885	32890	9	9	1.61143	0.000313498	53	11	14	10	0	1	1	3	1	2	2	2	3	1	1	1	0.131579	-7.6	-2.926	0.00797395	Blue	0.236842	-4.22222	-2.078	0.0062257	Blue	0.263158	-3.8	-1.926	0.0115324	Blue	0.157895	-6.33333	-2.66297	0.0124586	Blue
AIDKCPCB_00426	hypothetical protein	5.68658	40631	8	11	0.4184	8.13981e-05	17	3	4	5	0	0	0	1	2	0	0	0	1	1	0	0	0.2	-5	-2.32193	0.0202041	Blue	0.4	-2.5	-1.32193	0.0213116	Blue	0.266667	-3.75	-1.90689	0.00996386	Blue	0.266667	-3.75	-1.90689	0.00996386	Blue
AIDKCPCB_01966	Carboxypeptidase 1	5.25924	58190	25	29	2.45747	0.000478091	143	18	22	24	5	7	6	9	7	8	7	2	6	7	5	10	0.313433	-3.19048	-1.67377	0.00785178	Blue	0.402985	-2.48148	-1.3112	0.0109041	Blue	0.268657	-3.72222	-1.89616	0.00236267	Blue	0.373134	-2.68	-1.42223	0.00404272	Blue
AIDKCPCB_02011	Beta-barrel assembly-enhancing protease	4.27764	48166	5	8	0.166092	3.23126e-05	8	3	2	3	0	0	0	0	0	0	0	0	0	0	0	0	0.272727	-3.66667	-1.87447	0.0152681	Blue	0.272727	-3.66667	-1.87447	0.0152681	Blue	0.272727	-3.66667	-1.87447	0.0152681	Blue	0.272727	-3.66667	-1.87447	0.0152681	Blue
AIDKCPCB_00812	Glutamate-1-semialdehyde 2_1-aminomutase 1	5.58081	46623	9	10	0.193038	3.75548e-05	9	3	2	3	0	0	0	1	0	0	0	0	0	0	0	0	0.272727	-3.66667	-1.87447	0.0152681	Blue	0.363636	-2.75	-1.45943	0.0077626	Blue	0.272727	-3.66667	-1.87447	0.0152681	Blue	0.272727	-3.66667	-1.87447	0.0152681	Blue
AIDKCPCB_03380	hypothetical protein	6.51053	63860	5	8	0.156593	3.04645e-05	10	2	3	3	1	0	0	1	0	0	0	0	0	0	0	0	0.363636	-2.75	-1.45943	0.0077626	Blue	0.363636	-2.75	-1.45943	0.0077626	Blue	0.272727	-3.66667	-1.87447	0.0152681	Blue	0.272727	-3.66667	-1.87447	0.0152681	Blue
AIDKCPCB_02028	Heptaprenyl diphosphate synthase component 1	6.00488	29889	5	6	0.368028	7.15985e-05	11	2	3	3	1	0	0	1	0	0	0	0	0	0	0	1	0.363636	-2.75	-1.45943	0.0077626	Blue	0.363636	-2.75	-1.45943	0.0077626	Blue	0.272727	-3.66667	-1.87447	0.0152681	Blue	0.363636	-2.75	-1.45943	0.0077626	Blue
AIDKCPCB_00294	Epoxide hydrolase A	7.84023	32696	5	8	0.458772	8.92523e-05	15	2	3	3	0	1	1	1	0	1	0	0	0	1	1	1	0.454545	-2.2	-1.1375	0.0132356	Blue	0.454545	-2.2	-1.1375	0.0132356	Blue	0.272727	-3.66667	-1.87447	0.0152681	Blue	0.545455	-1.83333	-0.874469	0.0377496	Blue
AIDKCPCB_00348	Proline dehydrogenase 2	7.69598	35305	12	16	1.24628	0.00024246	44	8	9	9	1	1	2	2	1	1	2	1	2	1	1	3	0.241379	-4.14286	-2.05063	9.96897e-05	Blue	0.241379	-4.14286	-2.05063	9.96897e-05	Blue	0.275862	-3.625	-1.85798	0.000119761	Blue	0.275862	-3.625	-1.85798	0.00277135	Blue
AIDKCPCB_03659	scyllo-inositol 2-dehydrogenase (NADP(+)) IolU	5.96261	40919	13	14	1.17305	0.000228212	48	8	9	9	3	0	2	5	1	3	2	0	3	0	0	3	0.275862	-3.625	-1.85798	0.00851597	Blue	0.413793	-2.41667	-1.27302	0.0310687	Blue	0.275862	-3.625	-1.85798	0.00851597	Blue	0.206897	-4.83333	-2.27302	0.0103944	Blue
AIDKCPCB_03450	Transcription termination factor Rho	6.79658	47402	30	30	5.82254	0.00113275	276	35	42	43	18	14	15	19	12	10	11	6	14	11	12	14	0.406504	-2.46	-1.29866	0.0037684	Blue	0.357724	-2.79545	-1.48308	0.00213622	Blue	0.276423	-3.61765	-1.85505	0.00101029	Blue	0.325203	-3.075	-1.62059	0.00416116	Blue
AIDKCPCB_02179	1-deoxy-D-xylulose-5-phosphate synthase	5.52428	69394	25	28	1.74367	0.000339224	121	17	20	25	3	4	8	5	5	6	6	4	5	5	4	4	0.276923	-3.61111	-1.85244	0.0075988	Blue	0.292308	-3.42105	-1.77444	0.0206201	Blue	0.276923	-3.61111	-1.85244	0.0168734	Blue	0.246154	-4.0625	-2.02237	0.0181587	Blue
AIDKCPCB_00322	Glycine betaine transport ATP-binding protein OpuAA	5.40942	46761	38	40	10.3933	0.00202197	486	66	72	71	30	26	26	25	26	24	19	13	25	21	19	23	0.400943	-2.49412	-1.31853	9.9928e-05	Blue	0.367925	-2.71795	-1.44252	0.000744468	Blue	0.283019	-3.53333	-1.82103	0.000910795	Blue	0.311321	-3.21212	-1.68353	9.36556e-05	Blue
AIDKCPCB_00878	Hexitol phosphatase B	4.75615	25191	9	9	1.38939	0.0002703	35	6	7	8	2	1	1	3	0	1	1	0	3	1	1	0	0.291667	-3.42857	-1.77761	0.00266492	Blue	0.291667	-3.42857	-1.77761	0.00873103	Blue	0.291667	-3.42857	-1.77761	0.00873103	Blue	0.208333	-4.8	-2.26303	0.0018875	Blue
AIDKCPCB_02736	Salicylate biosynthesis isochorismate synthase	5.19872	53577	14	18	0.727924	0.000141615	39	5	8	8	2	2	1	3	0	2	2	0	2	0	2	2	0.333333	-3	-1.58496	0.0241143	Blue	0.333333	-3	-1.58496	0.0166297	Blue	0.291667	-3.42857	-1.77761	0.0128085	Blue	0.291667	-3.42857	-1.77761	0.0128085	Blue
AIDKCPCB_03250	HPr kinase/phosphorylase	5.74352	34802	13	16	1.29303	0.000251554	45	7	7	7	2	3	1	3	2	4	2	0	2	3	1	1	0.375	-2.66667	-1.41504	0.0130725	Blue	0.5	-2	-1	0.0202041	Blue	0.291667	-3.42857	-1.77761	0.0135599	Blue	0.333333	-3	-1.58496	0.0152681	Blue
AIDKCPCB_02965	Methionine import ATP-binding protein MetN	6.78375	38104	10	12	0.629855	0.000122536	24	3	6	5	0	0	0	3	1	1	0	0	2	1	1	1	0.176471	-5.66667	-2.5025	0.0339082	Blue	0.470588	-2.125	-1.08746	0.0576381	Green	0.294118	-3.4	-1.76553	0.0253033	Blue	0.352941	-2.83333	-1.5025	0.0532707	Green
AIDKCPCB_01078	Oligopeptide transport ATP-binding protein OppF	7.16426	34634	23	24	6.87186	0.00133689	238	29	31	34	17	14	11	20	12	15	9	6	11	6	9	14	0.463918	-2.15556	-1.10806	0.00175355	Blue	0.515464	-1.94	-0.956057	0.00789319	Blue	0.298969	-3.34483	-1.74193	0.000383934	Blue	0.329897	-3.03125	-1.59991	0.00283678	Blue
AIDKCPCB_00969	hypothetical protein	5.33975	27131	5	7	0.258007	5.01944e-05	7	2	2	3	0	0	0	0	0	0	0	0	0	0	0	0	0.3	-3.33333	-1.73697	0.0198039	Blue	0.3	-3.33333	-1.73697	0.0198039	Blue	0.3	-3.33333	-1.73697	0.0198039	Blue	0.3	-3.33333	-1.73697	0.0198039	Blue
AIDKCPCB_00568	hypothetical protein	8.54872	61900	6	8	0.113086	2.20004e-05	7	2	2	3	0	0	0	0	0	0	0	0	0	0	0	0	0.3	-3.33333	-1.73697	0.0198039	Blue	0.3	-3.33333	-1.73697	0.0198039	Blue	0.3	-3.33333	-1.73697	0.0198039	Blue	0.3	-3.33333	-1.73697	0.0198039	Blue
AIDKCPCB_00188	Iron-sulfur cluster carrier protein	5.06295	38478	8	10	0.2339	4.55043e-05	9	3	2	2	1	0	0	0	0	1	0	0	0	0	0	0	0.4	-2.5	-1.32193	0.0132356	Blue	0.4	-2.5	-1.32193	0.0132356	Blue	0.3	-3.33333	-1.73697	0.0198039	Blue	0.3	-3.33333	-1.73697	0.0198039	Blue
AIDKCPCB_00248	Proline--tRNA ligase	5.44663	54812	15	20	1.44129	0.000280398	79	12	11	14	3	2	3	7	3	4	5	1	3	4	4	3	0.275	-3.63636	-1.8625	0.00380765	Blue	0.425	-2.35294	-1.23447	0.00852938	Blue	0.3	-3.33333	-1.73697	0.00378705	Blue	0.35	-2.85714	-1.51457	0.00500666	Blue
AIDKCPCB_01890	Cyclic di-AMP synthase CdaS	5.17469	23183	9	9	0.517621	0.000100701	12	3	2	2	1	1	0	0	1	1	0	0	0	0	1	0	0.5	-2	-1	0.0241101	Blue	0.5	-2	-1	0.0241101	Blue	0.3	-3.33333	-1.73697	0.0198039	Blue	0.4	-2.5	-1.32193	0.0132356	Blue
AIDKCPCB_02035	Glycerol-3-phosphate dehydrogenase [NAD(P)+]	5.67139	37633	11	11	1.03632	0.000201613	39	5	6	6	2	1	3	3	3	2	0	2	1	2	2	1	0.45	-2.22222	-1.152	0.00996386	Blue	0.55	-1.81818	-0.862496	0.00312559	Blue	0.3	-3.33333	-1.73697	0.00483389	Blue	0.4	-2.5	-1.32193	0.00105756	Blue
AIDKCPCB_00960	Heme-degrading monooxygenase HmoB	5.21287	18619	7	7	0.698212	0.000135834	13	4	3	3	0	1	0	1	0	0	0	0	1	0	0	0	0.307692	-3.25	-1.70044	0.00312559	Blue	0.307692	-3.25	-1.70044	0.00312559	Blue	0.307692	-3.25	-1.70044	0.00312559	Blue	0.230769	-4.33333	-2.11548	0.00985246	Blue
AIDKCPCB_01522	Small ribosomal subunit biogenesis GTPase RsgA	5.43692	33570	8	10	0.417039	8.11334e-05	14	3	3	4	0	1	1	1	0	0	1	0	0	0	0	0	0.384615	-2.6	-1.37851	0.00481268	Blue	0.307692	-3.25	-1.70044	0.00312559	Blue	0.307692	-3.25	-1.70044	0.00312559	Blue	0.230769	-4.33333	-2.11548	0.00985246	Blue
AIDKCPCB_00846	L-methionine gamma-lyase	5.44597	46472	12	12	1.01136	0.000196757	47	9	7	7	2	3	2	1	2	2	2	1	2	3	1	3	0.384615	-2.6	-1.37851	0.00600162	Blue	0.307692	-3.25	-1.70044	0.00430208	Blue	0.307692	-3.25	-1.70044	0.00430208	Blue	0.384615	-2.6	-1.37851	0.00481268	Blue
AIDKCPCB_01624	Aspartokinase	5.95596	43221	9	10	0.439601	8.55227e-05	19	3	4	3	2	1	1	0	1	1	0	0	1	1	1	0	0.538462	-1.85714	-0.893085	0.0132356	Blue	0.384615	-2.6	-1.37851	0.00481268	Blue	0.307692	-3.25	-1.70044	0.00312559	Blue	0.384615	-2.6	-1.37851	0.00481268	Blue
AIDKCPCB_01995	3-methyl-2-oxobutanoate hydroxymethyltransferase	5.50838	30440	5	5	0.624179	0.000121432	19	2	4	4	1	0	0	1	1	1	0	0	1	0	3	1	0.307692	-3.25	-1.70044	0.0285958	Blue	0.461538	-2.16667	-1.11548	0.0728274	Green	0.307692	-3.25	-1.70044	0.0285958	Blue	0.538462	-1.85714	-0.893085	0.150012	Green
AIDKCPCB_02159	Putative lipid kinase BmrU	4.83589	32892	8	8	0.577648	0.000112379	19	4	3	3	0	0	1	3	1	1	0	0	1	0	0	2	0.307692	-3.25	-1.70044	0.00312559	Blue	0.615385	-1.625	-0.70044	0.113145	Green	0.307692	-3.25	-1.70044	0.00312559	Blue	0.384615	-2.6	-1.37851	0.038561	Blue
AIDKCPCB_00904	Alkaline phosphatase 4	9.06755	48860	15	18	1.08473	0.00021103	53	8	8	10	4	3	1	1	1	2	1	2	3	2	4	3	0.37931	-2.63636	-1.39855	0.00685323	Blue	0.241379	-4.14286	-2.05063	0.00242513	Blue	0.310345	-3.22222	-1.68806	0.00177857	Blue	0.413793	-2.41667	-1.27302	0.00323191	Blue
AIDKCPCB_03271	Putative NAD(P)H nitroreductase YfkO	5.15133	26246	8	10	0.72392	0.000140836	19	4	4	5	0	1	0	2	0	1	0	0	2	0	0	0	0.25	-4	-2	0.00105756	Blue	0.375	-2.66667	-1.41504	0.0131721	Blue	0.3125	-3.2	-1.67807	0.0168559	Blue	0.1875	-5.33333	-2.41504	0.00586515	Blue
AIDKCPCB_01339	Putative N-acetyl-LL-diaminopimelate aminotransferase	5.43738	43262	11	13	1.52559	0.000296797	66	10	10	12	2	3	2	4	3	4	4	3	1	3	3	2	0.285714	-3.5	-1.80735	0.00167824	Blue	0.4	-2.5	-1.32193	0.00277135	Blue	0.314286	-3.18182	-1.66985	0.00253787	Blue	0.314286	-3.18182	-1.66985	0.001888	Blue
AIDKCPCB_00216	Glutamine--fructose-6-phosphate aminotransferase [isomerizing]	4.97988	65458	17	23	1.16105	0.000225878	76	8	12	12	3	5	3	5	5	3	3	0	5	3	5	4	0.4	-2.5	-1.32193	0.019089	Blue	0.457143	-2.1875	-1.12928	0.0248543	Blue	0.314286	-3.18182	-1.66985	0.0156177	Blue	0.428571	-2.33333	-1.22239	0.0239079	Blue
AIDKCPCB_03794	Ribosomal RNA small subunit methyltransferase G	6.61665	27037	12	12	1.0726	0.000208671	29	6	4	6	1	0	1	2	2	3	1	0	2	0	0	1	0.263158	-3.8	-1.926	0.00871766	Blue	0.526316	-1.9	-0.925999	0.0285958	Blue	0.315789	-3.16667	-1.66297	0.00838827	Blue	0.210526	-4.75	-2.24793	0.00719274	Blue
AIDKCPCB_02770	Inner membrane protein YqiK	5.34292	56700	30	35	2.57496	0.000500948	146	18	14	21	6	11	9	9	12	8	5	3	7	8	8	7	0.517857	-1.93103	-0.949374	0.0266887	Blue	0.571429	-1.75	-0.807355	0.0377496	Blue	0.321429	-3.11111	-1.63743	0.0105835	Blue	0.464286	-2.15385	-1.10692	0.0357378	Blue
AIDKCPCB_01681	Glutamine synthetase	5.11989	50257	22	28	2.56681	0.000499363	129	15	18	19	9	5	8	10	7	8	6	2	7	4	6	5	0.454545	-2.2	-1.1375	0.00417138	Blue	0.509091	-1.96429	-0.974005	0.00498658	Blue	0.327273	-3.05556	-1.61143	0.00378477	Blue	0.327273	-3.05556	-1.61143	0.00316167	Blue
AIDKCPCB_01393	Adenine deaminase	5.06438	63005	10	14	0.412666	8.02825e-05	26	3	6	6	0	1	2	0	2	1	1	0	2	2	0	0	0.333333	-3	-1.58496	0.0366415	Blue	0.333333	-3	-1.58496	0.0366415	Blue	0.333333	-3	-1.58496	0.0366415	Blue	0.277778	-3.6	-1.848	0.0285822	Blue
AIDKCPCB_01938	Thymidylate synthase 2	5.93357	30515	6	6	0.196625	3.82526e-05	6	2	2	2	0	0	0	0	0	0	0	0	0	0	0	0	0.333333	-3	-1.58496	0	Blue	0.333333	-3	-1.58496	0	Blue	0.333333	-3	-1.58496	0	Blue	0.333333	-3	-1.58496	0	Blue
AIDKCPCB_03059	Glycine betaine/carnitine/choline transport ATP-binding protein OpuCA	5.85879	43220	3	4	0.138825	2.70078e-05	6	2	2	2	0	0	0	0	0	0	0	0	0	0	0	0	0.333333	-3	-1.58496	0	Blue	0.333333	-3	-1.58496	0	Blue	0.333333	-3	-1.58496	0	Blue	0.333333	-3	-1.58496	0	Blue
AIDKCPCB_01668	tRNA dimethylallyltransferase	6.38402	37753	5	6	0.344343	6.69907e-05	13	4	2	3	1	0	0	1	0	1	0	0	1	0	0	0	0.333333	-3	-1.58496	0.0248175	Blue	0.416667	-2.4	-1.26303	0.0356527	Blue	0.333333	-3	-1.58496	0.0248175	Blue	0.25	-4	-2	0.0350987	Blue
AIDKCPCB_02135	Putative aminotransferase/MSMEI_6121	5.51293	48101	5	8	0.270265	5.2579e-05	13	2	4	3	0	1	0	0	1	1	0	0	1	0	0	0	0.333333	-3	-1.58496	0.0248175	Blue	0.416667	-2.4	-1.26303	0.0356527	Blue	0.333333	-3	-1.58496	0.0248175	Blue	0.25	-4	-2	0.0350987	Blue
AIDKCPCB_01013	putative protein YisK	5.26169	33326	14	16	2.16048	0.000420312	72	8	10	12	7	4	2	6	3	3	4	0	4	4	2	3	0.484848	-2.0625	-1.04439	0.0404668	Blue	0.454545	-2.2	-1.1375	0.0178099	Blue	0.333333	-3	-1.58496	0.0147784	Blue	0.363636	-2.75	-1.45943	0.0129527	Blue
AIDKCPCB_03356	5-amino-6-(5-phospho-D-ribitylamino)uracil phosphatase YwtE	5.20234	32643	10	14	0.643323	0.000125156	21	5	3	4	1	1	1	2	1	1	1	0	1	0	0	0	0.4	-2.5	-1.32193	0.0350987	Blue	0.466667	-2.14286	-1.09954	0.0248175	Blue	0.333333	-3	-1.58496	0.0131721	Blue	0.2	-5	-2.32193	0.0202041	Blue
AIDKCPCB_01274	Magnesium transporter MgtE	4.61879	51063	3	5	0.195837	3.80993e-05	10	2	2	2	0	1	0	1	1	0	0	0	0	0	0	1	0.444444	-2.25	-1.16993	0.0377496	Blue	0.555556	-1.8	-0.847997	0.057191	Green	0.333333	-3	-1.58496	0	Blue	0.444444	-2.25	-1.16993	0.0377496	Blue
AIDKCPCB_00970	Lipoate-protein ligase LplJ	5.84304	38119	26	30	4.22362	0.000821688	161	21	22	25	14	7	8	14	5	8	7	4	10	6	6	4	0.450704	-2.21875	-1.14975	0.0125687	Blue	0.422535	-2.36667	-1.24286	0.0213264	Blue	0.338028	-2.95833	-1.56478	0.00272534	Blue	0.267606	-3.73684	-1.90182	0.000877846	Blue
AIDKCPCB_00964	Protoporphyrinogen oxidase	5.93644	51663	14	18	1.18073	0.000229706	61	8	8	10	4	3	4	7	0	3	1	0	6	1	3	3	0.482759	-2.07143	-1.05063	0.00719274	Blue	0.448276	-2.23077	-1.15754	0.107686	Green	0.344828	-2.9	-1.53605	0.0626655	Green	0.344828	-2.9	-1.53605	0.00255701	Blue
AIDKCPCB_01268	Response regulator ArlR	5.1957	26090	10	10	1.4565	0.000283356	38	5	6	9	3	1	1	2	1	0	2	0	3	1	1	3	0.347826	-2.875	-1.52356	0.0334587	Blue	0.26087	-3.83333	-1.9386	0.0259518	Blue	0.347826	-2.875	-1.52356	0.0324471	Blue	0.347826	-2.875	-1.52356	0.0334587	Blue
AIDKCPCB_01514	Coenzyme A biosynthesis bifunctional protein CoaBC	6.33387	44385	11	13	1.10398	0.000214774	49	7	6	7	2	2	3	4	4	3	2	0	3	1	1	4	0.434783	-2.3	-1.20163	0.000777907	Blue	0.608696	-1.64286	-0.716207	0.00312559	Blue	0.347826	-2.875	-1.52356	0.0193257	Blue	0.391304	-2.55556	-1.35364	0.0325729	Blue
AIDKCPCB_00778	hypothetical protein	5.45256	21425	6	8	2.007	0.000390454	43	6	5	6	3	1	2	5	2	3	1	2	1	2	2	2	0.45	-2.22222	-1.152	0.00996386	Blue	0.65	-1.53846	-0.621488	0.104247	Green	0.35	-2.85714	-1.51457	0.000777907	Blue	0.45	-2.22222	-1.152	0.0081634	Blue
AIDKCPCB_02205	Octanoyltransferase LipM	5.40804	32091	7	7	0.68555	0.000133371	22	5	4	5	1	0	0	2	0	0	0	0	3	0	1	1	0.235294	-4.25	-2.08746	0.000777907	Blue	0.294118	-3.4	-1.76553	0.0133217	Blue	0.352941	-2.83333	-1.5025	0.0550553	Green	0.294118	-3.4	-1.76553	0.00105756	Blue
AIDKCPCB_01410	Fructose-1_ 6-bisphosphatase/inositol-1-monophosphatase	5.33612	29907	11	12	2.27372	0.000442343	68	8	10	10	4	5	5	5	3	2	3	1	4	3	3	2	0.548387	-1.82353	-0.866733	0.00871766	Blue	0.419355	-2.38462	-1.25376	0.00685323	Blue	0.354839	-2.81818	-1.49476	0.00478615	Blue	0.354839	-2.81818	-1.49476	0.0031866	Blue
AIDKCPCB_01064	3-oxoacyl-[acyl-carrier-protein] synthase 3 protein 1	5.12669	33674	13	14	2.25693	0.000439078	76	10	9	9	4	4	6	6	4	6	1	0	7	4	1	5	0.548387	-1.82353	-0.866733	0.00871766	Blue	0.612903	-1.63158	-0.706269	0.0133217	Blue	0.354839	-2.81818	-1.49476	0.0895483	Green	0.419355	-2.38462	-1.25376	0.0304284	Blue
AIDKCPCB_02279	DNA repair protein RecO	8.52576	29226	4	4	0.376377	7.32228e-05	11	2	3	3	1	0	0	1	0	0	0	0	1	0	0	0	0.363636	-2.75	-1.45943	0.0077626	Blue	0.363636	-2.75	-1.45943	0.0077626	Blue	0.363636	-2.75	-1.45943	0.0077626	Blue	0.272727	-3.66667	-1.87447	0.0152681	Blue
AIDKCPCB_00653	23S rRNA (uracil-C(5))-methyltransferase RlmCD	5.86646	53695	9	13	0.819443	0.00015942	44	6	7	6	4	3	1	4	2	1	1	0	4	1	2	2	0.5	-2	-1	0.0398716	Blue	0.454545	-2.2	-1.1375	0.0326719	Blue	0.363636	-2.75	-1.45943	0.0516002	Green	0.363636	-2.75	-1.45943	0.000584411	Blue
AIDKCPCB_00339	hypothetical protein	5.15547	22531	7	9	2.17478	0.000423095	49	6	7	6	4	2	2	5	2	3	1	0	4	3	1	3	0.5	-2	-1	0.0168559	Blue	0.590909	-1.69231	-0.758992	0.0621469	Green	0.363636	-2.75	-1.45943	0.0516002	Green	0.454545	-2.2	-1.1375	0.0133217	Blue
AIDKCPCB_01555	Methylenetetrahydrofolate--tRNA-(uracil-5-)- methyltransferase TrmFO	5.71086	48152	14	18	1.22529	0.000238375	59	9	8	10	2	2	2	4	2	2	2	1	5	4	3	3	0.3	-3.33333	-1.73697	0.00673408	Blue	0.366667	-2.72727	-1.44746	0.00215026	Blue	0.366667	-2.72727	-1.44746	0.0194594	Blue	0.433333	-2.30769	-1.20645	0.00266492	Blue
AIDKCPCB_01645	2'_3'-cyclic-nucleotide 2'-phosphodiesterase	6.46084	29415	9	11	1.22387	0.000238098	36	5	5	6	2	1	3	3	3	1	1	1	2	1	1	1	0.473684	-2.11111	-1.078	0.0131721	Blue	0.526316	-1.9	-0.925999	0.0285958	Blue	0.368421	-2.71429	-1.44057	0.00105756	Blue	0.315789	-3.16667	-1.66297	0.00586515	Blue
AIDKCPCB_00324	Glycine betaine-binding protein OpuAC	9.03392	32361	12	14	1.94679	0.00037874	63	8	8	8	3	4	5	5	3	4	3	1	3	4	2	2	0.555556	-1.8	-0.847997	0.0202041	Blue	0.555556	-1.8	-0.847997	0.0202041	Blue	0.37037	-2.7	-1.43296	0.0135599	Blue	0.407407	-2.45455	-1.29546	0.0152681	Blue
AIDKCPCB_01324	putative peptidase	4.802	40342	20	25	3.09851	0.000602803	125	13	17	18	7	3	6	9	9	10	6	2	8	6	5	6	0.372549	-2.68421	-1.4245	0.00627293	Blue	0.607843	-1.64516	-0.718229	0.04322	Blue	0.372549	-2.68421	-1.4245	0.0107461	Blue	0.392157	-2.55	-1.3505	0.0174769	Blue
AIDKCPCB_03078	HTH-type transcriptional regulator LutR	5.31782	27701	8	8	0.180499	3.51154e-05	5	2	1	2	0	0	0	0	0	0	0	0	0	0	0	0	0.375	-2.66667	-1.41504	0.0377496	Blue	0.375	-2.66667	-1.41504	0.0377496	Blue	0.375	-2.66667	-1.41504	0.0377496	Blue	0.375	-2.66667	-1.41504	0.0377496	Blue
AIDKCPCB_01039	hypothetical protein	8.88849	30707	4	4	0.162829	3.16778e-05	5	2	2	1	0	0	0	0	0	0	0	0	0	0	0	0	0.375	-2.66667	-1.41504	0.0377496	Blue	0.375	-2.66667	-1.41504	0.0377496	Blue	0.375	-2.66667	-1.41504	0.0377496	Blue	0.375	-2.66667	-1.41504	0.0377496	Blue
AIDKCPCB_00087	Foldase protein PrsA 2	5.63459	34955	5	6	0.143041	2.78281e-05	5	1	2	2	0	0	0	0	0	0	0	0	0	0	0	0	0.375	-2.66667	-1.41504	0.0377496	Blue	0.375	-2.66667	-1.41504	0.0377496	Blue	0.375	-2.66667	-1.41504	0.0377496	Blue	0.375	-2.66667	-1.41504	0.0377496	Blue
AIDKCPCB_01823	hypothetical protein	5.64594	37753	2	2	0.13244	2.57657e-05	5	2	2	1	0	0	0	0	0	0	0	0	0	0	0	0	0.375	-2.66667	-1.41504	0.0377496	Blue	0.375	-2.66667	-1.41504	0.0377496	Blue	0.375	-2.66667	-1.41504	0.0377496	Blue	0.375	-2.66667	-1.41504	0.0377496	Blue
AIDKCPCB_02178	Hemolysin A	5.79075	31120	3	4	0.192802	3.75089e-05	6	2	1	2	0	0	1	0	0	0	0	0	0	0	0	0	0.5	-2	-1	0.0474207	Blue	0.375	-2.66667	-1.41504	0.0377496	Blue	0.375	-2.66667	-1.41504	0.0377496	Blue	0.375	-2.66667	-1.41504	0.0377496	Blue
AIDKCPCB_03779	hypothetical protein	6.21017	55688	5	7	0.1257	2.44545e-05	7	2	2	1	1	0	0	0	0	0	0	0	0	0	0	1	0.5	-2	-1	0.0474207	Blue	0.375	-2.66667	-1.41504	0.0377496	Blue	0.375	-2.66667	-1.41504	0.0377496	Blue	0.5	-2	-1	0.0474207	Blue
AIDKCPCB_00331	HTH-type transcriptional regulator DegA	5.18614	37041	8	9	0.161983	3.15131e-05	6	2	1	2	0	0	0	1	0	0	0	0	0	0	0	0	0.375	-2.66667	-1.41504	0.0377496	Blue	0.5	-2	-1	0.0474207	Blue	0.375	-2.66667	-1.41504	0.0377496	Blue	0.375	-2.66667	-1.41504	0.0377496	Blue
AIDKCPCB_03229	Gluconeogenesis factor	5.7724	34764	4	4	0.172592	3.35772e-05	6	2	2	1	0	0	0	1	0	0	0	0	0	0	0	0	0.375	-2.66667	-1.41504	0.0377496	Blue	0.5	-2	-1	0.0474207	Blue	0.375	-2.66667	-1.41504	0.0377496	Blue	0.375	-2.66667	-1.41504	0.0377496	Blue
AIDKCPCB_01653	DNA mismatch repair protein MutS	5.22944	97739	4	8	0.061388	1.19428e-05	6	1	2	2	0	0	0	1	0	0	0	0	0	0	0	0	0.375	-2.66667	-1.41504	0.0377496	Blue	0.5	-2	-1	0.0474207	Blue	0.375	-2.66667	-1.41504	0.0377496	Blue	0.375	-2.66667	-1.41504	0.0377496	Blue
AIDKCPCB_00059	4-diphosphocytidyl-2-C-methyl-D-erythritol kinase	7.68264	31749	5	5	0.251976	4.90211e-05	8	1	2	2	0	0	0	1	1	0	0	0	0	0	1	0	0.375	-2.66667	-1.41504	0.0377496	Blue	0.625	-1.6	-0.678072	0.101192	Green	0.375	-2.66667	-1.41504	0.0377496	Blue	0.5	-2	-1	0.0474207	Blue
AIDKCPCB_00864	p-benzoquinone reductase	5.13211	18666	3	3	0.428587	8.33799e-05	8	1	2	2	0	0	0	2	0	1	0	0	0	0	0	0	0.375	-2.66667	-1.41504	0.0377496	Blue	0.75	-1.33333	-0.415037	0.386809	Red	0.375	-2.66667	-1.41504	0.0377496	Blue	0.375	-2.66667	-1.41504	0.0377496	Blue
AIDKCPCB_02050	Cryptic catabolic NAD-specific glutamate dehydrogenase GudB	5.31035	46711	24	26	2.5904	0.000503952	121	16	13	18	6	7	7	9	8	7	6	3	7	5	5	4	0.46	-2.17391	-1.12029	0.0206696	Blue	0.54	-1.85185	-0.888969	0.0221915	Blue	0.38	-2.63158	-1.39593	0.00596472	Blue	0.34	-2.94118	-1.55639	0.0134816	Blue
AIDKCPCB_00659	Maltose-6'-phosphate glucosidase MalH	5.17648	49470	17	21	1.67778	0.000326407	83	12	13	14	3	3	3	4	2	4	4	3	6	3	4	5	0.285714	-3.5	-1.80735	0.00331676	Blue	0.309524	-3.23077	-1.69188	0.000438313	Blue	0.380952	-2.625	-1.39232	0.00220508	Blue	0.357143	-2.8	-1.48543	0.000385068	Blue
AIDKCPCB_02250	hypothetical protein	9.6875	47879	7	7	0.710123	0.000138152	34	6	6	6	1	1	0	3	1	1	1	1	3	1	1	2	0.238095	-4.2	-2.07039	0.00388351	Blue	0.380952	-2.625	-1.39232	0.0228602	Blue	0.380952	-2.625	-1.39232	0.0228602	Blue	0.333333	-3	-1.58496	0.00506332	Blue
AIDKCPCB_00956	ABC-type transporter ATP-binding protein EcsA	5.64216	28066	11	12	1.63899	0.00031886	46	6	5	7	4	2	2	3	5	0	2	2	1	2	2	3	0.52381	-1.90909	-0.932886	0.0201689	Blue	0.52381	-1.90909	-0.932886	0.135931	Green	0.380952	-2.625	-1.39232	0.0060506	Blue	0.47619	-2.1	-1.07039	0.00996386	Blue
AIDKCPCB_01077	Oligopeptide transport ATP-binding protein OppD	5.78078	39851	30	33	8.65725	0.00168423	345	38	45	45	18	21	22	17	17	16	14	9	24	19	16	24	0.48855	-2.04688	-1.03342	0.00344638	Blue	0.40458	-2.4717	-1.3055	0.00703927	Blue	0.381679	-2.62	-1.38957	0.0119687	Blue	0.473282	-2.1129	-1.07923	0.00222763	Blue
AIDKCPCB_01598	1-deoxy-D-xylulose 5-phosphate reductoisomerase	5.35283	42618	8	11	0.3285	6.39084e-05	14	4	2	4	0	0	1	0	0	0	1	0	1	1	0	0	0.307692	-3.25	-1.70044	0.0285958	Blue	0.230769	-4.33333	-2.11548	0.0377496	Blue	0.384615	-2.6	-1.37851	0.038561	Blue	0.307692	-3.25	-1.70044	0.0285958	Blue
AIDKCPCB_02866	Galactose/methyl galactoside import ATP-binding protein MglA	5.78845	56260	23	23	2.57732	0.000501408	145	15	18	21	12	8	8	9	5	5	5	3	11	7	6	12	0.54386	-1.83871	-0.878694	0.0187775	Blue	0.385965	-2.59091	-1.37346	0.00708436	Blue	0.385965	-2.59091	-1.37346	0.0203951	Blue	0.491228	-2.03571	-1.02554	0.0191408	Blue
AIDKCPCB_01540	Signal recognition particle protein	9.02645	49526	30	35	2.62488	0.000510661	130	17	16	18	6	5	5	11	5	5	6	5	7	8	9	7	0.351852	-2.84211	-1.50696	0.000275816	Blue	0.444444	-2.25	-1.16993	0.0298388	Blue	0.388889	-2.57143	-1.36257	0.000175635	Blue	0.5	-2	-1	0.000385068	Blue
AIDKCPCB_02774	Betaine aldehyde dehydrogenase	4.871	53528	10	15	0.840682	0.000163551	45	5	8	7	2	3	3	2	2	3	0	2	4	1	2	1	0.478261	-2.09091	-1.06413	0.0326719	Blue	0.434783	-2.3	-1.20163	0.0271218	Blue	0.391304	-2.55556	-1.35364	0.0357875	Blue	0.304348	-3.28571	-1.71621	0.0165506	Blue
AIDKCPCB_03740	Transcriptional regulatory protein WalR	4.92851	27303	13	16	2.6737	0.000520158	73	9	8	13	6	3	2	7	3	5	3	1	6	1	2	4	0.424242	-2.35714	-1.23704	0.0336672	Blue	0.545455	-1.83333	-0.874469	0.0638112	Green	0.393939	-2.53846	-1.34395	0.034228	Blue	0.30303	-3.3	-1.72247	0.019675	Blue
AIDKCPCB_02277	Glycine--tRNA ligase beta subunit	5.44883	76478	38	43	4.87722	0.000948845	373	39	40	47	17	22	26	28	18	22	17	7	24	21	22	23	0.527132	-1.89706	-0.923764	0.00495936	Blue	0.550388	-1.8169	-0.86148	0.00773726	Blue	0.395349	-2.52941	-1.3388	0.0186166	Blue	0.534884	-1.86957	-0.902703	0.0121476	Blue
AIDKCPCB_00642	Stress response kinase A	5.20562	39041	26	28	10.0407	0.00195339	392	44	40	46	29	23	24	28	24	17	16	14	20	18	26	23	0.593985	-1.68354	-0.751502	0.00217795	Blue	0.541353	-1.84722	-0.885357	0.0105559	Blue	0.398496	-2.50943	-1.32736	0.000433759	Blue	0.526316	-1.9	-0.925999	0.00260913	Blue
AIDKCPCB_03651	Deoxyribonucleoside regulator	5.73248	35398	5	6	0.226001	4.39677e-05	8	2	3	2	0	0	0	0	0	0	0	0	1	0	0	0	0.3	-3.33333	-1.73697	0.0198039	Blue	0.3	-3.33333	-1.73697	0.0198039	Blue	0.4	-2.5	-1.32193	0.0132356	Blue	0.3	-3.33333	-1.73697	0.0198039	Blue
AIDKCPCB_00299	hypothetical protein	5.07404	40772	5	6	0.196213	3.81725e-05	8	3	2	2	0	0	0	0	0	0	0	0	1	0	0	0	0.3	-3.33333	-1.73697	0.0198039	Blue	0.3	-3.33333	-1.73697	0.0198039	Blue	0.4	-2.5	-1.32193	0.0132356	Blue	0.3	-3.33333	-1.73697	0.0198039	Blue
AIDKCPCB_02864	Transcriptional regulatory protein DcuR	5.70513	26841	8	8	0.745129	0.000144962	20	3	4	5	2	0	0	1	0	1	1	0	2	0	0	1	0.333333	-3	-1.58496	0.0201689	Blue	0.333333	-3	-1.58496	0.0131721	Blue	0.4	-2.5	-1.32193	0.0213116	Blue	0.266667	-3.75	-1.90689	0.00996386	Blue
AIDKCPCB_00200	Beta-hexosaminidase	9.45185	70258	8	15	0.52663	0.000102454	37	6	7	4	2	1	1	2	1	1	2	0	3	2	3	2	0.35	-2.85714	-1.51457	0.0271218	Blue	0.35	-2.85714	-1.51457	0.0271218	Blue	0.4	-2.5	-1.32193	0.0326779	Blue	0.5	-2	-1	0.0493723	Blue
AIDKCPCB_02959	Cysteine desulfurase SufS	5.52367	45031	22	22	3.15338	0.000613479	142	19	18	20	4	7	8	11	7	9	6	4	11	7	4	7	0.366667	-2.72727	-1.44746	0.00293388	Blue	0.5	-2	-1	0.004798	Blue	0.4	-2.5	-1.32193	0.0222892	Blue	0.35	-2.85714	-1.51457	0.00111034	Blue
AIDKCPCB_00794	Oxalate decarboxylase OxdC	5.16406	43823	5	7	0.25101	4.8833e-05	11	2	3	2	0	0	0	1	1	0	0	0	1	0	0	1	0.3	-3.33333	-1.73697	0.0198039	Blue	0.5	-2	-1	0.0241101	Blue	0.4	-2.5	-1.32193	0.0132356	Blue	0.4	-2.5	-1.32193	0.0132356	Blue
AIDKCPCB_00780	hypothetical protein	6.07736	49113	5	6	0.244334	4.75344e-05	12	2	2	3	1	0	0	1	0	1	0	0	1	0	0	1	0.4	-2.5	-1.32193	0.0132356	Blue	0.5	-2	-1	0.0241101	Blue	0.4	-2.5	-1.32193	0.0132356	Blue	0.4	-2.5	-1.32193	0.0132356	Blue
AIDKCPCB_00607	Phosphoribosylformylglycinamidine cyclo-ligase	4.71188	36925	5	7	0.352065	6.84929e-05	13	2	2	3	0	0	1	1	0	1	0	0	1	1	0	1	0.4	-2.5	-1.32193	0.0132356	Blue	0.5	-2	-1	0.0241101	Blue	0.4	-2.5	-1.32193	0.0132356	Blue	0.5	-2	-1	0.0241101	Blue
AIDKCPCB_03619	L-asparaginase 1	5.02538	36485	16	17	1.75415	0.000341262	64	9	6	7	4	3	4	4	5	3	3	1	3	4	3	5	0.56	-1.78571	-0.836501	0.0398716	Blue	0.6	-1.66667	-0.736966	0.0419145	Blue	0.4	-2.5	-1.32193	0.0125409	Blue	0.6	-1.66667	-0.736966	0.0419145	Blue
AIDKCPCB_01545	tRNA (guanine-N(1)-)-methyltransferase	6.07236	28049	4	6	0.463475	9.01672e-05	13	3	2	2	0	0	1	0	2	0	1	0	0	1	1	0	0.4	-2.5	-1.32193	0.0132356	Blue	0.5	-2	-1	0.113145	Green	0.4	-2.5	-1.32193	0.0132356	Blue	0.5	-2	-1	0.0241101	Blue
AIDKCPCB_03500	Dihydroanticapsin 7-dehydrogenase	5.83067	27139	4	4	0.515863	0.000100359	14	2	2	3	1	0	1	2	0	1	0	0	1	0	0	1	0.5	-2	-1	0.0241101	Blue	0.6	-1.66667	-0.736966	0.133583	Green	0.4	-2.5	-1.32193	0.0132356	Blue	0.4	-2.5	-1.32193	0.0132356	Blue
AIDKCPCB_02457	Septum site-determining protein MinD	4.99261	29051	12	15	1.92764	0.000375016	56	7	6	9	2	4	1	4	6	2	3	2	2	4	2	2	0.4	-2.5	-1.32193	0.016011	Blue	0.6	-1.66667	-0.736966	0.0880625	Green	0.4	-2.5	-1.32193	0.0193257	Blue	0.44	-2.27273	-1.18442	0.0156578	Blue
AIDKCPCB_01400	Pyruvate dehydrogenase E1 component subunit alpha	5.65928	41382	30	31	15.7798	0.0030699	653	78	68	83	37	45	43	35	43	36	30	24	36	38	26	31	0.551724	-1.8125	-0.857981	0.00564765	Blue	0.50431	-1.98291	-0.987616	0.00393363	Blue	0.400862	-2.49462	-1.31882	0.00147636	Blue	0.422414	-2.36735	-1.24327	0.00168298	Blue
AIDKCPCB_03648	Pyrimidine-nucleoside phosphorylase	4.89927	46245	27	29	5.83847	0.00113585	270	32	24	32	15	18	20	17	16	14	11	7	16	19	13	16	0.615385	-1.625	-0.70044	0.0294988	Blue	0.549451	-1.82	-0.863938	0.0265041	Blue	0.406593	-2.45946	-1.29834	0.00847409	Blue	0.56044	-1.78431	-0.835369	0.0188949	Blue
AIDKCPCB_01519	putative dual-specificity RNA methyltransferase RlmN	6.11642	41492	15	19	2.79572	0.000543897	116	13	15	13	6	7	8	9	6	5	6	3	6	6	6	7	0.545455	-1.83333	-0.874469	0.00177857	Blue	0.522727	-1.91304	-0.93587	0.0132454	Blue	0.409091	-2.44444	-1.28951	0.0032714	Blue	0.5	-2	-1	0.00242513	Blue
AIDKCPCB_02430	Queuine tRNA-ribosyltransferase	6.29108	43602	18	20	3.07325	0.00059789	134	18	18	17	6	7	6	9	5	8	8	3	9	6	8	6	0.392857	-2.54545	-1.34792	1.77543e-05	Blue	0.446429	-2.24	-1.1635	0.00917928	Blue	0.410714	-2.43478	-1.28379	0.0243109	Blue	0.410714	-2.43478	-1.28379	0.000750317	Blue
AIDKCPCB_02536	DNA polymerase/3'-5' exonuclease PolX	5.19887	64023	22	30	1.84309	0.000358566	118	14	18	16	6	3	5	7	6	5	6	1	11	7	5	8	0.333333	-3	-1.58496	0.00191034	Blue	0.411765	-2.42857	-1.28011	0.004798	Blue	0.411765	-2.42857	-1.28011	0.0586966	Green	0.45098	-2.21739	-1.14886	0.00378705	Blue
AIDKCPCB_02278	Glycine--tRNA ligase alpha subunit	5.02885	34094	12	13	2.40512	0.000467906	82	11	10	10	5	2	4	7	3	6	3	2	6	6	3	4	0.411765	-2.42857	-1.28011	0.00960512	Blue	0.558824	-1.78947	-0.839535	0.044741	Blue	0.411765	-2.42857	-1.28011	0.0242374	Blue	0.470588	-2.125	-1.08746	0.0124364	Blue
AIDKCPCB_02156	Arginine transport system permease protein ArtQ	8.86927	24043	4	4	0.623882	0.000121374	15	3	3	3	0	1	1	0	0	0	0	2	0	1	1	0	0.416667	-2.4	-1.26303	0.0198039	Blue	0.25	-4	-2	0	Blue	0.416667	-2.4	-1.26303	0.0728274	Green	0.416667	-2.4	-1.26303	0.0198039	Blue
AIDKCPCB_03420	UDP-N-acetylglucosamine 1-carboxyvinyltransferase 1	5.40671	46525	6	9	0.408383	7.94493e-05	19	3	3	3	1	1	2	0	1	1	0	0	2	0	1	1	0.583333	-1.71429	-0.777608	0.0377496	Blue	0.416667	-2.4	-1.26303	0.0198039	Blue	0.416667	-2.4	-1.26303	0.0728274	Green	0.416667	-2.4	-1.26303	0.0198039	Blue
AIDKCPCB_03452	UDP-N-acetylglucosamine 1-carboxyvinyltransferase 2	5.70232	45769	17	19	1.26723	0.000246535	58	7	6	8	4	3	3	3	4	3	1	1	5	4	3	3	0.541667	-1.84615	-0.884523	0.00996386	Blue	0.541667	-1.84615	-0.884523	0.00996386	Blue	0.416667	-2.4	-1.26303	0.055903	Green	0.541667	-1.84615	-0.884523	0.00996386	Blue
AIDKCPCB_01771	Transcriptional regulatory protein WalR	5.58485	26605	9	9	0.601391	0.000116998	16	4	2	3	0	1	1	1	1	1	0	0	2	0	0	0	0.416667	-2.4	-1.26303	0.0356527	Blue	0.5	-2	-1	0.0741799	Green	0.416667	-2.4	-1.26303	0.0584402	Green	0.25	-4	-2	0.0350987	Blue
AIDKCPCB_02644	Phenylalanine--tRNA ligase beta subunit	4.56691	21696	6	7	0.96792	0.000188305	21	2	3	4	0	1	1	4	1	1	1	0	1	1	0	1	0.416667	-2.4	-1.26303	0.0356527	Blue	0.75	-1.33333	-0.415037	0.446539	Red	0.416667	-2.4	-1.26303	0.0356527	Blue	0.416667	-2.4	-1.26303	0.0356527	Blue
AIDKCPCB_02520	Fumarate reductase iron-sulfur subunit	7.46764	28337	10	12	1.41158	0.000274618	40	4	6	6	2	2	1	3	2	3	2	1	2	1	3	2	0.421053	-2.375	-1.24793	0.0168559	Blue	0.578947	-1.72727	-0.788496	0.038561	Blue	0.421053	-2.375	-1.24793	0.0168559	Blue	0.473684	-2.11111	-1.078	0.0201689	Blue
AIDKCPCB_00626	DNA ligase	4.99006	74753	48	56	6.00645	0.00116853	449	46	46	52	23	32	30	33	24	37	27	9	23	26	19	22	0.598639	-1.67045	-0.740241	0.00567571	Blue	0.659864	-1.51546	-0.59976	0.0308598	Blue	0.421769	-2.37097	-1.24548	0.024275	Blue	0.47619	-2.1	-1.07039	0.000840192	Blue
AIDKCPCB_01544	Ribosome maturation factor RimM	5.3491	20281	7	9	1.23268	0.000239813	25	3	4	4	1	1	1	3	1	1	1	0	2	1	1	1	0.428571	-2.33333	-1.22239	0.0152681	Blue	0.571429	-1.75	-0.807355	0.0764504	Green	0.428571	-2.33333	-1.22239	0.0248175	Blue	0.428571	-2.33333	-1.22239	0.0152681	Blue
AIDKCPCB_02431	S-adenosylmethionine:tRNA ribosyltransferase-isomerase	5.57713	38551	16	19	2.46427	0.000479414	95	10	13	13	8	2	5	7	5	5	4	1	9	2	4	7	0.461538	-2.16667	-1.11548	0.0356527	Blue	0.512821	-1.95	-0.963474	0.0090415	Blue	0.435897	-2.29412	-1.19794	0.0712337	Green	0.410256	-2.4375	-1.2854	0.0158207	Blue
AIDKCPCB_02588	Inosine-5'-monophosphate dehydrogenase	6.14586	49160	7	8	0.691619	0.000134552	34	4	4	5	2	2	1	3	1	2	2	1	1	2	2	2	0.5	-2	-1	0.00481268	Blue	0.5625	-1.77778	-0.830075	0.0356527	Blue	0.4375	-2.28571	-1.19265	0.00312559	Blue	0.5625	-1.77778	-0.830075	0.0198039	Blue
AIDKCPCB_02151	Propionyl-CoA carboxylase beta chain	8.39797	52930	13	17	1.058	0.00020583	56	7	8	7	4	3	2	2	2	1	4	2	2	5	3	4	0.48	-2.08333	-1.05889	0.0060506	Blue	0.32	-3.125	-1.64386	0.000274562	Blue	0.44	-2.27273	-1.18442	0.00871766	Blue	0.6	-1.66667	-0.736966	0.0131721	Blue
AIDKCPCB_01998	N-acetyl-alpha-D-glucosaminyl L-malate synthase	6.05784	42224	4	7	0.236832	4.60748e-05	10	2	2	2	0	1	0	1	0	1	0	0	1	0	0	0	0.444444	-2.25	-1.16993	0.0377496	Blue	0.555556	-1.8	-0.847997	0.057191	Green	0.444444	-2.25	-1.16993	0.0377496	Blue	0.333333	-3	-1.58496	0	Blue
AIDKCPCB_03462	putative 3-hydroxybutyryl-CoA dehydrogenase	5.99318	31786	5	5	0.377525	7.3446e-05	12	2	2	2	1	0	0	2	1	0	0	0	1	0	1	0	0.444444	-2.25	-1.16993	0.0377496	Blue	0.666667	-1.5	-0.584963	0.225403	Green	0.444444	-2.25	-1.16993	0.0377496	Blue	0.444444	-2.25	-1.16993	0.0377496	Blue
AIDKCPCB_02166	Leucine dehydrogenase	5.17617	39919	23	25	5.48611	0.0010673	219	25	26	29	10	11	13	18	12	13	13	7	14	11	8	9	0.445783	-2.24324	-1.16559	0.000775089	Blue	0.554217	-1.80435	-0.851477	0.00791012	Blue	0.445783	-2.24324	-1.16559	0.00780638	Blue	0.373494	-2.67742	-1.42084	0.000499763	Blue
AIDKCPCB_02570	Alkaline phosphatase synthesis transcriptional regulatory protein PhoP	5.19529	27870	11	14	1.29171	0.000251298	36	5	4	8	2	1	0	2	1	3	3	0	3	1	2	1	0.3	-3.33333	-1.73697	0.0421716	Blue	0.45	-2.22222	-1.152	0.0741435	Green	0.45	-2.22222	-1.152	0.0810863	Green	0.35	-2.85714	-1.51457	0.060003	Green
AIDKCPCB_00115	Protein-arginine kinase	5.16074	41019	18	21	2.46227	0.000479026	101	16	11	12	4	3	5	6	5	6	6	3	7	5	6	6	0.357143	-2.8	-1.48543	0.0176221	Blue	0.47619	-2.1	-1.07039	0.0356375	Blue	0.452381	-2.21053	-1.14439	0.0187422	Blue	0.47619	-2.1	-1.07039	0.0356375	Blue
AIDKCPCB_03326	UDP-N-acetylglucosamine 2-epimerase	5.555	42496	16	18	3.57681	0.000695854	152	19	15	18	9	11	9	12	8	10	8	4	10	8	6	5	0.581818	-1.71875	-0.78136	0.0101985	Blue	0.6	-1.66667	-0.736966	0.011733	Blue	0.454545	-2.2	-1.1375	0.0126906	Blue	0.4	-2.5	-1.32193	0.00250157	Blue
AIDKCPCB_03718	Hydroxyacylglutathione hydrolase	4.95576	32567	6	8	0.614119	0.000119474	20	3	3	4	1	0	0	2	0	0	1	0	2	1	1	2	0.307692	-3.25	-1.70044	0.00312559	Blue	0.384615	-2.6	-1.37851	0.038561	Blue	0.461538	-2.16667	-1.11548	0.0356527	Blue	0.538462	-1.85714	-0.893085	0.0132356	Blue
AIDKCPCB_02427	hypothetical protein	5.65775	25680	5	7	0.739875	0.00014394	19	3	3	4	0	0	1	2	0	1	1	0	2	1	0	1	0.307692	-3.25	-1.70044	0.00312559	Blue	0.461538	-2.16667	-1.11548	0.0356527	Blue	0.461538	-2.16667	-1.11548	0.0356527	Blue	0.384615	-2.6	-1.37851	0.00481268	Blue
AIDKCPCB_01450	Putative cysteine ligase BshC	5.294	63013	20	23	1.47589	0.000287128	93	10	14	12	3	3	3	8	4	4	4	3	8	5	5	7	0.307692	-3.25	-1.70044	0.0160653	Blue	0.487179	-2.05263	-1.03747	0.0201689	Blue	0.461538	-2.16667	-1.11548	0.0245225	Blue	0.512821	-1.95	-0.963474	0.0152776	Blue
AIDKCPCB_01594	Uridylate kinase	5.38412	25825	12	14	2.24589	0.000436929	58	8	6	9	2	2	3	5	3	5	3	1	5	2	3	1	0.384615	-2.6	-1.37851	0.0165506	Blue	0.615385	-1.625	-0.70044	0.043162	Blue	0.461538	-2.16667	-1.11548	0.0357875	Blue	0.346154	-2.88889	-1.53051	0.00873103	Blue
AIDKCPCB_01678	GTPase HflX	5.65391	47707	22	25	3.68919	0.000717717	176	21	21	24	8	7	7	17	7	12	10	3	16	7	8	8	0.362319	-2.76	-1.46467	0.00220319	Blue	0.565217	-1.76923	-0.823122	0.0613574	Green	0.463768	-2.15625	-1.10852	0.0729204	Green	0.376812	-2.65385	-1.40808	0.00232897	Blue
AIDKCPCB_02773	Alcohol dehydrogenase	5.05579	43348	18	22	3.64492	0.000709105	158	17	18	18	10	9	10	13	8	8	5	6	12	10	6	8	0.571429	-1.75	-0.807355	7.06935e-05	Blue	0.571429	-1.75	-0.807355	0.0363828	Blue	0.464286	-2.15385	-1.10692	0.0418472	Blue	0.482143	-2.07407	-1.05247	0.00947991	Blue
AIDKCPCB_03618	Aspartate ammonia-lyase	5.40743	52202	37	40	13.1221	0.00255286	685	63	70	73	43	44	45	56	38	45	31	21	43	39	39	35	0.645933	-1.54815	-0.630544	0.0117576	Blue	0.679426	-1.47183	-0.557612	0.0311294	Orange	0.4689	-2.13265	-1.09265	0.0153834	Blue	0.555024	-1.80172	-0.849378	0.00332825	Blue
AIDKCPCB_01144	Oligoendopeptidase F_ plasmid	5.76034	76790	48	55	8.98554	0.0017481	690	71	79	83	35	44	38	51	35	37	34	29	45	31	40	38	0.508475	-1.96667	-0.975752	0.00130396	Blue	0.533898	-1.87302	-0.905363	0.00558805	Blue	0.470339	-2.12613	-1.08823	0.00282104	Blue	0.474576	-2.10714	-1.07529	0.0010026	Blue
AIDKCPCB_02320	putative protein YqeH	5.89656	40932	12	14	3.4936	0.000679666	143	13	18	19	5	8	8	13	8	6	6	4	12	7	6	10	0.45283	-2.20833	-1.14296	0.0185095	Blue	0.566038	-1.76667	-0.82103	0.0521666	Green	0.471698	-2.12	-1.08406	0.0403633	Blue	0.490566	-2.03846	-1.02748	0.0207019	Blue
AIDKCPCB_00959	N-acetyldiaminopimelate deacetylase	5.44581	43415	7	9	0.921341	0.000179243	40	5	6	5	1	1	2	7	1	2	1	0	5	1	2	1	0.368421	-2.71429	-1.44057	0.00105756	Blue	0.684211	-1.46154	-0.547488	0.394207	Red	0.473684	-2.11111	-1.078	0.155513	Green	0.368421	-2.71429	-1.44057	0.00105756	Blue
AIDKCPCB_03434	Serine hydroxymethyltransferase	5.68013	45756	22	24	7.21217	0.0014031	330	35	31	34	21	21	23	19	21	18	17	12	17	22	22	17	0.660194	-1.51471	-0.599038	0.00293781	Blue	0.592233	-1.68852	-0.755763	0.00107141	Blue	0.475728	-2.10204	-1.07179	0.00142441	Blue	0.621359	-1.60938	-0.686501	0.00437709	Blue
AIDKCPCB_00019	Serine--tRNA ligase	5.18491	48873	28	28	8.26632	0.00160818	404	38	45	46	24	24	30	32	24	22	21	11	28	20	17	22	0.613636	-1.62963	-0.704544	0.00704066	Blue	0.613636	-1.62963	-0.704544	0.0137223	Blue	0.477273	-2.09524	-1.06711	0.0257863	Blue	0.469697	-2.12903	-1.0902	0.00317645	Blue
AIDKCPCB_02186	Biotin carboxylase	4.99415	49350	21	27	5.32928	0.00103679	263	29	32	34	13	9	16	17	15	13	12	5	27	10	13	18	0.418367	-2.39024	-1.25716	0.0023469	Blue	0.489796	-2.04167	-1.02975	0.00106745	Blue	0.479592	-2.08511	-1.06012	0.113732	Green	0.44898	-2.22727	-1.15528	0.00511646	Blue
AIDKCPCB_00627	hypothetical protein	5.4817	44641	13	16	1.32165	0.000257123	59	8	6	8	3	5	4	2	3	3	2	3	4	3	2	3	0.6	-1.66667	-0.736966	0.0201689	Blue	0.44	-2.27273	-1.18442	0.00871766	Blue	0.48	-2.08333	-1.05889	0.00838827	Blue	0.44	-2.27273	-1.18442	0.00871766	Blue
AIDKCPCB_00055	Ribosomal RNA small subunit methyltransferase A	6.86441	32712	15	19	1.65077	0.000321151	54	10	7	7	2	2	1	5	2	2	2	3	5	2	2	2	0.296296	-3.375	-1.75489	0.0162485	Blue	0.444444	-2.25	-1.16993	0.0241101	Blue	0.481481	-2.07692	-1.05445	0.0255316	Blue	0.333333	-3	-1.58496	0.0266715	Blue
AIDKCPCB_03451	Fructose-1_6-bisphosphatase class 2	5.15373	34038	18	19	4.75939	0.000925921	162	18	17	18	12	9	11	10	10	9	8	4	12	7	9	8	0.625	-1.6	-0.678072	0.00851597	Blue	0.571429	-1.75	-0.807355	7.06935e-05	Blue	0.482143	-2.07407	-1.05247	0.0499785	Blue	0.482143	-2.07407	-1.05247	0.0005004	Blue
AIDKCPCB_01907	Purine nucleoside phosphorylase DeoD-type	4.7336	25348	16	17	11.4407	0.00222575	290	29	33	28	15	16	15	25	17	20	12	9	21	15	16	19	0.526882	-1.89796	-0.924449	0.00828351	Blue	0.698925	-1.43077	-0.516791	0.0358737	Orange	0.483871	-2.06667	-1.04731	0.0323961	Blue	0.569892	-1.75472	-0.811238	0.00287245	Blue
AIDKCPCB_02272	RNA polymerase sigma factor SigA	4.82147	43196	24	28	4.25965	0.000828699	184	24	20	19	6	7	8	17	11	9	13	4	12	7	15	12	0.363636	-2.75	-1.45943	0.00595892	Blue	0.606061	-1.65	-0.722466	0.0475534	Blue	0.484848	-2.0625	-1.04439	0.038024	Blue	0.560606	-1.78378	-0.834941	0.0325225	Blue
AIDKCPCB_01914	L-lysine 2_3-aminomutase	5.89462	53593	16	19	1.71664	0.000333966	92	9	11	12	5	3	6	5	4	3	6	3	5	7	8	5	0.485714	-2.05882	-1.04182	0.00858092	Blue	0.428571	-2.33333	-1.22239	0.0052015	Blue	0.485714	-2.05882	-1.04182	0.00858092	Blue	0.657143	-1.52174	-0.605721	0.0326779	Blue
AIDKCPCB_03494	Putative heme-dependent peroxidase	5.13027	29459	14	15	3.3606	0.000653793	99	10	13	13	5	3	5	7	4	7	4	3	9	4	6	6	0.410256	-2.4375	-1.2854	0.00489245	Blue	0.538462	-1.85714	-0.893085	0.0132356	Blue	0.487179	-2.05263	-1.03747	0.0491782	Blue	0.487179	-2.05263	-1.03747	0.00768099	Blue
AIDKCPCB_00633	putative 3-hydroxybutyryl-CoA dehydrogenase	5.92616	31582	15	16	4.08461	0.000794644	129	14	13	13	8	9	7	10	9	8	8	5	5	9	7	4	0.627907	-1.59259	-0.671377	0.0032127	Blue	0.697674	-1.43333	-0.519374	0.0060506	Orange	0.488372	-2.04762	-1.03395	0.0115399	Blue	0.534884	-1.86957	-0.902703	0.0385875	Blue
AIDKCPCB_03086	Nickel-binding periplasmic protein	8.53747	60854	35	38	5.37352	0.0010454	327	28	35	38	21	19	23	18	18	16	14	14	20	18	21	24	0.634615	-1.57576	-0.656046	0.0368821	Blue	0.528846	-1.89091	-0.91908	0.0265681	Blue	0.490385	-2.03922	-1.02801	0.01087	Blue	0.634615	-1.57576	-0.656046	0.030529	Blue
AIDKCPCB_03543	UDP-glucose 4-epimerase	5.37052	36271	5	6	0.165421	3.21821e-05	6	2	2	1	0	0	0	0	0	0	0	0	1	0	0	0	0.375	-2.66667	-1.41504	0.0377496	Blue	0.375	-2.66667	-1.41504	0.0377496	Blue	0.5	-2	-1	0.0474207	Blue	0.375	-2.66667	-1.41504	0.0377496	Blue
AIDKCPCB_03249	Prolipoprotein diacylglyceryl transferase	8.56185	31164	3	3	0.481325	9.36399e-05	15	2	2	3	0	1	1	0	0	1	1	0	1	1	1	1	0.5	-2	-1	0.0241101	Blue	0.4	-2.5	-1.32193	0.0132356	Blue	0.5	-2	-1	0.0241101	Blue	0.6	-1.66667	-0.736966	0.057191	Green
AIDKCPCB_00295	Amino-acid carrier protein AlsT	9.21242	51568	7	8	1.02777	0.000199949	53	6	6	7	2	4	3	4	1	2	3	0	5	2	6	2	0.545455	-1.83333	-0.874469	0.0131721	Blue	0.454545	-2.2	-1.1375	0.0326719	Blue	0.5	-2	-1	0.121186	Green	0.590909	-1.69231	-0.758992	0.146514	Green
AIDKCPCB_01596	Ditrans_polycis-undecaprenyl-diphosphate synthase ((2E_6E)-farnesyl-diphosphate specific)	5.84141	29688	5	5	0.235786	4.58712e-05	7	2	2	1	0	0	0	1	0	0	0	0	1	0	0	0	0.375	-2.66667	-1.41504	0.0377496	Blue	0.5	-2	-1	0.0474207	Blue	0.5	-2	-1	0.0474207	Blue	0.375	-2.66667	-1.41504	0.0377496	Blue
AIDKCPCB_00480	RsbT co-antagonist protein RsbRA	5.72394	32751	6	6	0.244267	4.75213e-05	8	2	1	2	0	0	0	1	0	0	0	0	1	0	0	1	0.375	-2.66667	-1.41504	0.0377496	Blue	0.5	-2	-1	0.0474207	Blue	0.5	-2	-1	0.0474207	Blue	0.5	-2	-1	0.0474207	Blue
AIDKCPCB_02043	Cytidylate kinase	5.40727	24926	3	4	0.120356	2.34149e-05	3	1	1	1	0	0	0	0	0	0	0	0	0	0	0	0	0.5	-2	-1	0	Blue	0.5	-2	-1	0	Blue	0.5	-2	-1	0	Blue	0.5	-2	-1	0	Blue
AIDKCPCB_00944	3'-5' exoribonuclease YhaM	5.96966	35807	4	4	0.251348	4.88987e-05	9	2	1	2	1	0	0	0	0	1	0	0	1	0	0	1	0.5	-2	-1	0.0474207	Blue	0.5	-2	-1	0.0474207	Blue	0.5	-2	-1	0.0474207	Blue	0.5	-2	-1	0.0474207	Blue
AIDKCPCB_01397	Peptide deformylase 2	4.8252	20742	3	3	0.144634	2.8138e-05	3	1	1	1	0	0	0	0	0	0	0	0	0	0	0	0	0.5	-2	-1	0	Blue	0.5	-2	-1	0	Blue	0.5	-2	-1	0	Blue	0.5	-2	-1	0	Blue
AIDKCPCB_03638	Aminopyrimidine aminohydrolase	5.58444	26267	5	5	0.114212	2.22195e-05	3	1	1	1	0	0	0	0	0	0	0	0	0	0	0	0	0.5	-2	-1	0	Blue	0.5	-2	-1	0	Blue	0.5	-2	-1	0	Blue	0.5	-2	-1	0	Blue
AIDKCPCB_02448	Prephenate dehydratase	5.72154	32275	3	4	0.0929512	1.80833e-05	3	1	1	1	0	0	0	0	0	0	0	0	0	0	0	0	0.5	-2	-1	0	Blue	0.5	-2	-1	0	Blue	0.5	-2	-1	0	Blue	0.5	-2	-1	0	Blue
AIDKCPCB_02327	Zinc-type alcohol dehydrogenase-like protein	5.697	36951	4	5	0.0811886	1.57949e-05	3	1	1	1	0	0	0	0	0	0	0	0	0	0	0	0	0.5	-2	-1	0	Blue	0.5	-2	-1	0	Blue	0.5	-2	-1	0	Blue	0.5	-2	-1	0	Blue
AIDKCPCB_00848	ABC-type transporter ATP-binding protein EcsA	5.74971	27885	2	2	0.107585	2.09302e-05	3	1	1	1	0	0	0	0	0	0	0	0	0	0	0	0	0.5	-2	-1	0	Blue	0.5	-2	-1	0	Blue	0.5	-2	-1	0	Blue	0.5	-2	-1	0	Blue
AIDKCPCB_02434	Holliday junction ATP-dependent DNA helicase RuvA	5.63822	22568	2	2	0.132932	2.58613e-05	3	1	1	1	0	0	0	0	0	0	0	0	0	0	0	0	0.5	-2	-1	0	Blue	0.5	-2	-1	0	Blue	0.5	-2	-1	0	Blue	0.5	-2	-1	0	Blue
AIDKCPCB_03094	Putative glycosyltransferase EpsF	6.92575	42155	5	5	0.0711659	1.38451e-05	3	1	1	1	0	0	0	0	0	0	0	0	0	0	0	0	0.5	-2	-1	0	Blue	0.5	-2	-1	0	Blue	0.5	-2	-1	0	Blue	0.5	-2	-1	0	Blue
AIDKCPCB_02843	hypothetical protein	6.8091	36776	3	3	0.0815749	1.58701e-05	3	1	1	1	0	0	0	0	0	0	0	0	0	0	0	0	0.5	-2	-1	0	Blue	0.5	-2	-1	0	Blue	0.5	-2	-1	0	Blue	0.5	-2	-1	0	Blue
AIDKCPCB_01362	N-acetyldiaminopimelate deacetylase	5.3535	41664	3	4	0.0720046	1.40082e-05	3	1	1	1	0	0	0	0	0	0	0	0	0	0	0	0	0.5	-2	-1	0	Blue	0.5	-2	-1	0	Blue	0.5	-2	-1	0	Blue	0.5	-2	-1	0	Blue
AIDKCPCB_02433	Holliday junction ATP-dependent DNA helicase RuvB	5.39393	37594	3	3	0.0798	1.55248e-05	3	1	1	1	0	0	0	0	0	0	0	0	0	0	0	0	0.5	-2	-1	0	Blue	0.5	-2	-1	0	Blue	0.5	-2	-1	0	Blue	0.5	-2	-1	0	Blue
AIDKCPCB_01351	putative EAL-domain containing protein YkuI	4.9143	47479	3	4	0.0631858	1.22926e-05	3	1	1	1	0	0	0	0	0	0	0	0	0	0	0	0	0.5	-2	-1	0	Blue	0.5	-2	-1	0	Blue	0.5	-2	-1	0	Blue	0.5	-2	-1	0	Blue
AIDKCPCB_02302	Oxygen-independent coproporphyrinogen-III oxidase-like protein YqeR	5.71474	43141	2	3	0.0695394	1.35286e-05	3	1	1	1	0	0	0	0	0	0	0	0	0	0	0	0	0.5	-2	-1	0	Blue	0.5	-2	-1	0	Blue	0.5	-2	-1	0	Blue	0.5	-2	-1	0	Blue
AIDKCPCB_03629	5-methyltetrahydropteroyltriglutamate-- homocysteine methyltransferase	4.98367	42583	2	2	0.0704506	1.37059e-05	3	1	1	1	0	0	0	0	0	0	0	0	0	0	0	0	0.5	-2	-1	0	Blue	0.5	-2	-1	0	Blue	0.5	-2	-1	0	Blue	0.5	-2	-1	0	Blue
AIDKCPCB_01558	ATP-dependent protease ATPase subunit ClpY	5.43493	52526	26	31	3.99802	0.0007778	210	25	25	23	10	11	9	14	11	10	12	10	13	14	9	14	0.434211	-2.30303	-1.20353	9.62702e-05	Blue	0.5	-2	-1	0.00229032	Blue	0.5	-2	-1	0.000488285	Blue	0.526316	-1.9	-0.925999	0.0102571	Blue
AIDKCPCB_02163	2-oxoisovalerate dehydrogenase subunit alpha	4.91609	36705	10	12	1.11701	0.000217311	41	5	7	5	3	3	2	4	1	2	2	0	5	0	1	1	0.55	-1.81818	-0.862496	0.0285958	Blue	0.5	-2	-1	0.043162	Blue	0.5	-2	-1	0.134614	Green	0.25	-4	-2	0.00719274	Blue
AIDKCPCB_02133	NADPH dehydrogenase	5.26057	37384	16	19	2.19345	0.000426728	82	12	9	10	2	4	6	7	4	4	4	1	9	3	4	3	0.441176	-2.26667	-1.18057	0.0139818	Blue	0.529412	-1.88889	-0.917538	0.0166297	Blue	0.5	-2	-1	0.122867	Green	0.382353	-2.61538	-1.38702	0.00851597	Blue
AIDKCPCB_01520	Protein phosphatase PrpC	4.58869	27956	4	4	0.572328	0.000111344	16	3	3	3	1	0	0	2	0	0	0	1	2	1	0	0	0.333333	-3	-1.58496	0.0152681	Blue	0.416667	-2.4	-1.26303	0.0728274	Green	0.5	-2	-1	0.0741799	Green	0.333333	-3	-1.58496	0.0152681	Blue
AIDKCPCB_01886	hypothetical protein	5.21962	73752	11	15	0.447445	8.70488e-05	33	4	5	8	0	0	0	5	0	1	3	0	4	1	1	1	0.15	-6.66667	-2.73697	0.0421585	Blue	0.45	-2.22222	-1.152	0.136228	Green	0.5	-2	-1	0.121393	Green	0.3	-3.33333	-1.73697	0.0603815	Green
AIDKCPCB_01396	Putative bifunctional phosphatase/peptidyl-prolyl cis-trans isomerase	5.02252	29551	5	5	0.845995	0.000164585	25	3	4	4	1	1	0	2	0	2	1	0	3	0	2	2	0.357143	-2.8	-1.48543	0.00312559	Blue	0.5	-2	-1	0.0534551	Green	0.5	-2	-1	0.104247	Green	0.5	-2	-1	0.0534551	Green
AIDKCPCB_01947	Formate--tetrahydrofolate ligase	6.0403	60404	10	11	0.711873	0.000138492	43	6	4	7	3	1	1	5	2	3	2	1	4	1	1	2	0.4	-2.5	-1.32193	0.0253033	Blue	0.65	-1.53846	-0.621488	0.134702	Green	0.5	-2	-1	0.0556545	Green	0.35	-2.85714	-1.51457	0.0271218	Blue
AIDKCPCB_01408	hypothetical protein	6.19243	24901	3	4	0.160636	3.12511e-05	4	1	1	1	0	0	0	1	0	0	0	0	0	0	0	0	0.5	-2	-1	0	Blue	0.666667	-1.5	-0.584963	0.183503	Green	0.5	-2	-1	0	Blue	0.5	-2	-1	0	Blue
AIDKCPCB_00490	Acetoin:2_6-dichlorophenolindophenol oxidoreductase subunit alpha	5.33464	35437	3	3	0.253972	4.94093e-05	9	1	1	1	0	0	0	0	1	0	0	0	0	0	3	2	0.5	-2	-1	0	Blue	0.666667	-1.5	-0.584963	0.183503	Green	0.5	-2	-1	0	Blue	1.33333	1.33333	0.415037	0.528595	Red
AIDKCPCB_00213	Cyclic di-AMP synthase CdaA	7.78569	30425	6	7	0.788825	0.000153463	24	3	3	3	2	1	1	2	1	2	1	0	2	1	1	1	0.583333	-1.71429	-0.777608	0.0377496	Blue	0.666667	-1.5	-0.584963	0.057191	Green	0.5	-2	-1	0.0741799	Green	0.5	-2	-1	0	Blue
AIDKCPCB_00256	hypothetical protein	5.06085	37020	8	11	1.26958	0.000246993	47	4	5	6	3	3	2	4	3	2	2	0	4	3	3	3	0.611111	-1.63636	-0.710493	0.0356527	Blue	0.666667	-1.5	-0.584963	0.070484	Green	0.5	-2	-1	0.104479	Green	0.666667	-1.5	-0.584963	0.0741799	Green
AIDKCPCB_02928	Glyoxylate/hydroxypyruvate reductase B	5.1978	35798	5	5	0.279345	5.43456e-05	10	1	2	2	0	0	1	1	1	1	0	0	1	0	0	0	0.5	-2	-1	0.0474207	Blue	0.75	-1.33333	-0.415037	0.183503	Red	0.5	-2	-1	0.0474207	Blue	0.375	-2.66667	-1.41504	0.0377496	Blue
AIDKCPCB_00130	Transcription termination/antitermination protein NusG	5.4519	20097	11	11	3.53287	0.000687306	71	9	6	8	4	5	2	7	6	4	3	2	5	3	3	4	0.538462	-1.85714	-0.893085	0.0326779	Blue	0.769231	-1.3	-0.378512	0.184074	Red	0.5	-2	-1	0.0254815	Blue	0.5	-2	-1	0.0271218	Blue
AIDKCPCB_02386	Transcription elongation factor GreA	4.63597	17496	11	11	4.17238	0.000811721	73	7	7	9	4	5	5	7	4	6	1	1	8	2	3	4	0.653846	-1.52941	-0.612977	0.0285958	Blue	0.769231	-1.3	-0.378512	0.150012	Red	0.5	-2	-1	0.198164	Green	0.461538	-2.16667	-1.11548	0.00647645	Blue
AIDKCPCB_01154	Bis(5'-nucleosyl)-tetraphosphatase PrpE [asymmetrical]	8.94753	28297	2	4	0.176697	3.43758e-05	5	1	1	1	0	0	0	1	0	1	0	0	0	0	0	0	0.5	-2	-1	0	Blue	0.833333	-1.2	-0.263034	0.42265	Red	0.5	-2	-1	0	Blue	0.5	-2	-1	0	Blue
AIDKCPCB_00612	N-acetyltransferase YodP	5.34046	32610	3	4	0.429316	8.35218e-05	14	2	1	2	1	0	0	2	2	0	0	0	1	1	1	1	0.5	-2	-1	0.0474207	Blue	0.875	-1.14286	-0.192645	0.685598	Red	0.5	-2	-1	0.0474207	Blue	0.75	-1.33333	-0.415037	0.183503	Red
AIDKCPCB_03541	hypothetical protein	5.18727	41196	10	14	1.35936	0.000264457	56	5	5	7	3	2	2	8	4	4	2	0	5	1	3	5	0.5	-2	-1	0.0217245	Blue	0.95	-1.05263	-0.0740006	0.837691	Red	0.5	-2	-1	0.134614	Green	0.6	-1.66667	-0.736966	0.133583	Green
AIDKCPCB_02065	Transcriptional regulatory protein SrrA	5.55285	27555	13	17	3.44765	0.000670727	95	10	13	13	7	2	5	7	5	5	5	3	9	5	2	4	0.435897	-2.29412	-1.19794	0.0181308	Blue	0.512821	-1.95	-0.963474	0.0090415	Blue	0.512821	-1.95	-0.963474	0.0486717	Blue	0.358974	-2.78571	-1.47805	0.0035182	Blue
AIDKCPCB_02471	Glutamate-1-semialdehyde 2_1-aminomutase	5.00401	46720	17	19	2.29024	0.000445557	107	12	10	14	3	6	5	9	7	8	6	4	7	5	5	6	0.435897	-2.29412	-1.19794	0.00863446	Blue	0.692308	-1.44444	-0.530515	0.0547868	Red	0.512821	-1.95	-0.963474	0.0139818	Blue	0.487179	-2.05263	-1.03747	0.0217897	Blue
AIDKCPCB_02642	UDP-N-acetylmuramate--L-alanine ligase	5.10701	48663	22	23	4.87023	0.000947485	237	21	25	27	14	15	18	12	13	18	12	8	16	15	11	12	0.657895	-1.52	-0.604071	0.0196946	Blue	0.605263	-1.65217	-0.724366	0.0175437	Blue	0.513158	-1.94872	-0.962525	0.0152343	Blue	0.539474	-1.85366	-0.890376	0.00777926	Blue
AIDKCPCB_03076	Ornithine aminotransferase	5.34557	43500	22	25	7.01149	0.00136406	305	30	34	32	18	18	20	24	17	20	16	8	24	13	15	16	0.59596	-1.67797	-0.746714	0.00160873	Blue	0.646465	-1.54687	-0.629357	0.0134384	Blue	0.515152	-1.94118	-0.956931	0.0664658	Green	0.474747	-2.10638	-1.07477	0.000410661	Blue
AIDKCPCB_02606	Iron(3+)-hydroxamate-binding protein FhuD	9.04419	34431	14	15	1.68453	0.000327719	58	8	8	8	2	1	3	2	3	3	4	2	5	3	2	4	0.333333	-3	-1.58496	0.00913261	Blue	0.407407	-2.45455	-1.29546	0.00388351	Blue	0.518519	-1.92857	-0.947533	0.0390123	Blue	0.444444	-2.25	-1.16993	0.0130725	Blue
AIDKCPCB_00117	DNA repair protein RadA	6.7405	47716	13	15	1.11074	0.00021609	53	6	6	8	1	3	2	6	3	3	3	1	5	3	2	1	0.391304	-2.55556	-1.35364	0.00647645	Blue	0.652174	-1.53333	-0.616671	0.100715	Green	0.521739	-1.91667	-0.938599	0.0658245	Green	0.391304	-2.55556	-1.35364	0.00647645	Blue
AIDKCPCB_00238	hypothetical protein	5.34787	78570	17	22	1.79458	0.000349128	141	13	14	14	10	7	7	12	7	11	8	4	8	7	9	10	0.613636	-1.62963	-0.704544	0.020998	Blue	0.75	-1.33333	-0.415037	0.132659	Red	0.522727	-1.91304	-0.93587	0.0284202	Blue	0.659091	-1.51724	-0.601451	0.0193257	Blue
AIDKCPCB_02023	Chorismate synthase	6.00503	42717	15	20	2.50486	0.000487311	107	11	10	14	7	4	3	11	4	10	7	2	8	3	4	9	0.447368	-2.23529	-1.16046	0.0146311	Blue	0.736842	-1.35714	-0.440573	0.270862	Red	0.526316	-1.9	-0.925999	0.0630813	Green	0.5	-2	-1	0.0549408	Green
AIDKCPCB_01152	NAD kinase 1	6.00176	29821	7	10	1.07307	0.000208762	32	5	3	4	1	1	1	4	1	1	3	0	2	1	2	3	0.4	-2.5	-1.32193	0.0350987	Blue	0.6	-1.66667	-0.736966	0.175936	Green	0.533333	-1.875	-0.906891	0.102068	Green	0.6	-1.66667	-0.736966	0.070484	Green
AIDKCPCB_02847	Long-chain-alcohol dehydrogenase 2	4.77076	43268	10	14	1.64094	0.000319238	71	9	9	7	2	3	4	4	4	5	2	3	7	4	5	3	0.428571	-2.33333	-1.22239	0.00402506	Blue	0.571429	-1.75	-0.807355	0.0133217	Blue	0.535714	-1.86667	-0.900464	0.0883547	Green	0.535714	-1.86667	-0.900464	0.00838827	Blue
AIDKCPCB_02632	Tyrosine--tRNA ligase 1	5.20914	47704	24	26	3.10247	0.000603573	148	15	15	17	8	11	6	11	10	8	7	6	11	8	8	7	0.56	-1.78571	-0.836501	0.0224651	Blue	0.64	-1.5625	-0.643856	0.00685323	Blue	0.54	-1.85185	-0.888969	0.0235612	Blue	0.52	-1.92308	-0.943416	0.001888	Blue
AIDKCPCB_00683	ABC transporter ATP-binding protein uup	5.06269	71522	16	17	0.852884	0.000165925	61	6	6	9	2	2	4	5	3	3	4	1	5	4	4	3	0.458333	-2.18182	-1.12553	0.0285822	Blue	0.583333	-1.71429	-0.777608	0.0585639	Green	0.541667	-1.84615	-0.884523	0.0810863	Green	0.583333	-1.71429	-0.777608	0.0671971	Green
AIDKCPCB_02841	hypothetical protein	8.00284	24985	5	5	0.80048	0.00015573	20	3	2	3	1	1	1	1	0	1	1	1	1	1	2	1	0.545455	-1.83333	-0.874469	0.0377496	Blue	0.454545	-2.2	-1.1375	0.0132356	Blue	0.545455	-1.83333	-0.874469	0.0377496	Blue	0.636364	-1.57143	-0.652077	0.0474207	Blue
AIDKCPCB_00253	Glyoxal reductase	5.08999	31001	15	17	2.74185	0.000533416	85	8	11	11	2	3	4	7	3	3	3	5	7	6	6	6	0.363636	-2.75	-1.45943	0.00746108	Blue	0.484848	-2.0625	-1.04439	0.0306704	Blue	0.545455	-1.83333	-0.874469	0.0316184	Blue	0.636364	-1.57143	-0.652077	0.057191	Green
AIDKCPCB_00963	Ferrochelatase	4.67799	34753	9	11	1.52505	0.000296692	53	7	6	6	2	3	3	3	3	3	5	1	3	2	4	2	0.5	-2	-1	0.00147312	Blue	0.545455	-1.83333	-0.874469	0.00985246	Blue	0.545455	-1.83333	-0.874469	0.0921351	Green	0.5	-2	-1	0.0168559	Blue
AIDKCPCB_00411	Mannitol-1-phosphate 5-dehydrogenase	5.01582	40732	25	27	2.92154	0.000568374	119	13	12	14	5	5	7	11	7	7	7	4	9	5	7	6	0.47619	-2.1	-1.07039	0.00124669	Blue	0.666667	-1.5	-0.584963	0.055903	Green	0.547619	-1.82609	-0.868755	0.0349324	Blue	0.5	-2	-1	0.00101666	Blue
AIDKCPCB_02373	Glutathione-independent formaldehyde dehydrogenase	5.88905	42726	21	23	14.5111	0.00282307	620	57	63	61	41	45	31	51	36	33	32	24	42	33	34	37	0.652174	-1.53333	-0.616671	0.0228316	Blue	0.668478	-1.49593	-0.581047	0.0563916	Red	0.548913	-1.82178	-0.86535	0.0241001	Blue	0.581522	-1.71963	-0.782095	0.000547046	Blue
AIDKCPCB_02208	putative glycine dehydrogenase (decarboxylating) subunit 1	5.99824	49079	24	25	5.94959	0.00115747	292	29	26	31	23	16	16	23	18	13	15	9	22	16	17	18	0.651685	-1.53448	-0.617752	0.0271751	Blue	0.640449	-1.5614	-0.642843	0.0467929	Blue	0.550562	-1.81633	-0.861024	0.0562525	Green	0.606742	-1.64815	-0.720846	0.00784873	Blue
AIDKCPCB_02410	Cysteine desulfurase IscS	5.94891	41789	10	11	1.84259	0.000358469	77	8	8	10	3	2	4	4	4	3	3	3	7	7	5	6	0.413793	-2.41667	-1.27302	0.00323191	Blue	0.482759	-2.07143	-1.05063	0.00719274	Blue	0.551724	-1.8125	-0.857981	0.0636644	Green	0.724138	-1.38095	-0.465664	0.0400537	Orange
AIDKCPCB_01385	putative ABC transporter ATP-binding protein YbiT	5.04158	60747	38	44	8.24732	0.00160449	501	40	50	51	27	31	32	35	33	32	27	17	33	31	28	34	0.645833	-1.54839	-0.630766	0.0258254	Blue	0.715278	-1.39806	-0.483424	0.052693	Red	0.555556	-1.8	-0.847997	0.0246727	Blue	0.666667	-1.5	-0.584963	0.0279092	Blue
AIDKCPCB_02578	ATP-dependent 6-phosphofructokinase	5.96128	34393	21	22	5.08824	0.000989899	175	20	18	20	7	10	10	13	8	12	10	6	15	9	8	9	0.491803	-2.03333	-1.02385	0.00182062	Blue	0.590164	-1.69444	-0.760812	0.0191214	Blue	0.557377	-1.79412	-0.843274	0.0664168	Green	0.47541	-2.10345	-1.07276	0.000820578	Blue
AIDKCPCB_01933	L-threonine dehydratase biosynthetic IlvA	5.77818	46950	10	14	1.42705	0.000277627	67	6	8	8	5	3	3	5	3	3	3	1	7	3	2	7	0.56	-1.78571	-0.836501	0.0177043	Blue	0.56	-1.78571	-0.836501	0.0177043	Blue	0.56	-1.78571	-0.836501	0.162647	Green	0.6	-1.66667	-0.736966	0.148131	Green
AIDKCPCB_00405	Succinate-semialdehyde dehydrogenase [NADP(+)]	5.54994	50918	18	22	3.92788	0.000764155	200	18	21	24	12	10	10	20	9	13	13	6	15	13	8	8	0.530303	-1.88571	-0.915111	0.0168675	Blue	0.681818	-1.46667	-0.552541	0.148949	Red	0.560606	-1.78378	-0.834941	0.0497945	Blue	0.484848	-2.0625	-1.04439	0.00923912	Blue
AIDKCPCB_03305	Transcriptional regulatory protein DegU	5.65146	25836	11	13	1.54823	0.000301202	40	5	3	5	1	3	1	2	2	4	2	1	3	2	2	4	0.5	-2	-1	0.0474207	Blue	0.6875	-1.45455	-0.540568	0.151835	Red	0.5625	-1.77778	-0.830075	0.0584402	Green	0.6875	-1.45455	-0.540568	0.151835	Red
AIDKCPCB_02415	Histidine--tRNA ligase	5.2391	47889	27	28	3.50811	0.00068249	168	18	17	17	10	12	10	12	10	11	11	6	11	9	7	7	0.636364	-1.57143	-0.652077	0.0031866	Blue	0.654545	-1.52778	-0.611435	0.0018875	Blue	0.563636	-1.77419	-0.827163	0.0363828	Blue	0.472727	-2.11538	-1.08092	0.00109218	Blue
AIDKCPCB_01332	Spore photoproduct lyase	8.58705	39926	26	29	10.5445	0.00205139	421	43	41	44	32	20	22	37	20	21	26	18	27	21	25	24	0.587786	-1.7013	-0.766636	0.0341072	Blue	0.618321	-1.61728	-0.693573	0.0905054	Green	0.564885	-1.77027	-0.82397	0.0151428	Blue	0.557252	-1.79452	-0.843598	0.000337399	Blue
AIDKCPCB_02699	Phospholipase YtpA	6.76381	29865	11	11	3.54931	0.000690504	106	11	12	12	7	5	6	9	5	7	8	5	6	3	5	5	0.552632	-1.80952	-0.85561	0.00266492	Blue	0.631579	-1.58333	-0.662965	0.0469438	Blue	0.578947	-1.72727	-0.788496	0.0165506	Blue	0.421053	-2.375	-1.24793	0.00242513	Blue
AIDKCPCB_01639	hypothetical protein	6.02093	30444	7	8	0.59125	0.000115025	18	3	4	2	0	1	1	1	0	1	1	1	2	0	0	1	0.416667	-2.4	-1.26303	0.0356527	Blue	0.416667	-2.4	-1.26303	0.0356527	Blue	0.583333	-1.71429	-0.777608	0.0824417	Green	0.333333	-3	-1.58496	0.0248175	Blue
AIDKCPCB_02649	Putative aminopeptidase YsdC	5.75103	39124	11	11	2.86269	0.000556926	112	11	10	12	6	7	6	6	7	7	6	5	7	7	7	8	0.611111	-1.63636	-0.710493	0.00483389	Blue	0.638889	-1.56522	-0.646363	0.0060506	Blue	0.583333	-1.71429	-0.777608	0.00360223	Blue	0.694444	-1.44	-0.526069	0.00996386	Orange
AIDKCPCB_02900	ESAT-6 secretion machinery protein EssB	5.33009	50523	7	9	0.415652	8.08636e-05	21	2	3	4	1	0	0	1	0	2	0	0	4	1	1	2	0.333333	-3	-1.58496	0.0248175	Blue	0.5	-2	-1	0.070484	Green	0.583333	-1.71429	-0.777608	0.342033	Green	0.583333	-1.71429	-0.777608	0.0824417	Green
AIDKCPCB_00052	putative metal-dependent hydrolase YcfH	4.9075	29099	9	10	1.16843	0.000227313	34	4	4	6	0	1	2	3	1	2	2	1	4	2	1	1	0.352941	-2.83333	-1.5025	0.0147784	Blue	0.529412	-1.88889	-0.917538	0.0400537	Blue	0.588235	-1.7	-0.765535	0.107562	Green	0.411765	-2.42857	-1.28011	0.0217245	Blue
AIDKCPCB_00888	Phosphoglucomutase	5.32416	64568	17	22	1.59522	0.000310344	103	8	12	11	6	5	5	6	7	10	7	3	7	5	5	6	0.558824	-1.78947	-0.839535	0.044741	Blue	0.764706	-1.30769	-0.387023	0.191744	Red	0.588235	-1.7	-0.765535	0.0607071	Green	0.558824	-1.78947	-0.839535	0.044741	Blue
AIDKCPCB_02602	ATP-dependent RNA helicase DbpA	6.38693	54227	21	25	2.26824	0.000441278	123	11	15	15	5	6	6	6	6	8	8	5	10	8	6	8	0.454545	-2.2	-1.1375	0.0213939	Blue	0.522727	-1.91304	-0.93587	0.019089	Blue	0.590909	-1.69231	-0.758992	0.0386744	Blue	0.568182	-1.76	-0.815575	0.0248543	Blue
AIDKCPCB_00215	Phosphoglucosamine mutase	4.8042	48316	13	18	2.02831	0.000394601	98	10	10	9	5	6	4	13	5	2	5	1	10	7	5	6	0.5625	-1.77778	-0.830075	0.00483389	Blue	0.71875	-1.3913	-0.476438	0.457572	Red	0.59375	-1.68421	-0.752072	0.2366	Green	0.65625	-1.52381	-0.607683	0.00996386	Blue
AIDKCPCB_00024	Spore germination protein YaaH	8.9988	49635	38	39	28.5484	0.00555398	1417	127	130	140	82	87	91	90	86	70	74	72	91	96	93	88	0.6575	-1.52091	-0.604937	0.0012381	Blue	0.6225	-1.60643	-0.683854	0.00401008	Blue	0.6	-1.66667	-0.736966	0.00313119	Blue	0.7	-1.42857	-0.514573	0.0022751	Orange
AIDKCPCB_01489	Ribosomal large subunit pseudouridine synthase D	5.63853	33888	12	15	2.44924	0.000476491	83	10	9	8	5	7	5	5	4	7	4	2	9	3	2	3	0.666667	-1.5	-0.584963	0.0201689	Blue	0.633333	-1.57895	-0.658963	0.0321988	Blue	0.6	-1.66667	-0.736966	0.188183	Green	0.366667	-2.72727	-1.44746	0.0018875	Blue
AIDKCPCB_02586	Bifunctional oligoribonuclease and PAP phosphatase NrnA	4.82556	35183	9	10	1.42114	0.000276478	50	6	5	6	1	1	2	5	3	5	3	2	4	2	2	3	0.35	-2.85714	-1.51457	0.000777907	Blue	0.8	-1.25	-0.321928	0.17342	Red	0.6	-1.66667	-0.736966	0.0248175	Blue	0.5	-2	-1	0.00211065	Blue
AIDKCPCB_00157	50S ribosomal protein L5	9.61062	20160	24	24	25.7937	0.00501806	520	53	44	51	34	30	29	35	31	32	30	24	34	31	29	33	0.635762	-1.57292	-0.653442	0.00868885	Blue	0.668874	-1.49505	-0.580193	0.0142294	Orange	0.602649	-1.65934	-0.73061	0.00747583	Blue	0.635762	-1.57292	-0.653442	0.0115645	Blue
AIDKCPCB_02651	putative NAD-dependent malic enzyme 2	4.98229	61885	40	44	26.2584	0.00510847	1625	140	156	178	89	101	101	102	97	99	93	73	119	88	92	97	0.616352	-1.62245	-0.698173	0.0209927	Blue	0.631027	-1.58472	-0.664226	0.0316334	Blue	0.603774	-1.65625	-0.72792	0.0232018	Blue	0.587002	-1.70357	-0.768562	0.0221694	Blue
AIDKCPCB_01248	hypothetical protein	6.91696	19496	6	8	2.35946	0.000459024	46	6	4	5	3	2	2	4	3	2	2	2	4	2	2	3	0.555556	-1.8	-0.847997	0.0248175	Blue	0.666667	-1.5	-0.584963	0.070484	Green	0.611111	-1.63636	-0.710493	0.0584402	Green	0.555556	-1.8	-0.847997	0.0248175	Blue
AIDKCPCB_02846	Glucose-6-phosphate isomerase	5.11039	50481	27	28	6.2994	0.00122552	318	33	28	33	18	19	17	22	19	20	16	15	26	17	13	22	0.587629	-1.70175	-0.767023	0.00908653	Blue	0.659794	-1.51562	-0.599913	0.00968421	Blue	0.618557	-1.61667	-0.693022	0.0538578	Green	0.56701	-1.76364	-0.818553	0.0152813	Blue
AIDKCPCB_02731	o-succinylbenzoate synthase	5.90776	42218	4	7	0.260552	5.06895e-05	11	1	2	2	0	0	1	1	1	0	1	1	0	1	0	0	0.5	-2	-1	0.0474207	Blue	0.625	-1.6	-0.678072	0.101192	Green	0.625	-1.6	-0.678072	0.101192	Green	0.5	-2	-1	0.0474207	Blue
AIDKCPCB_03038	Copper-exporting P-type ATPase	5.10553	86776	5	7	0.138287	2.69032e-05	12	2	2	1	1	0	0	1	0	1	1	0	1	1	0	1	0.5	-2	-1	0.0474207	Blue	0.625	-1.6	-0.678072	0.101192	Green	0.625	-1.6	-0.678072	0.101192	Green	0.625	-1.6	-0.678072	0.101192	Green
AIDKCPCB_02183	Bifunctional protein FolD protein	5.80082	30508	21	23	10.0302	0.00195133	306	29	26	30	17	17	21	23	21	15	18	12	22	18	16	21	0.659091	-1.51724	-0.601451	0.00524968	Blue	0.704545	-1.41935	-0.505235	0.0497702	Orange	0.625	-1.6	-0.678072	0.0475396	Blue	0.659091	-1.51724	-0.601451	0.006687	Blue
AIDKCPCB_00165	Protein translocase subunit SecY	9.90986	47123	5	5	0.254653	4.95417e-05	12	2	2	1	1	0	0	0	1	2	0	2	0	0	1	0	0.5	-2	-1	0.0474207	Blue	0.75	-1.33333	-0.415037	0.386809	Red	0.625	-1.6	-0.678072	0.273893	Green	0.5	-2	-1	0.0474207	Blue
AIDKCPCB_02599	hypothetical protein	6.41443	19847	4	5	0.856553	0.000166639	17	3	3	2	0	0	1	0	1	0	1	1	2	1	1	1	0.363636	-2.75	-1.45943	0.0077626	Blue	0.363636	-2.75	-1.45943	0.0077626	Blue	0.636364	-1.57143	-0.652077	0.0474207	Blue	0.545455	-1.83333	-0.874469	0.0377496	Blue
AIDKCPCB_03622	hypothetical protein	8.95985	20293	5	5	1.33051	0.000258845	27	3	2	3	2	1	1	2	2	1	1	1	2	3	2	1	0.636364	-1.57143	-0.652077	0.0474207	Blue	0.727273	-1.375	-0.459432	0.101192	Red	0.636364	-1.57143	-0.652077	0.0474207	Blue	0.818182	-1.22222	-0.289507	0.386809	Red
AIDKCPCB_00648	Aspartyl/glutamyl-tRNA(Asn/Gln) amidotransferase subunit B	5.00079	53401	49	52	13.9698	0.00271777	746	70	71	76	41	43	39	59	40	46	51	27	60	41	39	43	0.572727	-1.74603	-0.80408	0.000403567	Blue	0.672727	-1.48649	-0.571906	0.0395531	Orange	0.640909	-1.56028	-0.641808	0.111348	Green	0.572727	-1.74603	-0.80408	0.000403567	Blue
AIDKCPCB_00223	SkfA peptide export ATP-binding protein SkfE	6.10553	26601	3	3	0.15037	2.9254e-05	4	1	1	1	0	0	0	0	0	0	0	0	1	0	0	0	0.5	-2	-1	0	Blue	0.5	-2	-1	0	Blue	0.666667	-1.5	-0.584963	0.183503	Green	0.5	-2	-1	0	Blue
AIDKCPCB_02345	Vitamin B12 import ATP-binding protein BtuD	6.08064	25298	2	3	0.158115	3.07607e-05	4	1	1	1	0	0	0	0	0	0	0	0	1	0	0	0	0.5	-2	-1	0	Blue	0.5	-2	-1	0	Blue	0.666667	-1.5	-0.584963	0.183503	Green	0.5	-2	-1	0	Blue
AIDKCPCB_00408	Copper transport protein YcnJ	9.11928	60163	2	3	0.0831076	1.61683e-05	5	1	1	1	0	0	0	0	0	0	0	0	1	0	0	1	0.5	-2	-1	0	Blue	0.5	-2	-1	0	Blue	0.666667	-1.5	-0.584963	0.183503	Green	0.666667	-1.5	-0.584963	0.183503	Green
AIDKCPCB_03278	Cell division protein FtsX	9.41428	33053	2	2	0.181527	3.53153e-05	6	1	1	1	0	0	0	0	0	0	0	1	0	1	1	0	0.5	-2	-1	0	Blue	0.5	-2	-1	0	Blue	0.666667	-1.5	-0.584963	0.183503	Green	0.833333	-1.2	-0.263034	0.42265	Red
AIDKCPCB_02392	Putative acetyl-CoA C-acetyltransferase YhfS	7.61174	38429	3	3	0.156132	3.03749e-05	6	1	1	1	0	0	0	1	0	0	0	0	1	0	0	1	0.5	-2	-1	0	Blue	0.666667	-1.5	-0.584963	0.183503	Green	0.666667	-1.5	-0.584963	0.183503	Green	0.666667	-1.5	-0.584963	0.183503	Green
AIDKCPCB_01829	hypothetical protein	6.3925	26970	3	3	0.222469	4.32806e-05	6	1	1	1	0	0	0	1	0	1	0	0	1	0	0	0	0.5	-2	-1	0	Blue	0.833333	-1.2	-0.263034	0.42265	Red	0.666667	-1.5	-0.584963	0.183503	Green	0.5	-2	-1	0	Blue
AIDKCPCB_01536	Ribonuclease 3	6.46662	28285	4	6	0.247481	4.81465e-05	7	1	1	1	0	0	0	2	0	1	0	0	1	0	0	0	0.5	-2	-1	0	Blue	1	1	0	1	Red	0.666667	-1.5	-0.584963	0.183503	Green	0.5	-2	-1	0	Blue
AIDKCPCB_03049	Carboxylesterase	5.25816	28424	12	12	1.7239	0.000335377	49	4	5	6	1	2	3	3	4	4	4	2	4	2	2	3	0.5	-2	-1	0.0213116	Blue	0.777778	-1.28571	-0.36257	0.133583	Red	0.722222	-1.38462	-0.469485	0.133233	Red	0.555556	-1.8	-0.847997	0.0248175	Blue
AIDKCPCB_02200	hypothetical protein	9.27744	19783	3	3	1.41536	0.000275352	28	3	3	2	1	1	1	3	2	2	2	2	1	2	2	1	0.545455	-1.83333	-0.874469	0.0377496	Blue	0.909091	-1.1	-0.137504	0.518519	Red	0.727273	-1.375	-0.459432	0.101192	Red	0.727273	-1.375	-0.459432	0.101192	Red
AIDKCPCB_02285	Cyclic-di-AMP phosphodiesterase PgpH	6.73938	80290	13	16	0.772201	0.000150229	62	8	10	5	0	3	2	8	0	6	6	2	8	3	1	0	0.307692	-3.25	-1.70044	0.0332046	Blue	0.653846	-1.52941	-0.612977	0.357513	Green	0.730769	-1.36842	-0.452512	0.366918	Red	0.269231	-3.71429	-1.89308	0.0286094	Blue
AIDKCPCB_01969	Ribosomal RNA large subunit methyltransferase K/L	5.90909	43351	11	18	1.31485	0.000255799	57	5	5	6	4	3	2	7	3	3	5	3	3	3	3	2	0.631579	-1.58333	-0.662965	0.0356527	Blue	0.842105	-1.1875	-0.247928	0.535106	Red	0.736842	-1.35714	-0.440573	0.113145	Red	0.578947	-1.72727	-0.788496	0.00481268	Blue
AIDKCPCB_03219	ATP-dependent Clp protease proteolytic subunit	4.89038	21819	9	10	0.687474	0.000133746	15	1	2	2	1	0	0	1	1	0	1	0	2	2	1	1	0.5	-2	-1	0.0474207	Blue	0.625	-1.6	-0.678072	0.101192	Green	0.75	-1.33333	-0.415037	0.386809	Red	0.875	-1.14286	-0.192645	0.518519	Red
AIDKCPCB_00444	hypothetical protein	7.62958	76752	7	15	0.573275	0.000111528	44	3	3	4	2	2	1	3	0	2	1	0	6	2	4	11	0.615385	-1.625	-0.70044	0.0241101	Blue	0.615385	-1.625	-0.70044	0.190798	Green	0.769231	-1.3	-0.378512	0.646033	Red	1.53846	1.53846	0.621488	0.483106	Green
AIDKCPCB_01272	Cysteine desulfurase IscS	7.33004	48232	5	8	0.310997	6.05033e-05	15	1	2	2	0	0	0	2	0	0	2	0	3	0	0	3	0.375	-2.66667	-1.41504	0.0377496	Blue	0.625	-1.6	-0.678072	0.273893	Green	1	1	0	1	Red	0.75	-1.33333	-0.415037	0.581315	Red
AIDKCPCB_00628	hypothetical protein	9.15241	44931	2	2	0.422871	8.22679e-05	19	1	1	1	2	2	2	0	0	2	1	1	2	1	1	2	1.5	1.5	0.584963	0	Blue	0.833333	-1.2	-0.263034	0.666667	Red	1.16667	1.16667	0.222392	0.42265	Red	1.16667	1.16667	0.222392	0.42265	Red
AIDKCPCB_01734	Small_ acid-soluble spore protein P	10.3771	5511	2	2	8.89131	0.00172977	49	3	2	2	5	4	4	2	4	2	3	3	3	4	5	3	1.6	1.6	0.678072	0.0132356	Blue	1.1	1.1	0.137504	0.685598	Red	1.2	1.2	0.263034	0.183503	Red	1.5	1.5	0.584963	0.0824417	Green
AIDKCPCB_00161	50S ribosomal protein L18	10.2749	13062	6	7	3.75134	0.000729809	49	3	2	2	4	4	4	4	3	3	3	4	2	4	4	3	1.5	1.5	0.584963	0.0377496	Blue	1.3	1.3	0.378512	0.101192	Red	1.2	1.2	0.263034	0.386809	Red	1.4	1.4	0.485427	0.0474207	Orange
AIDKCPCB_01655	putative protein YuaB	9.22658	19355	4	5	2.53165	0.000492522	49	4	3	3	2	1	2	2	2	1	5	4	4	6	5	5	0.615385	-1.625	-0.70044	0.0241101	Blue	0.615385	-1.625	-0.70044	0.0241101	Blue	1.23077	1.23077	0.29956	0.101192	Red	1.46154	1.46154	0.547488	0.0132356	Orange
AIDKCPCB_00150	50S ribosomal protein L22	10.565	12336	8	9	15.6453	0.00304373	193	11	9	10	14	18	15	19	16	11	11	12	15	11	9	12	1.51515	1.51515	0.599462	0.0259518	Blue	1.48485	1.48485	0.570316	0.142784	Red	1.24242	1.24242	0.313158	0.143248	Red	1.06061	1.06061	0.0848889	0.566567	Red
AIDKCPCB_01163	Enoyl-[acyl-carrier-protein] reductase [NADH] FabI	5.91492	27821	14	17	8.51874	0.00165729	237	11	12	10	16	18	18	19	22	14	14	11	17	20	18	17	1.52778	1.52778	0.611435	0.00215026	Blue	1.61111	1.61111	0.688056	0.0803699	Green	1.25	1.25	0.321928	0.219285	Red	1.61111	1.61111	0.688056	0.00381862	Blue
AIDKCPCB_00710	Methionine aminopeptidase 2	5.20914	27394	5	8	1.31416	0.000255664	36	2	2	1	3	3	4	3	2	2	3	1	3	2	3	2	1.625	1.625	0.70044	0.0241101	Blue	1.25	1.25	0.321928	0.2302	Red	1.25	1.25	0.321928	0.438193	Red	1.25	1.25	0.321928	0.2302	Red
AIDKCPCB_02865	Membrane lipoprotein TmpC	8.70984	38738	33	35	14.1721	0.00275713	549	28	25	23	44	46	51	40	44	33	33	24	41	44	36	37	1.82278	1.82278	0.866144	0.00167774	Blue	1.51899	1.51899	0.60311	0.034748	Blue	1.27848	1.27848	0.354431	0.270828	Red	1.51899	1.51899	0.60311	0.0157202	Blue
AIDKCPCB_02530	putative enoyl-CoA hydratase	5.03161	28302	6	8	1.30733	0.000254336	37	1	2	1	3	4	5	3	3	3	3	1	2	2	2	2	2.14286	2.14286	1.09954	0.0248175	Blue	1.71429	1.71429	0.777608	0.0377496	Blue	1.28571	1.28571	0.36257	0.386809	Red	1.28571	1.28571	0.36257	0.183503	Red
AIDKCPCB_00386	L-cystine-binding protein TcyA	9.0103	29660	24	29	11.5644	0.00224981	343	16	15	16	24	34	34	23	31	22	17	15	30	27	17	22	1.9	1.9	0.925999	0.0447601	Blue	1.58	1.58	0.659925	0.074995	Green	1.3	1.3	0.378512	0.399056	Red	1.38	1.38	0.464668	0.15782	Red
AIDKCPCB_00518	L-asparaginase 2	6.0286	40831	25	32	12.8089	0.00249192	523	25	23	25	41	49	42	44	49	30	33	27	37	38	28	32	1.77632	1.77632	0.828888	0.0116927	Blue	1.65789	1.65789	0.729352	0.0973968	Green	1.31579	1.31579	0.395929	0.103818	Red	1.32895	1.32895	0.410284	0.0963893	Red
AIDKCPCB_00160	50S ribosomal protein L6	9.69333	19398	15	17	17.8369	0.0034701	346	18	16	16	24	27	26	32	24	21	24	24	22	24	24	24	1.50943	1.50943	0.594008	0.00167267	Blue	1.50943	1.50943	0.594008	0.105888	Green	1.37736	1.37736	0.461904	0.00211065	Orange	1.41509	1.41509	0.500898	0.0081634	Orange
AIDKCPCB_00565	60 kDa chaperonin	4.73232	57369	47	53	19.8365	0.00385912	1138	54	46	51	75	89	98	84	98	86	71	60	79	88	75	84	1.72078	1.72078	0.783062	0.0216177	Blue	1.75974	1.75974	0.815363	0.00400806	Blue	1.38312	1.38312	0.467923	0.0538131	Red	1.62338	1.62338	0.698998	0.00414723	Blue
AIDKCPCB_03453	Transaldolase	5.46636	22740	10	10	4.00176	0.000778527	91	3	3	5	6	8	8	7	7	4	4	6	7	6	8	9	1.78571	1.78571	0.836501	0.0177043	Blue	1.5	1.5	0.584963	0.134612	Green	1.42857	1.42857	0.514573	0.150012	Red	1.85714	1.85714	0.893085	0.0253033	Blue
AIDKCPCB_01640	hypothetical protein	5.05175	33753	20	24	9.83616	0.00191359	332	16	17	15	31	23	26	21	24	17	24	14	32	25	23	24	1.62745	1.62745	0.702614	0.0380787	Blue	1.27451	1.27451	0.349942	0.139452	Red	1.43137	1.43137	0.517399	0.293748	Red	1.47059	1.47059	0.556393	0.000608185	Orange
AIDKCPCB_02198	Aminopeptidase YpdF	5.09209	38893	20	24	14.3471	0.00279117	558	21	27	27	41	41	40	45	39	42	33	27	51	38	39	47	1.60256	1.60256	0.680382	0.0139861	Blue	1.65385	1.65385	0.725825	0.00323191	Blue	1.46154	1.46154	0.547488	0.233464	Red	1.62821	1.62821	0.703282	0.0121402	Blue
AIDKCPCB_02549	50S ribosomal protein L35	12.0417	7536	4	6	4.64437	0.000903545	35	0	1	0	3	4	2	5	4	3	0	1	2	2	5	3	3	3	1.58496	0.0248175	Blue	3.75	3.75	1.90689	0.00996386	Blue	1.5	1.5	0.584963	0.386809	Green	3.25	3.25	1.70044	0.0621469	Green
AIDKCPCB_02597	putative spore protein YtfJ	5.66557	16575	11	11	26.1237	0.00508226	433	18	20	21	28	32	37	26	29	28	28	39	25	30	42	30	1.6129	1.6129	0.68966	0.0294351	Blue	1.3871	1.3871	0.472068	0.00303581	Orange	1.53226	1.53226	0.615659	0.117245	Green	1.69355	1.69355	0.760049	0.0636696	Green
AIDKCPCB_02007	Menaquinol-cytochrome c reductase cytochrome b subunit	7.16585	25529	5	7	2.85949	0.000556304	73	3	3	2	4	6	5	7	7	6	4	6	4	7	5	4	1.63636	1.63636	0.710493	0.0356527	Blue	2.09091	2.09091	1.06413	0.00105756	Blue	1.54545	1.54545	0.628031	0.0764504	Green	1.72727	1.72727	0.788496	0.0796756	Green
AIDKCPCB_02251	Superoxide dismutase [Mn]	5.20337	22397	5	8	4.55418	0.000885999	102	4	4	4	8	9	8	5	11	7	6	8	7	6	8	7	1.86667	1.86667	0.900464	0.00586515	Blue	1.73333	1.73333	0.793549	0.173189	Green	1.6	1.6	0.678072	0.0350987	Blue	1.6	1.6	0.678072	0.0350987	Blue
AIDKCPCB_02155	Arginine transport ATP-binding protein ArtM	5.69087	26700	8	8	1.04869	0.000204019	28	1	1	0	3	2	2	3	1	3	2	2	1	2	2	3	2	2	1	0.0241101	Blue	2	2	1	0.113145	Green	1.6	1.6	0.678072	0.101192	Green	2	2	1	0.0241101	Blue
AIDKCPCB_00862	p-hydroxybenzoic acid efflux pump subunit AaeA	5.00974	22600	7	11	7.38938	0.00143758	167	8	6	6	12	15	16	12	14	12	11	8	15	11	11	10	2	2	1	0.0101985	Blue	1.78261	1.78261	0.83399	0.00312559	Blue	1.6087	1.6087	0.685891	0.137565	Green	1.52174	1.52174	0.605721	0.0133217	Blue
AIDKCPCB_02540	Phenylalanine--tRNA ligase beta subunit	5.00774	88437	37	50	10.4933	0.00204144	928	35	40	43	78	64	59	75	54	72	58	53	81	59	73	84	1.68595	1.68595	0.753562	0.0264387	Blue	1.68595	1.68595	0.753562	0.0396062	Blue	1.61157	1.61157	0.688467	0.0946701	Green	1.80992	1.80992	0.855924	0.0355488	Blue
AIDKCPCB_02526	Thioredoxin	4.48681	11331	7	7	7.67805	0.00149374	87	2	4	4	5	7	8	6	8	7	6	3	9	4	6	8	1.76923	1.76923	0.823122	0.043162	Blue	1.84615	1.84615	0.884523	0.0147784	Blue	1.61538	1.61538	0.691878	0.26014	Green	1.61538	1.61538	0.691878	0.133583	Green
AIDKCPCB_03517	hypothetical protein	6.22995	23312	7	7	8.66507	0.00168576	202	7	8	9	16	15	12	16	17	12	14	13	15	17	16	15	1.7037	1.7037	0.768674	0.0194594	Blue	1.77778	1.77778	0.830075	0.0319026	Blue	1.66667	1.66667	0.736966	0.00182626	Blue	1.88889	1.88889	0.917538	0.000608185	Blue
AIDKCPCB_01416	hypothetical protein	6.31266	22901	9	10	9.73757	0.00189441	223	8	10	9	17	15	16	19	17	16	17	14	16	18	16	15	1.7	1.7	0.765535	0.00101666	Blue	1.83333	1.83333	0.874469	0.00251037	Blue	1.66667	1.66667	0.736966	0.0052015	Blue	1.73333	1.73333	0.793549	0.00381862	Blue
AIDKCPCB_01894	putative protein YojF	5.89544	12988	2	2	0.769941	0.000149789	10	0	0	0	1	1	1	1	1	1	1	0	1	1	1	0	2	2	1	0	Blue	2	2	1	0	Blue	1.66667	1.66667	0.736966	0.183503	Green	1.66667	1.66667	0.736966	0.183503	Green
AIDKCPCB_01546	50S ribosomal protein L19	10.9359	13363	16	17	40.1108	0.0078034	536	24	24	20	44	39	31	49	40	43	37	37	44	31	34	39	1.64789	1.64789	0.720618	0.0435502	Blue	1.90141	1.90141	0.927068	0.00580996	Blue	1.70423	1.70423	0.769116	0.00710044	Blue	1.50704	1.50704	0.59172	0.0184745	Blue
AIDKCPCB_00172	30S ribosomal protein S11	11.6331	13940	9	9	26.2554	0.00510788	366	16	16	9	23	30	32	40	29	28	25	23	25	25	23	22	2	2	1	0.0157742	Blue	2.27273	2.27273	1.18442	0.0210954	Blue	1.72727	1.72727	0.788496	0.0363205	Blue	1.65909	1.65909	0.730393	0.0401941	Blue
AIDKCPCB_02828	hypothetical protein	9.6967	42819	5	6	1.28448	0.00024989	55	2	2	1	5	5	4	5	4	4	4	4	3	4	5	3	2.125	2.125	1.08746	0.00312559	Blue	2	2	1	0.00481268	Blue	1.75	1.75	0.807355	0.0132356	Blue	1.875	1.875	0.906891	0.0356527	Blue
AIDKCPCB_00074	Spore protein YabQ	10.268	25135	3	3	1.0742	0.000208981	27	1	0	0	4	3	2	2	1	2	1	1	2	1	4	3	3	3	1.58496	0.0248175	Blue	2	2	1	0.0474207	Blue	1.75	1.75	0.807355	0.101192	Green	2.75	2.75	1.45943	0.104247	Green
AIDKCPCB_00922	putative multidrug resistance ABC transporter ATP-binding/permease protein YheI	5.88772	66116	3	6	0.272249	5.2965e-05	18	0	1	0	2	2	1	2	0	1	1	0	3	2	0	3	2	2	1	0.0474207	Blue	1.5	1.5	0.584963	0.386809	Green	1.75	1.75	0.807355	0.378531	Green	2	2	1	0.266693	Green
AIDKCPCB_02850	General stress protein 13	6.31572	14455	4	5	2.07541	0.000403762	30	0	1	1	2	3	3	4	3	2	2	1	3	0	2	3	2.2	2.2	1.1375	0.0132356	Blue	2.4	2.4	1.26303	0.0356527	Blue	1.8	1.8	0.847997	0.133583	Green	1.6	1.6	0.678072	0.378531	Green
AIDKCPCB_01348	Putative L_D-transpeptidase YkuD	9.93572	17989	9	10	7.50459	0.00145999	135	5	4	5	10	7	9	12	9	7	9	8	11	15	11	13	1.70588	1.70588	0.770518	0.0326719	Blue	1.82353	1.82353	0.866733	0.0780349	Green	1.82353	1.82353	0.866733	0.0227763	Blue	2.47059	2.47059	1.30485	0.0132554	Blue
AIDKCPCB_01722	hypothetical protein	9.6942	16640	4	4	21.3341	0.00415048	355	13	12	13	22	27	22	25	28	26	19	25	28	28	34	33	1.80488	1.80488	0.851901	0.0189457	Blue	2	2	1	0.00158804	Blue	1.82927	1.82927	0.871267	0.0484088	Blue	2.39024	2.39024	1.25716	0.00784362	Blue
AIDKCPCB_00870	Lipoprotein YhcN	8.57044	18951	16	20	20.4739	0.00398311	388	12	12	14	25	32	30	33	37	26	23	23	27	28	35	31	2.19512	2.19512	1.1343	0.0101711	Blue	2.41463	2.41463	1.2718	0.0227293	Blue	1.85366	1.85366	0.890376	0.00465992	Blue	2.36585	2.36585	1.24236	0.00682761	Blue
AIDKCPCB_00802	Small_ acid-soluble spore protein gamma-type	9.15834	6244	4	5	10.5701	0.00205638	66	2	2	2	5	5	5	4	5	4	4	4	6	7	6	5	2	2	1	0	Blue	1.77778	1.77778	0.830075	0.0198039	Blue	1.88889	1.88889	0.917538	0.057191	Green	2.33333	2.33333	1.22239	0.0202041	Blue
AIDKCPCB_01838	putative ABC transporter ATP-binding protein	8.3077	64364	7	13	0.978808	0.000190423	63	2	3	2	5	4	5	5	4	4	6	4	6	4	2	7	1.7	1.7	0.765535	0.0077626	Blue	1.6	1.6	0.678072	0.0132356	Blue	1.9	1.9	0.925999	0.0285958	Blue	1.6	1.6	0.678072	0.300922	Green
AIDKCPCB_01245	Gamma-D-glutamyl-L-lysine dipeptidyl-peptidase	6.00938	33578	10	15	4.6459	0.000903842	156	5	6	7	10	11	10	12	11	12	12	12	14	10	10	14	1.61905	1.61905	0.695145	0.0060506	Blue	1.80952	1.80952	0.85561	0.00266492	Blue	1.95238	1.95238	0.965235	0.00177857	Blue	1.7619	1.7619	0.817136	0.0410356	Blue
AIDKCPCB_02032	Stage IV sporulation protein A	4.75901	55312	12	16	11.3899	0.00221587	630	21	18	23	44	49	45	44	51	50	41	37	47	54	54	52	2.16923	2.16923	1.11718	0.000278877	Blue	2.27692	2.27692	1.18709	0.000922057	Blue	1.96923	1.96923	0.977632	0.00797839	Blue	2.50769	2.50769	1.32636	0.000387385	Blue
AIDKCPCB_02936	L-Ala--D-Glu endopeptidase	9.07031	36803	2	2	0.407575	7.92923e-05	15	0	0	0	2	2	1	1	1	1	1	1	1	1	2	1	2.66667	2.66667	1.41504	0.0377496	Blue	2	2	1	0	Blue	2	2	1	0	Blue	2.33333	2.33333	1.22239	0.057191	Green
AIDKCPCB_02429	Sec translocon accessory complex subunit YajC	9.69307	9573	2	3	0.940144	0.000182901	9	0	0	0	1	1	1	1	1	0	1	1	1	0	0	1	2	2	1	0	Blue	1.66667	1.66667	0.736966	0.183503	Green	2	2	1	0	Blue	1.33333	1.33333	0.415037	0.42265	Red
AIDKCPCB_00957	hypothetical protein	9.96118	47121	5	9	1.67653	0.000326164	79	2	3	3	5	4	5	9	6	4	6	5	8	6	7	6	1.54545	1.54545	0.628031	0.0132356	Blue	2	2	1	0.121186	Green	2	2	1	0.0398716	Blue	2	2	1	0.00147312	Blue
AIDKCPCB_01243	putative murein peptide carboxypeptidase	6.30361	34281	9	13	3.00458	0.00058453	103	2	3	3	6	6	6	7	8	6	7	4	9	12	14	10	1.90909	1.90909	0.932886	0.00985246	Blue	2.18182	2.18182	1.12553	0.0060506	Blue	2.09091	2.09091	1.06413	0.103818	Green	3.54545	3.54545	1.82597	0.0102646	Blue
AIDKCPCB_02424	Protein translocase subunit SecDF	9.19192	82222	39	49	10.8244	0.00210584	890	27	36	34	67	64	57	61	60	64	66	60	81	58	74	81	1.91	1.91	0.933573	0.0017097	Blue	1.88	1.88	0.910733	0.00319988	Blue	2.1	2.1	1.07039	0.0158581	Blue	2.16	2.16	1.11103	0.0184342	Blue
AIDKCPCB_02203	hypothetical protein	9.23251	32904	17	21	8.11451	0.00157865	267	7	8	9	19	19	13	31	19	16	17	13	24	19	27	26	2	2	1	0.0374188	Blue	2.55556	2.55556	1.35364	0.0902648	Green	2.11111	2.11111	1.078	0.085277	Green	2.77778	2.77778	1.47393	0.019561	Blue
AIDKCPCB_00144	30S ribosomal protein S10	9.7884	11658	4	7	5.57557	0.00108471	65	2	2	1	4	5	5	5	6	5	4	5	5	5	6	5	2.125	2.125	1.08746	0.00312559	Blue	2.375	2.375	1.24793	0.00147312	Blue	2.125	2.125	1.08746	0.00312559	Blue	2.375	2.375	1.24793	0.00147312	Blue
AIDKCPCB_01626	Ribonuclease J2	8.09965	61346	39	45	17.9311	0.00348842	1100	30	41	39	90	82	70	81	81	78	75	68	97	75	96	97	2.16814	2.16814	1.11646	0.00583987	Blue	2.15044	2.15044	1.10463	0.0034977	Blue	2.15044	2.15044	1.10463	0.0261559	Blue	2.39823	2.39823	1.26197	0.00816623	Blue
AIDKCPCB_01599	Regulator of sigma-W protease RasP	5.43646	45953	6	8	2.43727	0.000474162	112	3	4	3	9	9	9	9	8	7	7	8	10	8	8	10	2.30769	2.30769	1.20645	0.00344235	Blue	2.07692	2.07692	1.05445	0.00483389	Blue	2.15385	2.15385	1.10692	0.0193257	Blue	2.23077	2.23077	1.15754	0.00600162	Blue
AIDKCPCB_00086	33 kDa chaperonin	4.81012	31653	8	9	3.91748	0.000762131	124	3	3	4	9	13	12	11	9	11	9	4	12	9	8	7	2.84615	2.84615	1.50901	0.0162488	Blue	2.61538	2.61538	1.38702	0.00277135	Blue	2.15385	2.15385	1.10692	0.162936	Green	2.07692	2.07692	1.05445	0.00483389	Blue
AIDKCPCB_00133	50S ribosomal protein L10	5.07011	18033	9	12	6.04447	0.00117593	109	3	3	4	7	9	9	7	9	5	6	9	10	9	9	10	2.15385	2.15385	1.10692	0.00719274	Blue	1.84615	1.84615	0.884523	0.0766059	Green	2.15385	2.15385	1.10692	0.044741	Blue	2.38462	2.38462	1.25376	0.000219511	Blue
AIDKCPCB_02977	hypothetical protein	5.20853	13465	5	6	3.49053	0.00067907	47	0	2	1	4	3	4	2	5	3	4	2	4	5	5	3	2.33333	2.33333	1.22239	0.0248175	Blue	2.16667	2.16667	1.11548	0.102068	Green	2.16667	2.16667	1.11548	0.0584402	Green	2.66667	2.66667	1.41504	0.0201689	Blue
AIDKCPCB_01926	hypothetical protein	6.18282	25238	3	4	1.26793	0.000246671	32	1	0	1	2	2	3	2	3	1	3	3	2	4	2	3	2	2	1	0.0241101	Blue	1.8	1.8	0.847997	0.133583	Green	2.2	2.2	1.1375	0.0132356	Blue	2.4	2.4	1.26303	0.0356527	Blue
AIDKCPCB_02924	Dipeptidyl-peptidase 5	5.54636	74296	27	36	9.44869	0.00183821	702	20	26	27	54	50	43	51	48	48	54	44	67	40	64	66	1.97368	1.97368	0.980891	0.00480195	Blue	1.97368	1.97368	0.980891	0.00263581	Blue	2.21053	2.21053	1.14439	0.033772	Blue	2.27632	2.27632	1.1867	0.0527338	Green
AIDKCPCB_00140	30S ribosomal protein S7	10.0709	17900	12	13	13.1844	0.00256497	236	9	4	7	11	14	15	17	19	16	16	21	11	26	30	20	1.86957	1.86957	0.902703	0.0255237	Blue	2.3913	2.3913	1.2578	0.0061322	Blue	2.21739	2.21739	1.14886	0.0643461	Green	3.43478	3.43478	1.78022	0.0110536	Blue
AIDKCPCB_01293	hypothetical protein	6.03852	6974	2	2	3.72813	0.000725294	26	1	0	0	2	3	2	2	1	2	1	2	3	2	3	2	2.5	2.5	1.32193	0.0132356	Blue	2	2	1	0.0474207	Blue	2.25	2.25	1.16993	0.0824417	Green	2.5	2.5	1.32193	0.0132356	Blue
AIDKCPCB_01413	GTP-binding protein TypA/BipA	5.1842	68482	51	52	24.2253	0.00471295	1659	48	59	62	130	108	87	125	125	117	132	97	164	112	140	153	1.90698	1.90698	0.931287	0.0408785	Blue	2.15116	2.15116	1.10512	0.0005254	Blue	2.30233	2.30233	1.20309	0.05511	Green	2.37209	2.37209	1.24616	0.0146918	Blue
AIDKCPCB_01312	hypothetical protein	8.24329	37867	2	2	0.475348	9.24771e-05	18	0	0	0	2	2	1	2	2	1	1	1	2	1	2	1	2.66667	2.66667	1.41504	0.0377496	Blue	2.66667	2.66667	1.41504	0.0377496	Blue	2.33333	2.33333	1.22239	0.057191	Green	2.33333	2.33333	1.22239	0.057191	Green
AIDKCPCB_01977	PTS system glucose-specific EIIA component	5.13032	18307	2	2	0.819359	0.000159403	15	0	0	0	1	2	2	0	2	0	2	1	1	2	1	1	2.66667	2.66667	1.41504	0.0377496	Blue	1.66667	1.66667	0.736966	0.42265	Green	2.33333	2.33333	1.22239	0.057191	Green	2.33333	2.33333	1.22239	0.057191	Green
AIDKCPCB_02079	6_7-dimethyl-8-ribityllumazine synthase	5.59058	16424	4	6	0.852411	0.000165833	14	0	0	0	1	1	1	3	1	1	1	1	2	0	1	1	2	2	1	0	Blue	2.66667	2.66667	1.41504	0.129612	Green	2.33333	2.33333	1.22239	0.057191	Green	1.66667	1.66667	0.736966	0.183503	Green
AIDKCPCB_00148	50S ribosomal protein L2	10.7203	30252	17	21	13.4206	0.00261093	406	12	18	7	31	25	36	39	24	31	28	47	16	34	32	26	2.375	2.375	1.24793	0.0151373	Blue	2.425	2.425	1.27798	0.027795	Blue	2.35	2.35	1.23266	0.175096	Green	2.375	2.375	1.24793	0.0118736	Blue
AIDKCPCB_00007	DNA gyrase subunit A	5.21962	93265	56	70	20.9189	0.00406969	1951	55	61	69	148	144	106	150	144	145	139	120	180	128	179	183	2.13298	2.13298	1.09287	0.0256454	Blue	2.35106	2.35106	1.23331	0.000479396	Blue	2.35106	2.35106	1.23331	0.0354675	Blue	2.62234	2.62234	1.39085	0.0242565	Blue
AIDKCPCB_00174	50S ribosomal protein L17	10.0511	13597	7	9	3.60374	0.000701093	49	2	0	1	4	3	3	4	4	3	6	4	2	6	5	2	2.16667	2.16667	1.11548	0.0356527	Blue	2.33333	2.33333	1.22239	0.0248175	Blue	2.5	2.5	1.32193	0.104479	Green	2.66667	2.66667	1.41504	0.0913307	Green
AIDKCPCB_02871	Na(+)/H(+) antiporter subunit A	9.35197	89645	5	6	0.970495	0.000188806	87	2	3	2	6	7	4	7	4	5	7	7	8	8	9	8	2	2	1	0.0493723	Blue	1.9	1.9	0.925999	0.0621469	Green	2.5	2.5	1.32193	0.000447238	Blue	2.8	2.8	1.48543	0.000219511	Blue
AIDKCPCB_03782	Single-stranded DNA-binding protein A	4.86487	19721	6	8	4.00588	0.000779329	79	1	2	1	8	6	4	9	7	9	4	5	6	5	6	6	3	3	1.58496	0.0469438	Blue	4	4	2	0.00277135	Blue	2.57143	2.57143	1.36257	0.00996386	Blue	2.85714	2.85714	1.51457	0.000777907	Blue
AIDKCPCB_01747	DNA topoisomerase 4 subunit A	5.88675	91609	36	47	5.87279	0.00114253	538	10	17	14	46	41	30	40	42	27	32	34	47	40	58	60	2.72727	2.72727	1.44746	0.0202345	Blue	2.54545	2.54545	1.34792	0.0262352	Blue	2.63636	2.63636	1.39855	0.0227827	Blue	3.65909	3.65909	1.87149	0.0180117	Blue
AIDKCPCB_02884	hypothetical protein	9.8591	13012	2	2	1.61389	0.000313977	21	0	0	0	2	1	2	2	2	1	1	2	2	3	1	2	2.66667	2.66667	1.41504	0.0377496	Blue	2.66667	2.66667	1.41504	0.0377496	Blue	2.66667	2.66667	1.41504	0.0377496	Blue	3	3	1.58496	0.0741799	Green
AIDKCPCB_01258	Glutamate 5-kinase 1	6.07031	39478	2	3	0.582603	0.000113343	23	0	0	0	2	2	2	2	2	2	2	2	1	2	2	2	3	3	1.58496	0	Blue	3	3	1.58496	0	Blue	2.66667	2.66667	1.41504	0.0377496	Blue	3	3	1.58496	0	Blue
AIDKCPCB_03048	Ribonuclease R	5.65514	88742	76	81	50.968	0.00991563	4523	133	150	91	361	374	274	282	345	326	380	318	382	320	388	399	2.68435	2.68435	1.42457	0.00862076	Blue	2.53581	2.53581	1.34245	0.0016845	Blue	2.87268	2.87268	1.5224	0.00115456	Blue	2.9443	2.9443	1.55792	0.00196536	Blue
AIDKCPCB_03690	Aryl-phospho-beta-D-glucosidase BglH	5.24472	56021	12	14	2.87392	0.000559111	161	3	4	5	10	11	10	13	11	10	12	11	19	10	16	16	2.26667	2.26667	1.18057	0.0018875	Blue	2.46667	2.46667	1.30256	0.00381862	Blue	3	3	1.58496	0.0515764	Green	3	3	1.58496	0.0298388	Blue
AIDKCPCB_00266	Mannosylglycerate hydrolase	5.10246	101184	11	16	0.998182	0.000194192	101	1	2	2	5	9	7	7	5	5	7	6	8	10	14	13	3	3	1.58496	0.0353937	Blue	2.5	2.5	1.32193	0.0133217	Blue	3	3	1.58496	0.0032127	Blue	5	5	2.32193	0.00854645	Blue
AIDKCPCB_01617	hypothetical protein	8.96062	36179	4	6	1.38202	0.000268866	50	1	0	1	4	3	3	4	4	4	4	2	6	5	4	5	2.6	2.6	1.37851	0.00481268	Blue	3	3	1.58496	0.00985246	Blue	3	3	1.58496	0.0921351	Green	3.4	3.4	1.76553	0.00105756	Blue
AIDKCPCB_03267	hypothetical protein	9.13431	36084	3	4	0.609689	0.000118613	22	0	0	0	3	3	2	2	2	2	1	2	3	0	1	1	3.66667	3.66667	1.87447	0.0152681	Blue	3	3	1.58496	0	Blue	3	3	1.58496	0.0741799	Green	1.66667	1.66667	0.736966	0.183503	Green
AIDKCPCB_01541	30S ribosomal protein S16	10.3887	10183	5	5	5.79397	0.00112719	59	1	1	1	3	4	3	5	6	2	5	5	5	4	8	6	2.16667	2.16667	1.11548	0.0198039	Blue	2.66667	2.66667	1.41504	0.109129	Green	3	3	1.58496	0	Blue	3.5	3.5	1.80735	0.0494136	Blue
AIDKCPCB_02836	Protein-glutamine gamma-glutamyltransferase	5.97799	28402	20	21	49.1163	0.00955538	1395	40	38	34	91	91	83	105	103	95	107	109	135	103	130	131	2.33043	2.33043	1.2206	0.000227611	Blue	2.66087	2.66087	1.4119	0.000250109	Blue	3.07826	3.07826	1.62212	0.0103663	Blue	3.1913	3.1913	1.67415	0.00966614	Blue
AIDKCPCB_02728	Putative cytochrome bd menaquinol oxidase subunit II	9.43273	39532	2	3	2.37782	0.000462596	94	1	2	2	7	8	5	7	9	7	7	7	8	8	8	8	2.875	2.875	1.52356	0.0193257	Blue	3.25	3.25	1.70044	0.00430208	Blue	3.125	3.125	1.64386	0.000274562	Blue	3.375	3.375	1.75489	0.00275863	Blue
AIDKCPCB_01461	UDP-N-acetylenolpyruvoylglucosamine reductase	6.19892	33304	4	7	1.08095	0.000210295	36	1	0	0	2	2	3	2	3	3	4	3	3	3	4	3	2.5	2.5	1.32193	0.0132356	Blue	2.75	2.75	1.45943	0.0077626	Blue	3.25	3.25	1.70044	0.00312559	Blue	3.25	3.25	1.70044	0.00312559	Blue
AIDKCPCB_00162	30S ribosomal protein S5	9.78585	17560	11	12	12.5854	0.00244845	221	4	5	4	13	20	18	17	23	16	16	16	17	15	22	15	3.375	3.375	1.75489	0.023599	Blue	3.6875	3.6875	1.88264	0.0204785	Blue	3.25	3.25	1.70044	1.41432e-05	Blue	3.4375	3.4375	1.78136	0.0286613	Blue
AIDKCPCB_03712	hypothetical protein	7.72732	64097	4	5	0.624054	0.000121407	40	0	0	1	4	4	2	4	1	3	4	3	3	2	5	4	3.25	3.25	1.70044	0.0285958	Blue	2.75	2.75	1.45943	0.104247	Green	3.25	3.25	1.70044	0.00312559	Blue	3.5	3.5	1.80735	0.0493723	Blue
AIDKCPCB_01166	Spore coat protein Y	5.43748	18136	10	11	16.4314	0.00319667	298	10	6	4	29	19	21	19	17	19	27	25	25	30	23	24	3.13043	3.13043	1.64636	0.0164408	Blue	2.52174	2.52174	1.33442	0.0133203	Blue	3.47826	3.47826	1.79837	0.00397766	Blue	3.47826	3.47826	1.79837	0.0029118	Blue
AIDKCPCB_03470	putative cardiolipin synthase YwiE	8.87985	58525	7	10	0.768902	0.000149587	45	1	0	0	4	4	4	4	2	5	3	4	4	2	2	6	3.75	3.75	1.90689	0.0081634	Blue	3.5	3.5	1.80735	0.0493723	Blue	3.5	3.5	1.80735	0.00211065	Blue	3.25	3.25	1.70044	0.146514	Green
AIDKCPCB_02893	hypothetical protein	9.15619	8774	6	6	14.8165	0.00288249	130	2	2	3	10	9	7	12	9	4	12	13	7	12	19	9	2.9	2.9	1.53605	0.0108954	Blue	2.8	2.8	1.48543	0.121003	Green	3.5	3.5	1.80735	0.042404	Blue	4.3	4.3	2.10434	0.0637641	Green
AIDKCPCB_03516	Spore coat protein GerQ	6.56788	20156	9	9	16.7692	0.00326238	338	5	5	6	28	29	22	29	40	29	22	21	22	22	35	23	4.31579	4.31579	2.10962	0.00939667	Blue	5.31579	5.31579	2.41028	0.0168797	Blue	3.57895	3.57895	1.83954	4.14018e-06	Blue	4.36842	4.36842	2.12711	0.0355319	Blue
AIDKCPCB_00418	hypothetical protein	5.66884	27354	4	6	1.27952	0.000248926	35	0	0	0	3	4	3	4	4	1	3	2	3	3	3	2	4.33333	4.33333	2.11548	0.00985246	Blue	4	4	2	0.095466	Green	3.66667	3.66667	1.87447	0.0152681	Blue	3.66667	3.66667	1.87447	0.0152681	Blue
AIDKCPCB_00926	Small_ acid-soluble spore protein 1	5.0539	7011	2	6	25.1034	0.00488377	176	3	3	3	9	15	12	15	14	13	13	15	14	12	22	13	3.25	3.25	1.70044	0.0350987	Blue	3.75	3.75	1.90689	0.00274349	Blue	3.75	3.75	1.90689	0.00274349	Blue	4.16667	4.16667	2.05889	0.0576259	Green
AIDKCPCB_00791	hypothetical protein	9.30836	99978	19	27	2.40053	0.000467014	240	4	6	5	17	23	15	14	12	8	21	21	24	18	27	25	3.22222	3.22222	1.68806	0.0256653	Blue	2.05556	2.05556	1.03953	0.0578607	Green	3.83333	3.83333	1.9386	0.000476885	Blue	4.05556	4.05556	2.0199	0.0179204	Blue
AIDKCPCB_01165	Spore coat protein Z	4.85419	16447	5	6	5.16812	0.00100544	85	2	1	1	6	6	6	3	4	6	9	9	6	11	8	7	3	3	1.58496	0.00506332	Blue	2.28571	2.28571	1.19265	0.0621469	Green	3.85714	3.85714	1.94753	0.0144222	Blue	4.14286	4.14286	2.05063	0.0196825	Blue
AIDKCPCB_01739	Small_ acid-soluble spore protein N	9.69736	5532	2	2	5.96529	0.00116053	33	0	0	0	4	3	2	2	3	2	3	2	4	3	3	2	4	4	2	0.0350987	Blue	3.33333	3.33333	1.73697	0.0198039	Blue	4	4	2	0.0350987	Blue	3.66667	3.66667	1.87447	0.0152681	Blue
AIDKCPCB_00581	Spore coat protein A	5.84156	58529	23	27	16.368	0.00318432	958	18	22	20	76	63	48	66	52	47	93	73	94	94	101	91	3.01587	3.01587	1.59258	0.0324401	Blue	2.66667	2.66667	1.41504	0.0217987	Blue	4.1746	4.1746	2.06164	0.00886784	Blue	4.5873	4.5873	2.19765	0.000420066	Blue
AIDKCPCB_01646	Stage V sporulation protein S	6.18088	8803	3	3	3.52153	0.0006851	31	0	0	0	2	2	1	3	3	2	4	2	4	4	3	1	2.66667	2.66667	1.41504	0.0377496	Blue	3.66667	3.66667	1.87447	0.0152681	Blue	4.33333	4.33333	2.11548	0.0377496	Blue	3.66667	3.66667	1.87447	0.0941784	Green
AIDKCPCB_02527	Intracellular exo-alpha-L-arabinofuranosidase 2	5.27447	56058	3	4	0.53516	0.000104113	30	0	0	0	2	2	1	3	1	1	4	2	4	2	5	3	2.66667	2.66667	1.41504	0.0377496	Blue	2.66667	2.66667	1.41504	0.129612	Green	4.33333	4.33333	2.11548	0.0377496	Blue	4.33333	4.33333	2.11548	0.0634142	Green
AIDKCPCB_02618	Small_ acid-soluble spore protein 1	6.53302	7371	4	7	51.6891	0.0100559	381	6	6	5	26	28	20	26	36	22	24	30	30	30	58	34	3.85	3.85	1.94486	0.0142783	Blue	4.35	4.35	2.12102	0.0323378	Blue	4.35	4.35	2.12102	0.00671013	Blue	6.25	6.25	2.64386	0.0569123	Green
AIDKCPCB_00171	30S ribosomal protein S13	11.0735	13765	17	21	21.7218	0.00422589	299	4	5	3	14	23	22	35	25	22	23	22	19	28	31	23	4.13333	4.13333	2.04731	0.0274934	Blue	5.66667	5.66667	2.5025	0.0251539	Blue	4.46667	4.46667	2.1592	0.00121012	Blue	5.66667	5.66667	2.5025	0.00707014	Blue
AIDKCPCB_00641	hypothetical protein	5.15251	242173	13	21	0.206464	4.01668e-05	50	0	0	1	4	4	2	4	0	3	6	2	7	2	10	5	3.25	3.25	1.70044	0.0285958	Blue	2.5	2.5	1.32193	0.233464	Green	4.5	4.5	2.16993	0.0863042	Green	5	5	2.32193	0.147023	Green
AIDKCPCB_01167	Spore coat protein X	4.58761	17850	6	8	12.3249	0.00239777	220	6	4	1	18	17	16	7	12	15	21	22	20	24	15	22	3.85714	3.85714	1.94753	0.00559497	Blue	2.64286	2.64286	1.4021	0.0604024	Green	4.71429	4.71429	2.23704	0.00285801	Blue	4.57143	4.57143	2.19265	0.0119803	Blue
AIDKCPCB_03330	hypothetical protein	9.0995	93548	20	35	2.13794	0.000415928	200	4	5	2	15	17	16	11	8	11	20	22	22	16	13	18	3.64286	3.64286	1.86507	0.000676528	Blue	2.35714	2.35714	1.23704	0.00931898	Blue	4.78571	4.78571	2.25873	0.000144454	Blue	3.57143	3.57143	1.8365	0.00425079	Blue
AIDKCPCB_00452	Putative ribosomal N-acetyltransferase YdaF	6.96051	22197	4	5	2.79317	0.000543401	62	1	0	0	4	4	2	3	5	4	6	6	6	7	7	7	3.25	3.25	1.70044	0.0285958	Blue	3.75	3.75	1.90689	0.00996386	Blue	5.25	5.25	2.39232	0.00344235	Blue	6	6	2.58496	0.00249066	Blue
AIDKCPCB_03332	hypothetical protein	5.73754	57823	10	15	2.16177	0.000420564	125	1	1	1	10	11	8	8	10	10	12	9	11	10	13	10	5.33333	5.33333	2.41504	0.0101969	Blue	5.16667	5.16667	2.36923	0.00633921	Blue	5.83333	5.83333	2.54432	0.00822093	Blue	6	6	2.58496	0.00985246	Blue
AIDKCPCB_01638	putative protein YflH	4.62784	9738	4	5	7.80448	0.00151833	76	0	1	0	6	6	6	6	6	7	7	7	7	6	6	5	5.25	5.25	2.39232	0.00344235	Blue	5.5	5.5	2.45943	0.000219511	Blue	6	6	2.58496	0.00249066	Blue	5	5	2.32193	0.000347891	Blue
AIDKCPCB_02031	DNA-binding protein HU 1	9.30029	9820	14	15	25.3564	0.00493299	249	2	2	2	13	23	20	20	25	18	15	18	19	21	32	19	6.55556	6.55556	2.71272	0.0301769	Blue	7.33333	7.33333	2.87447	0.0117918	Blue	6.11111	6.11111	2.61143	0.00608762	Blue	8.33333	8.33333	3.05889	0.032129	Blue
AIDKCPCB_03650	Deoxyribose-phosphate aldolase	4.7976	23046	8	9	1.34514	0.000261691	31	5	7	6	1	4	0	3	2	1	0	0	1	0	1	0	0.380952	-2.625	-1.39232	0.0504121	Green	0.428571	-2.33333	-1.22239	0.00804989	Blue	0.190476	-5.25	-2.39232	0.00266492	Blue	0.190476	-5.25	-2.39232	0.00266492	Blue
AIDKCPCB_01679	hypothetical protein	5.17316	46882	9	9	0.234632	4.56467e-05	11	5	2	4	0	0	0	0	0	0	0	0	0	0	0	0	0.214286	-4.66667	-2.22239	0.0532707	Green	0.214286	-4.66667	-2.22239	0.0532707	Green	0.214286	-4.66667	-2.22239	0.0532707	Green	0.214286	-4.66667	-2.22239	0.0532707	Green
AIDKCPCB_01887	hypothetical protein	4.73892	31930	7	8	0.375822	7.31148e-05	12	5	2	3	0	0	0	0	0	1	0	0	0	1	0	0	0.230769	-4.33333	-2.11548	0.0634142	Green	0.307692	-3.25	-1.70044	0.0621469	Green	0.230769	-4.33333	-2.11548	0.0634142	Green	0.307692	-3.25	-1.70044	0.0621469	Green
AIDKCPCB_00071	hypothetical protein	4.51784	56225	6	8	0.195643	3.80615e-05	11	3	1	4	1	1	0	0	0	1	0	0	0	0	0	0	0.454545	-2.2	-1.1375	0.139435	Green	0.363636	-2.75	-1.45943	0.104247	Green	0.272727	-3.66667	-1.87447	0.0941784	Green	0.272727	-3.66667	-1.87447	0.0941784	Green
AIDKCPCB_01517	Methionyl-tRNA formyltransferase	6.05426	34811	10	13	0.91925	0.000178837	32	8	4	5	2	1	1	3	2	0	1	0	2	2	1	0	0.35	-2.85714	-1.51457	0.060003	Green	0.4	-2.5	-1.32193	0.0603087	Green	0.3	-3.33333	-1.73697	0.0421716	Blue	0.3	-3.33333	-1.73697	0.0421716	Blue
AIDKCPCB_03662	putative protein YhaZ	6.50843	42253	6	8	0.189336	3.68345e-05	8	1	3	3	0	0	0	0	0	1	0	0	0	0	0	0	0.3	-3.33333	-1.73697	0.0728274	Green	0.4	-2.5	-1.32193	0.0764504	Green	0.3	-3.33333	-1.73697	0.0728274	Green	0.3	-3.33333	-1.73697	0.0728274	Green
AIDKCPCB_03630	Aryl-phospho-beta-D-glucosidase BglH	5.16242	53889	5	6	0.16701	3.24912e-05	9	1	3	3	0	0	0	1	0	1	0	0	0	0	0	0	0.3	-3.33333	-1.73697	0.0728274	Green	0.5	-2	-1	0.113145	Green	0.3	-3.33333	-1.73697	0.0728274	Green	0.3	-3.33333	-1.73697	0.0728274	Green
AIDKCPCB_03709	Aryl-phospho-beta-D-glucosidase BglA	5.03345	54657	11	16	0.750133	0.000145935	41	3	6	8	5	1	1	5	2	2	1	0	2	1	1	3	0.5	-2	-1	0.166758	Green	0.6	-1.66667	-0.736966	0.213908	Green	0.3	-3.33333	-1.73697	0.0693118	Green	0.4	-2.5	-1.32193	0.0933561	Green
AIDKCPCB_01944	hypothetical protein	4.91302	42805	13	16	0.677491	0.000131803	29	4	4	4	1	4	2	2	1	2	0	0	2	1	0	2	0.666667	-1.5	-0.584963	0.199359	Green	0.533333	-1.875	-0.906891	0.0198039	Blue	0.333333	-3	-1.58496	0.0377496	Blue	0.4	-2.5	-1.32193	0.0350987	Blue
AIDKCPCB_02680	putative oxidoreductase YtbE	5.29875	31686	6	6	0.189358	3.68389e-05	6	1	2	3	0	0	0	0	0	0	0	0	0	0	0	0	0.333333	-3	-1.58496	0.0741799	Green	0.333333	-3	-1.58496	0.0741799	Green	0.333333	-3	-1.58496	0.0741799	Green	0.333333	-3	-1.58496	0.0741799	Green
AIDKCPCB_03632	Transcription antiterminator LicT	5.1499	32736	7	8	0.183284	3.56573e-05	6	1	2	3	0	0	0	0	0	0	0	0	0	0	0	0	0.333333	-3	-1.58496	0.0741799	Green	0.333333	-3	-1.58496	0.0741799	Green	0.333333	-3	-1.58496	0.0741799	Green	0.333333	-3	-1.58496	0.0741799	Green
AIDKCPCB_03771	Anti-sigma-V factor RsiV	6.33919	32520	9	11	0.799508	0.000155541	26	2	5	5	3	1	1	1	0	2	0	0	2	0	1	3	0.533333	-1.875	-0.906891	0.134612	Green	0.4	-2.5	-1.32193	0.0753764	Green	0.333333	-3	-1.58496	0.0585639	Green	0.466667	-2.14286	-1.09954	0.117217	Green
AIDKCPCB_03778	Putative ring-cleaving dioxygenase MhqO	4.90643	36192	4	4	0.276304	5.37539e-05	10	2	1	3	0	1	1	0	1	0	0	0	0	1	0	0	0.555556	-1.8	-0.847997	0.133583	Green	0.444444	-2.25	-1.16993	0.0824417	Green	0.333333	-3	-1.58496	0.0741799	Green	0.444444	-2.25	-1.16993	0.0824417	Green
AIDKCPCB_01079	Putative acetyltransferase YjbC	5.28674	23312	10	12	0.729238	0.000141871	17	1	2	6	3	0	0	3	0	0	0	0	1	0	0	1	0.5	-2	-1	0.343871	Green	0.5	-2	-1	0.343871	Green	0.333333	-3	-1.58496	0.219259	Green	0.333333	-3	-1.58496	0.219259	Green
AIDKCPCB_02182	Exodeoxyribonuclease 7 large subunit	9.26762	50881	7	8	0.235844	4.58826e-05	12	1	3	4	1	0	0	1	0	1	0	0	1	0	0	0	0.363636	-2.75	-1.45943	0.104247	Green	0.454545	-2.2	-1.1375	0.139435	Green	0.363636	-2.75	-1.45943	0.104247	Green	0.272727	-3.66667	-1.87447	0.0941784	Green
AIDKCPCB_02413	hypothetical protein	7.74408	28211	5	5	0.319024	6.2065e-05	9	2	1	2	0	1	1	0	0	1	0	0	0	1	0	0	0.625	-1.6	-0.678072	0.101192	Green	0.5	-2	-1	0.0474207	Blue	0.375	-2.66667	-1.41504	0.0377496	Blue	0.5	-2	-1	0.0474207	Blue
AIDKCPCB_01943	Dihydroxy-acid dehydratase	5.35023	59666	6	7	0.10056	1.95635e-05	6	1	1	3	0	0	0	0	0	0	0	0	0	0	0	1	0.375	-2.66667	-1.41504	0.129612	Green	0.375	-2.66667	-1.41504	0.129612	Green	0.375	-2.66667	-1.41504	0.129612	Green	0.5	-2	-1	0.17342	Green
AIDKCPCB_03768	Cyclic-di-AMP phosphodiesterase GdpP	5.02221	73995	17	19	0.878438	0.000170897	65	6	11	11	4	3	3	3	1	4	3	1	5	4	3	3	0.419355	-2.38462	-1.25376	0.0640763	Green	0.354839	-2.81818	-1.49476	0.03771	Blue	0.387097	-2.58333	-1.36923	0.0414893	Blue	0.419355	-2.38462	-1.25376	0.0640763	Green
AIDKCPCB_00932	hypothetical protein	6.81841	43026	12	14	0.976154	0.000189907	42	5	7	5	3	3	3	2	1	2	2	3	0	3	1	2	0.6	-1.66667	-0.736966	0.057191	Green	0.4	-2.5	-1.32193	0.0133217	Blue	0.4	-2.5	-1.32193	0.0253033	Blue	0.45	-2.22222	-1.152	0.0147784	Blue
AIDKCPCB_02458	Septum site-determining protein MinC	5.42833	25064	6	6	0.678264	0.000131954	17	2	2	3	1	1	1	2	1	2	1	0	0	1	0	0	0.6	-1.66667	-0.736966	0.057191	Green	0.8	-1.25	-0.321928	0.2302	Red	0.4	-2.5	-1.32193	0.0132356	Blue	0.4	-2.5	-1.32193	0.0132356	Blue
AIDKCPCB_00989	putative ABC transporter solute-binding protein YclQ	5.36929	35003	13	14	1.57129	0.000305689	55	9	7	5	3	3	5	2	4	3	3	1	3	4	1	2	0.583333	-1.71429	-0.777608	0.0824417	Green	0.5	-2	-1	0.0547868	Green	0.416667	-2.4	-1.26303	0.0356527	Blue	0.416667	-2.4	-1.26303	0.0357875	Blue
AIDKCPCB_03466	UV DNA damage endonuclease	6.93357	36619	12	15	1.39272	0.000270948	51	6	5	10	3	1	1	7	2	2	4	0	3	1	2	4	0.333333	-3	-1.58496	0.0560689	Green	0.583333	-1.71429	-0.777608	0.214905	Green	0.416667	-2.4	-1.26303	0.0778354	Green	0.416667	-2.4	-1.26303	0.0722075	Green
AIDKCPCB_01799	Sulfite reductase [NADPH] hemoprotein beta-component	5.91614	64606	8	12	0.402439	7.82931e-05	26	1	4	4	2	1	1	5	1	1	1	0	1	1	1	2	0.583333	-1.71429	-0.777608	0.232151	Green	0.833333	-1.2	-0.263034	0.711111	Red	0.416667	-2.4	-1.26303	0.134059	Green	0.583333	-1.71429	-0.777608	0.232151	Green
AIDKCPCB_02580	Acetyl-coenzyme A carboxylase carboxyl transferase subunit beta	5.69828	32020	7	9	0.968145	0.000188349	31	2	3	4	1	1	3	5	2	3	0	0	2	1	1	3	0.666667	-1.5	-0.584963	0.206526	Green	1.08333	1.08333	0.115477	0.770026	Red	0.416667	-2.4	-1.26303	0.0584402	Green	0.666667	-1.5	-0.584963	0.206526	Green
AIDKCPCB_03424	ATP synthase epsilon chain	6.42353	14032	3	3	0.285063	5.54579e-05	4	1	2	1	0	0	0	0	0	0	0	0	0	0	0	0	0.428571	-2.33333	-1.22239	0.057191	Green	0.428571	-2.33333	-1.22239	0.057191	Green	0.428571	-2.33333	-1.22239	0.057191	Green	0.428571	-2.33333	-1.22239	0.057191	Green
AIDKCPCB_02512	Glutamate racemase 1	5.40758	29840	4	4	0.134048	2.60786e-05	4	1	2	1	0	0	0	0	0	0	0	0	0	0	0	0	0.428571	-2.33333	-1.22239	0.057191	Green	0.428571	-2.33333	-1.22239	0.057191	Green	0.428571	-2.33333	-1.22239	0.057191	Green	0.428571	-2.33333	-1.22239	0.057191	Green
AIDKCPCB_01232	Deoxyribonucleoside regulator	5.46202	35039	8	8	0.114159	2.22091e-05	4	2	1	1	0	0	0	0	0	0	0	0	0	0	0	0	0.428571	-2.33333	-1.22239	0.057191	Green	0.428571	-2.33333	-1.22239	0.057191	Green	0.428571	-2.33333	-1.22239	0.057191	Green	0.428571	-2.33333	-1.22239	0.057191	Green
AIDKCPCB_02635	Inosine-5'-monophosphate dehydrogenase	6.05661	24194	3	4	0.16533	3.21644e-05	4	1	1	2	0	0	0	0	0	0	0	0	0	0	0	0	0.428571	-2.33333	-1.22239	0.057191	Green	0.428571	-2.33333	-1.22239	0.057191	Green	0.428571	-2.33333	-1.22239	0.057191	Green	0.428571	-2.33333	-1.22239	0.057191	Green
AIDKCPCB_02993	Transcriptional regulatory protein LiaR	5.20812	23200	4	6	0.172414	3.35425e-05	4	2	1	1	0	0	0	0	0	0	0	0	0	0	0	0	0.428571	-2.33333	-1.22239	0.057191	Green	0.428571	-2.33333	-1.22239	0.057191	Green	0.428571	-2.33333	-1.22239	0.057191	Green	0.428571	-2.33333	-1.22239	0.057191	Green
AIDKCPCB_01179	hypothetical protein	4.97687	27875	5	5	0.143498	2.79169e-05	4	2	1	1	0	0	0	0	0	0	0	0	0	0	0	0	0.428571	-2.33333	-1.22239	0.057191	Green	0.428571	-2.33333	-1.22239	0.057191	Green	0.428571	-2.33333	-1.22239	0.057191	Green	0.428571	-2.33333	-1.22239	0.057191	Green
AIDKCPCB_00120	2-C-methyl-D-erythritol 4-phosphate cytidylyltransferase	6.7197	25789	4	4	0.155105	3.01751e-05	4	2	1	1	0	0	0	0	0	0	0	0	0	0	0	0	0.428571	-2.33333	-1.22239	0.057191	Green	0.428571	-2.33333	-1.22239	0.057191	Green	0.428571	-2.33333	-1.22239	0.057191	Green	0.428571	-2.33333	-1.22239	0.057191	Green
AIDKCPCB_03439	Threonylcarbamoyl-AMP synthase	5.15261	37537	4	5	0.106562	2.07311e-05	4	1	2	1	0	0	0	0	0	0	0	0	0	0	0	0	0.428571	-2.33333	-1.22239	0.057191	Green	0.428571	-2.33333	-1.22239	0.057191	Green	0.428571	-2.33333	-1.22239	0.057191	Green	0.428571	-2.33333	-1.22239	0.057191	Green
AIDKCPCB_02308	putative protein YqeN	5.75441	39283	4	5	0.101825	1.98097e-05	4	1	2	1	0	0	0	0	0	0	0	0	0	0	0	0	0.428571	-2.33333	-1.22239	0.057191	Green	0.428571	-2.33333	-1.22239	0.057191	Green	0.428571	-2.33333	-1.22239	0.057191	Green	0.428571	-2.33333	-1.22239	0.057191	Green
AIDKCPCB_02591	Argininosuccinate lyase	5.01551	51570	4	5	0.0775645	1.50899e-05	4	1	1	2	0	0	0	0	0	0	0	0	0	0	0	0	0.428571	-2.33333	-1.22239	0.057191	Green	0.428571	-2.33333	-1.22239	0.057191	Green	0.428571	-2.33333	-1.22239	0.057191	Green	0.428571	-2.33333	-1.22239	0.057191	Green
AIDKCPCB_00935	Oxygen-independent coproporphyrinogen-III oxidase-like protein HemZ	5.45921	57514	5	5	0.0695483	1.35304e-05	4	0	1	3	0	0	0	0	0	0	0	0	0	0	0	0	0.428571	-2.33333	-1.22239	0.269703	Green	0.428571	-2.33333	-1.22239	0.269703	Green	0.428571	-2.33333	-1.22239	0.269703	Green	0.428571	-2.33333	-1.22239	0.269703	Green
AIDKCPCB_00027	hypothetical protein	5.70948	63474	4	7	0.0630179	1.22599e-05	4	1	1	2	0	0	0	0	0	0	0	0	0	0	0	0	0.428571	-2.33333	-1.22239	0.057191	Green	0.428571	-2.33333	-1.22239	0.057191	Green	0.428571	-2.33333	-1.22239	0.057191	Green	0.428571	-2.33333	-1.22239	0.057191	Green
AIDKCPCB_02569	Alkaline phosphatase synthesis sensor protein PhoR	6.43978	66293	3	7	0.0603382	1.17386e-05	4	1	1	2	0	0	0	0	0	0	0	0	0	0	0	0	0.428571	-2.33333	-1.22239	0.057191	Green	0.428571	-2.33333	-1.22239	0.057191	Green	0.428571	-2.33333	-1.22239	0.057191	Green	0.428571	-2.33333	-1.22239	0.057191	Green
AIDKCPCB_01266	5-methyltetrahydropteroyltriglutamate-- homocysteine methyltransferase	5.06499	86624	4	5	0.0461766	8.98348e-06	4	1	2	1	0	0	0	0	0	0	0	0	0	0	0	0	0.428571	-2.33333	-1.22239	0.057191	Green	0.428571	-2.33333	-1.22239	0.057191	Green	0.428571	-2.33333	-1.22239	0.057191	Green	0.428571	-2.33333	-1.22239	0.057191	Green
AIDKCPCB_02371	Glucose 1-dehydrogenase	5.92335	27598	4	5	0.181173	3.52464e-05	5	0	2	2	0	0	1	0	0	0	0	0	0	0	0	0	0.571429	-1.75	-0.807355	0.273893	Green	0.428571	-2.33333	-1.22239	0.183503	Green	0.428571	-2.33333	-1.22239	0.183503	Green	0.428571	-2.33333	-1.22239	0.183503	Green
AIDKCPCB_03226	hypothetical protein	5.23552	27891	4	4	0.179269	3.48762e-05	5	1	1	2	1	0	0	0	0	0	0	0	0	0	0	0	0.571429	-1.75	-0.807355	0.101192	Green	0.428571	-2.33333	-1.22239	0.057191	Green	0.428571	-2.33333	-1.22239	0.057191	Green	0.428571	-2.33333	-1.22239	0.057191	Green
AIDKCPCB_00199	hypothetical protein	9.27228	46108	7	7	0.173506	3.37549e-05	8	1	1	2	0	0	0	0	0	0	0	0	0	1	1	2	0.428571	-2.33333	-1.22239	0.057191	Green	0.428571	-2.33333	-1.22239	0.057191	Green	0.428571	-2.33333	-1.22239	0.057191	Green	1	1	0	1	Red
AIDKCPCB_03316	Putative teichuronic acid biosynthesis glycosyltransferase TuaC	8.74521	43318	4	5	0.115425	2.24556e-05	5	1	1	2	0	0	0	1	0	0	0	0	0	0	0	0	0.428571	-2.33333	-1.22239	0.057191	Green	0.571429	-1.75	-0.807355	0.101192	Green	0.428571	-2.33333	-1.22239	0.057191	Green	0.428571	-2.33333	-1.22239	0.057191	Green
AIDKCPCB_02211	hypothetical protein	5.51707	31153	3	4	0.192598	3.74692e-05	6	1	2	1	1	0	0	1	0	0	0	0	0	0	0	0	0.571429	-1.75	-0.807355	0.101192	Green	0.571429	-1.75	-0.807355	0.101192	Green	0.428571	-2.33333	-1.22239	0.057191	Green	0.428571	-2.33333	-1.22239	0.057191	Green
AIDKCPCB_02052	putative protein YpbG	6.12787	29383	5	5	1.05503	0.000205252	31	3	3	5	2	1	2	3	1	2	1	0	2	2	1	3	0.571429	-1.75	-0.807355	0.0764504	Green	0.642857	-1.55556	-0.63743	0.133233	Green	0.428571	-2.33333	-1.22239	0.0400537	Blue	0.642857	-1.55556	-0.63743	0.133233	Green
AIDKCPCB_03033	Chemotaxis response regulator protein-glutamate methylesterase	5.36873	35434	4	7	0.225772	4.39231e-05	8	1	1	2	0	0	0	1	2	1	0	0	0	0	0	0	0.428571	-2.33333	-1.22239	0.057191	Green	1	1	0	1	Red	0.428571	-2.33333	-1.22239	0.057191	Green	0.428571	-2.33333	-1.22239	0.057191	Green
AIDKCPCB_02645	hypothetical protein	5.23107	30952	7	7	0.387697	7.5425e-05	12	3	2	1	1	1	0	1	0	0	0	0	1	1	0	1	0.555556	-1.8	-0.847997	0.133583	Green	0.444444	-2.25	-1.16993	0.0824417	Green	0.444444	-2.25	-1.16993	0.0824417	Green	0.555556	-1.8	-0.847997	0.133583	Green
AIDKCPCB_02022	3-dehydroquinate synthase	6.5388	40090	6	8	0.274383	5.33801e-05	11	2	1	3	1	0	0	2	0	0	0	0	1	0	0	1	0.444444	-2.25	-1.16993	0.0824417	Green	0.555556	-1.8	-0.847997	0.206526	Green	0.444444	-2.25	-1.16993	0.0824417	Green	0.444444	-2.25	-1.16993	0.0824417	Green
AIDKCPCB_02658	RNA 2'_3'-cyclic phosphodiesterase	7.91359	21280	4	6	0.657895	0.000127991	14	1	2	3	0	1	2	1	1	0	0	0	1	0	2	0	0.666667	-1.5	-0.584963	0.287864	Green	0.555556	-1.8	-0.847997	0.133583	Green	0.444444	-2.25	-1.16993	0.0824417	Green	0.555556	-1.8	-0.847997	0.206526	Green
AIDKCPCB_02600	Putative signal peptide peptidase SppA	7.66296	36397	8	9	0.494546	9.62121e-05	18	3	2	3	0	2	0	2	2	0	0	2	0	1	0	1	0.454545	-2.2	-1.1375	0.0764504	Green	0.636364	-1.57143	-0.652077	0.17342	Green	0.454545	-2.2	-1.1375	0.0764504	Green	0.454545	-2.2	-1.1375	0.0132356	Blue
AIDKCPCB_01884	Dihydrolipoyllysine-residue succinyltransferase component of 2-oxoglutarate dehydrogenase complex	5.12751	45396	22	24	2.18081	0.000424268	99	12	8	12	5	7	6	8	7	5	7	2	4	8	3	5	0.6	-1.66667	-0.736966	0.055903	Green	0.657143	-1.52174	-0.605721	0.076178	Green	0.457143	-2.1875	-1.12928	0.0328809	Blue	0.542857	-1.84211	-0.881356	0.054267	Green
AIDKCPCB_01934	Anaerobic nitric oxide reductase transcription regulator NorR	6.13881	36223	9	10	0.634956	0.000123528	23	3	2	5	1	1	1	1	1	1	1	1	1	2	1	1	0.461538	-2.16667	-1.11548	0.118083	Green	0.461538	-2.16667	-1.11548	0.118083	Green	0.461538	-2.16667	-1.11548	0.118083	Green	0.538462	-1.85714	-0.893085	0.139435	Green
AIDKCPCB_03678	Vitamin B12 import ATP-binding protein BtuD	5.92729	34996	11	14	1.11441	0.000216805	39	4	5	7	3	3	0	4	1	2	1	0	5	1	1	2	0.473684	-2.11111	-1.078	0.067738	Green	0.526316	-1.9	-0.925999	0.0739262	Green	0.473684	-2.11111	-1.078	0.149406	Green	0.368421	-2.71429	-1.44057	0.0326719	Blue
AIDKCPCB_01433	hypothetical protein	5.85352	39872	18	19	1.68038	0.000326911	67	7	7	10	7	3	4	5	2	3	4	0	6	2	2	5	0.62963	-1.58824	-0.667425	0.102258	Green	0.481481	-2.07692	-1.05445	0.0255316	Blue	0.481481	-2.07692	-1.05445	0.100238	Green	0.444444	-2.25	-1.16993	0.0241101	Blue
AIDKCPCB_03286	Ribosome hibernation promotion factor	5.6123	21506	8	8	0.557984	0.000108554	12	2	3	2	1	1	1	0	0	0	0	0	2	0	0	0	0.6	-1.66667	-0.736966	0.057191	Green	0.3	-3.33333	-1.73697	0.0198039	Blue	0.5	-2	-1	0.113145	Green	0.3	-3.33333	-1.73697	0.0198039	Blue
AIDKCPCB_01383	Signal peptidase I T	5.66751	22899	4	6	0.65505	0.000127438	15	3	2	2	1	1	1	1	0	1	1	0	1	0	1	0	0.6	-1.66667	-0.736966	0.057191	Green	0.5	-2	-1	0.0241101	Blue	0.5	-2	-1	0.0241101	Blue	0.4	-2.5	-1.32193	0.0132356	Blue
AIDKCPCB_00785	Regulatory protein RecX	6.57575	30570	3	3	0.130847	2.54558e-05	4	1	1	1	1	0	0	0	0	0	0	0	0	0	0	0	0.666667	-1.5	-0.584963	0.183503	Green	0.5	-2	-1	0	Blue	0.5	-2	-1	0	Blue	0.5	-2	-1	0	Blue
AIDKCPCB_02236	Glucokinase	5.51135	32946	7	8	0.971286	0.00018896	32	3	4	4	1	2	3	2	2	1	2	0	2	3	1	2	0.642857	-1.55556	-0.63743	0.0824417	Green	0.571429	-1.75	-0.807355	0.0132356	Blue	0.5	-2	-1	0.0534551	Green	0.642857	-1.55556	-0.63743	0.0824417	Green
AIDKCPCB_02943	(S)-ureidoglycine--glyoxylate transaminase	5.27059	45359	6	7	0.132278	2.57342e-05	6	1	3	1	0	0	0	0	0	0	1	0	0	0	0	0	0.375	-2.66667	-1.41504	0.129612	Green	0.375	-2.66667	-1.41504	0.129612	Green	0.5	-2	-1	0.17342	Green	0.375	-2.66667	-1.41504	0.129612	Green
AIDKCPCB_01458	UDP-N-acetylmuramoylalanine--D-glutamate ligase	5.65381	50011	9	9	0.739837	0.000143933	37	4	4	7	2	2	2	3	0	3	2	1	3	2	1	1	0.5	-2	-1	0.095466	Green	0.5	-2	-1	0.101192	Green	0.5	-2	-1	0.0753764	Green	0.388889	-2.57143	-1.36257	0.0550553	Green
AIDKCPCB_02683	Uronate dehydrogenase	5.26537	28375	4	4	0.105727	2.05688e-05	3	0	1	2	0	0	0	0	0	0	0	0	0	0	0	0	0.5	-2	-1	0.225403	Green	0.5	-2	-1	0.225403	Green	0.5	-2	-1	0.225403	Green	0.5	-2	-1	0.225403	Green
AIDKCPCB_03311	Putative teichuronic acid biosynthesis glycosyltransferase TuaG	6.44582	28505	4	5	0.105245	2.0475e-05	3	1	0	2	0	0	0	0	0	0	0	0	0	0	0	0	0.5	-2	-1	0.225403	Green	0.5	-2	-1	0.225403	Green	0.5	-2	-1	0.225403	Green	0.5	-2	-1	0.225403	Green
AIDKCPCB_01073	Tryptophan--tRNA ligase	6.97932	36960	5	5	0.0811688	1.57911e-05	3	2	0	1	0	0	0	0	0	0	0	0	0	0	0	0	0.5	-2	-1	0.225403	Green	0.5	-2	-1	0.225403	Green	0.5	-2	-1	0.225403	Green	0.5	-2	-1	0.225403	Green
AIDKCPCB_00135	Ribosomal RNA small subunit methyltransferase C	6.60228	22491	4	4	0.133387	2.59499e-05	3	0	1	2	0	0	0	0	0	0	0	0	0	0	0	0	0.5	-2	-1	0.225403	Green	0.5	-2	-1	0.225403	Green	0.5	-2	-1	0.225403	Green	0.5	-2	-1	0.225403	Green
AIDKCPCB_02372	putative methyltransferase YcgJ	5.87509	29761	4	5	0.100803	1.96109e-05	3	2	0	1	0	0	0	0	0	0	0	0	0	0	0	0	0.5	-2	-1	0.225403	Green	0.5	-2	-1	0.225403	Green	0.5	-2	-1	0.225403	Green	0.5	-2	-1	0.225403	Green
AIDKCPCB_03329	Teichoic acid translocation permease protein TagG	9.17684	32217	3	3	0.0931185	1.81159e-05	3	1	2	0	0	0	0	0	0	0	0	0	0	0	0	0	0.5	-2	-1	0.225403	Green	0.5	-2	-1	0.225403	Green	0.5	-2	-1	0.225403	Green	0.5	-2	-1	0.225403	Green
AIDKCPCB_03723	hypothetical protein	5.21676	42030	3	3	0.0713776	1.38862e-05	3	2	0	1	0	0	0	0	0	0	0	0	0	0	0	0	0.5	-2	-1	0.225403	Green	0.5	-2	-1	0.225403	Green	0.5	-2	-1	0.225403	Green	0.5	-2	-1	0.225403	Green
AIDKCPCB_02939	Trifunctional nucleotide phosphoesterase protein YfkN	5.21042	52291	4	4	0.0573712	1.11614e-05	3	0	1	2	0	0	0	0	0	0	0	0	0	0	0	0	0.5	-2	-1	0.225403	Green	0.5	-2	-1	0.225403	Green	0.5	-2	-1	0.225403	Green	0.5	-2	-1	0.225403	Green
AIDKCPCB_02706	Diapolycopene oxygenase	7.75686	55742	3	5	0.089699	1.74506e-05	5	1	2	0	1	0	0	0	0	0	0	0	0	0	0	1	0.666667	-1.5	-0.584963	0.386809	Green	0.5	-2	-1	0.225403	Green	0.5	-2	-1	0.225403	Green	0.666667	-1.5	-0.584963	0.386809	Green
AIDKCPCB_03780	Glycine betaine/carnitine/choline transport ATP-binding protein OpuCA	5.1934	35517	4	6	0.140778	2.73878e-05	5	0	2	1	0	0	0	0	0	0	0	0	0	0	1	1	0.5	-2	-1	0.225403	Green	0.5	-2	-1	0.225403	Green	0.5	-2	-1	0.225403	Green	0.833333	-1.2	-0.263034	0.64945	Red
AIDKCPCB_00702	hypothetical protein	8.79428	60253	5	7	0.0829834	1.61441e-05	5	0	2	1	0	0	0	0	0	0	0	0	0	0	0	2	0.5	-2	-1	0.225403	Green	0.5	-2	-1	0.225403	Green	0.5	-2	-1	0.225403	Green	0.833333	-1.2	-0.263034	0.72503	Red
AIDKCPCB_01472	Sorbitol operon regulator	6.01863	34117	2	3	0.146555	2.85116e-05	5	1	1	1	0	0	1	1	0	0	0	0	0	0	0	0	0.666667	-1.5	-0.584963	0.183503	Green	0.666667	-1.5	-0.584963	0.183503	Green	0.5	-2	-1	0	Blue	0.5	-2	-1	0	Blue
AIDKCPCB_01631	Bacillibactin exporter	6.83666	44840	3	4	0.111508	2.16934e-05	5	1	1	1	1	0	0	1	0	0	0	0	0	0	0	0	0.666667	-1.5	-0.584963	0.183503	Green	0.666667	-1.5	-0.584963	0.183503	Green	0.5	-2	-1	0	Blue	0.5	-2	-1	0	Blue
AIDKCPCB_03463	Acetyl-CoA acetyltransferase	6.72773	41507	4	6	0.385477	7.49931e-05	16	2	1	2	1	0	1	1	1	1	0	0	1	1	2	2	0.625	-1.6	-0.678072	0.101192	Green	0.75	-1.33333	-0.415037	0.183503	Red	0.5	-2	-1	0.0474207	Blue	1	1	0	1	Red
AIDKCPCB_00417	5-amino-6-(5-phospho-D-ribitylamino)uracil phosphatase YcsE	4.87883	28961	2	2	0.241704	4.70227e-05	7	1	1	1	0	1	0	1	1	0	0	0	0	1	0	0	0.666667	-1.5	-0.584963	0.183503	Green	0.833333	-1.2	-0.263034	0.42265	Red	0.5	-2	-1	0	Blue	0.666667	-1.5	-0.584963	0.183503	Green
AIDKCPCB_01552	Succinate--CoA ligase [ADP-forming] subunit alpha	5.79791	31449	10	11	1.39909	0.000272188	44	3	7	4	1	2	4	2	4	4	2	2	2	2	2	3	0.588235	-1.7	-0.765535	0.198875	Green	0.764706	-1.30769	-0.387023	0.400944	Red	0.529412	-1.88889	-0.917538	0.156726	Green	0.588235	-1.7	-0.765535	0.185158	Green
AIDKCPCB_00139	30S ribosomal protein S12	11.0865	15423	13	14	4.92771	0.000958666	76	11	11	3	4	4	4	8	5	4	3	3	6	3	4	3	0.535714	-1.86667	-0.900464	0.245663	Green	0.714286	-1.4	-0.485427	0.43394	Red	0.535714	-1.86667	-0.900464	0.240761	Green	0.464286	-2.15385	-1.10692	0.20003	Green
AIDKCPCB_00477	Alanine racemase	6.68177	43852	18	20	4.28715	0.000834048	188	17	18	21	19	8	7	21	5	14	8	3	18	8	6	15	0.627119	-1.59459	-0.67319	0.189299	Green	0.728814	-1.37209	-0.456378	0.369046	Red	0.542373	-1.84375	-0.882643	0.171101	Green	0.542373	-1.84375	-0.882643	0.0635607	Green
AIDKCPCB_02619	putative tRNA sulfurtransferase	6.54115	45323	7	12	0.419213	8.15563e-05	19	1	3	4	1	1	1	2	0	1	0	1	2	0	1	1	0.545455	-1.83333	-0.874469	0.199359	Green	0.545455	-1.83333	-0.874469	0.200173	Green	0.545455	-1.83333	-0.874469	0.200173	Green	0.454545	-2.2	-1.1375	0.139435	Green
AIDKCPCB_02927	Homoserine dehydrogenase	5.11504	47518	11	12	1.22059	0.000237461	58	5	6	6	2	3	5	3	2	3	3	1	4	5	5	5	0.65	-1.53846	-0.621488	0.104247	Green	0.55	-1.81818	-0.862496	0.00312559	Blue	0.55	-1.81818	-0.862496	0.0621469	Green	0.9	-1.11111	-0.152003	0.183503	Red
AIDKCPCB_00687	putative ABC transporter ATP-binding protein YbiT	5.31041	58977	9	13	1.23777	0.000240804	73	8	8	8	3	3	6	6	5	4	4	2	6	3	3	4	0.555556	-1.8	-0.847997	0.057191	Green	0.666667	-1.5	-0.584963	0.0350987	Blue	0.555556	-1.8	-0.847997	0.0741799	Green	0.481481	-2.07692	-1.05445	0.00506332	Blue
AIDKCPCB_02064	Sensor histidine kinase ResE	5.40007	66867	5	8	0.11964	2.32756e-05	8	1	2	3	0	0	0	0	0	0	1	1	0	0	0	0	0.333333	-3	-1.58496	0.0741799	Green	0.333333	-3	-1.58496	0.0741799	Green	0.555556	-1.8	-0.847997	0.133583	Green	0.333333	-3	-1.58496	0.0741799	Green
AIDKCPCB_03791	Sporulation initiation inhibitor protein Soj	4.92386	28229	6	6	0.425095	8.27006e-05	12	1	2	3	1	0	0	0	2	0	0	1	1	0	1	0	0.444444	-2.25	-1.16993	0.0824417	Green	0.555556	-1.8	-0.847997	0.206526	Green	0.555556	-1.8	-0.847997	0.133583	Green	0.444444	-2.25	-1.16993	0.0824417	Green
AIDKCPCB_00385	L-cystine transport system permease protein TcyB	9.6372	26030	5	5	0.614675	0.000119583	16	2	3	1	1	1	0	1	1	0	0	1	1	0	3	1	0.555556	-1.8	-0.847997	0.133583	Green	0.555556	-1.8	-0.847997	0.133583	Green	0.555556	-1.8	-0.847997	0.133583	Green	0.777778	-1.28571	-0.36257	0.566567	Red
AIDKCPCB_02253	hypothetical protein	9.31879	28541	4	5	0.490522	9.54293e-05	14	2	2	2	1	1	0	2	0	1	1	1	0	0	0	1	0.555556	-1.8	-0.847997	0.057191	Green	0.666667	-1.5	-0.584963	0.225403	Green	0.555556	-1.8	-0.847997	0.057191	Green	0.444444	-2.25	-1.16993	0.0377496	Blue
AIDKCPCB_01235	Putative ring-cleaving dioxygenase MhqA	4.86615	35145	5	7	0.455257	8.85685e-05	16	2	1	3	1	1	1	1	2	1	1	1	0	1	0	0	0.666667	-1.5	-0.584963	0.225403	Green	0.777778	-1.28571	-0.36257	0.386809	Red	0.555556	-1.8	-0.847997	0.133583	Green	0.444444	-2.25	-1.16993	0.0824417	Green
AIDKCPCB_01614	Riboflavin biosynthesis protein RibF	6.2209	36205	11	12	0.911476	0.000177324	33	4	3	6	3	0	0	3	1	1	2	1	3	3	1	2	0.375	-2.66667	-1.41504	0.067738	Green	0.5	-2	-1	0.078155	Green	0.5625	-1.77778	-0.830075	0.102068	Green	0.5625	-1.77778	-0.830075	0.102068	Green
AIDKCPCB_01623	Aspartate-semialdehyde dehydrogenase	4.99082	37053	12	16	1.99714	0.000388536	74	9	6	10	4	4	3	5	5	2	4	4	5	4	4	5	0.5	-2	-1	0.0516002	Green	0.535714	-1.86667	-0.900464	0.0521099	Green	0.571429	-1.75	-0.807355	0.0704086	Green	0.571429	-1.75	-0.807355	0.0704086	Green
AIDKCPCB_00705	Nitric oxide synthase oxygenase	5.75149	42388	4	4	0.141549	2.75379e-05	6	1	2	1	0	0	0	0	0	1	0	0	1	0	0	0	0.428571	-2.33333	-1.22239	0.057191	Green	0.571429	-1.75	-0.807355	0.101192	Green	0.571429	-1.75	-0.807355	0.101192	Green	0.428571	-2.33333	-1.22239	0.057191	Green
AIDKCPCB_02692	ABC transporter ATP-binding protein YtrB	5.58664	33560	4	4	0.208582	4.05788e-05	7	2	1	1	0	0	1	1	0	0	0	0	1	0	0	0	0.571429	-1.75	-0.807355	0.101192	Green	0.571429	-1.75	-0.807355	0.101192	Green	0.571429	-1.75	-0.807355	0.101192	Green	0.428571	-2.33333	-1.22239	0.057191	Green
AIDKCPCB_02339	hypothetical protein	4.61782	20603	4	4	0.388293	7.55409e-05	8	2	1	1	0	0	0	0	0	1	0	0	1	1	0	1	0.428571	-2.33333	-1.22239	0.057191	Green	0.571429	-1.75	-0.807355	0.101192	Green	0.571429	-1.75	-0.807355	0.101192	Green	0.714286	-1.4	-0.485427	0.2302	Red
AIDKCPCB_03310	Putative teichuronic acid biosynthesis glycosyltransferase TuaH	8.33346	45836	7	9	0.589057	0.000114599	27	3	4	4	3	0	0	5	0	1	2	0	3	0	1	1	0.428571	-2.33333	-1.22239	0.104706	Green	0.642857	-1.55556	-0.63743	0.389698	Green	0.571429	-1.75	-0.807355	0.139435	Green	0.357143	-2.8	-1.48543	0.00312559	Blue
AIDKCPCB_01392	Ktr system potassium uptake protein A	5.44423	24787	4	6	1.16997	0.000227613	29	4	3	4	3	0	0	2	3	2	2	0	3	0	0	3	0.428571	-2.33333	-1.22239	0.104706	Green	0.714286	-1.4	-0.485427	0.0474207	Orange	0.571429	-1.75	-0.807355	0.139435	Green	0.428571	-2.33333	-1.22239	0.104706	Green
AIDKCPCB_03460	Acyl-CoA dehydrogenase	5.17791	41609	9	11	0.769064	0.000149619	32	2	4	5	3	1	1	5	1	1	1	0	4	1	0	3	0.571429	-1.75	-0.807355	0.150012	Green	0.714286	-1.4	-0.485427	0.457808	Red	0.571429	-1.75	-0.807355	0.256709	Green	0.5	-2	-1	0.134702	Green
AIDKCPCB_00126	Putative TrmH family tRNA/rRNA methyltransferase	8.45338	27642	6	7	0.325591	6.33426e-05	9	1	1	2	1	0	0	2	0	1	0	0	1	0	0	0	0.571429	-1.75	-0.807355	0.101192	Green	0.857143	-1.16667	-0.222392	0.64945	Red	0.571429	-1.75	-0.807355	0.101192	Green	0.428571	-2.33333	-1.22239	0.057191	Green
AIDKCPCB_01923	Peptide methionine sulfoxide reductase MsrA	5.22663	20472	3	5	0.0976944	1.90061e-05	2	1	0	1	0	0	0	0	0	0	0	0	0	0	0	0	0.6	-1.66667	-0.736966	0.183503	Green	0.6	-1.66667	-0.736966	0.183503	Green	0.6	-1.66667	-0.736966	0.183503	Green	0.6	-1.66667	-0.736966	0.183503	Green
AIDKCPCB_02396	Putative pre-16S rRNA nuclease	5.47434	15026	3	4	0.133103	2.58946e-05	2	1	0	1	0	0	0	0	0	0	0	0	0	0	0	0	0.6	-1.66667	-0.736966	0.183503	Green	0.6	-1.66667	-0.736966	0.183503	Green	0.6	-1.66667	-0.736966	0.183503	Green	0.6	-1.66667	-0.736966	0.183503	Green
AIDKCPCB_01291	hypothetical protein	8.59012	19511	3	3	0.102506	1.99422e-05	2	0	1	1	0	0	0	0	0	0	0	0	0	0	0	0	0.6	-1.66667	-0.736966	0.183503	Green	0.6	-1.66667	-0.736966	0.183503	Green	0.6	-1.66667	-0.736966	0.183503	Green	0.6	-1.66667	-0.736966	0.183503	Green
AIDKCPCB_01811	hypothetical protein	4.57432	22365	3	3	0.0894254	1.73974e-05	2	0	1	1	0	0	0	0	0	0	0	0	0	0	0	0	0.6	-1.66667	-0.736966	0.183503	Green	0.6	-1.66667	-0.736966	0.183503	Green	0.6	-1.66667	-0.736966	0.183503	Green	0.6	-1.66667	-0.736966	0.183503	Green
AIDKCPCB_03503	NADPH-dependent reductase BacG	6.1202	28287	3	4	0.0707039	1.37552e-05	2	1	1	0	0	0	0	0	0	0	0	0	0	0	0	0	0.6	-1.66667	-0.736966	0.183503	Green	0.6	-1.66667	-0.736966	0.183503	Green	0.6	-1.66667	-0.736966	0.183503	Green	0.6	-1.66667	-0.736966	0.183503	Green
AIDKCPCB_02240	putative protein YqgN	5.53164	20990	3	3	0.0952835	1.8537e-05	2	0	1	1	0	0	0	0	0	0	0	0	0	0	0	0	0.6	-1.66667	-0.736966	0.183503	Green	0.6	-1.66667	-0.736966	0.183503	Green	0.6	-1.66667	-0.736966	0.183503	Green	0.6	-1.66667	-0.736966	0.183503	Green
AIDKCPCB_03224	Glyoxylate/hydroxypyruvate reductase B	6.01066	36473	5	5	0.0548351	1.0668e-05	2	0	1	1	0	0	0	0	0	0	0	0	0	0	0	0	0.6	-1.66667	-0.736966	0.183503	Green	0.6	-1.66667	-0.736966	0.183503	Green	0.6	-1.66667	-0.736966	0.183503	Green	0.6	-1.66667	-0.736966	0.183503	Green
AIDKCPCB_03382	Blue-light photoreceptor	4.9304	29629	4	5	0.0675014	1.31321e-05	2	1	0	1	0	0	0	0	0	0	0	0	0	0	0	0	0.6	-1.66667	-0.736966	0.183503	Green	0.6	-1.66667	-0.736966	0.183503	Green	0.6	-1.66667	-0.736966	0.183503	Green	0.6	-1.66667	-0.736966	0.183503	Green
AIDKCPCB_00344	Omega-amidase YafV	4.65774	30105	3	4	0.0664341	1.29245e-05	2	0	1	1	0	0	0	0	0	0	0	0	0	0	0	0	0.6	-1.66667	-0.736966	0.183503	Green	0.6	-1.66667	-0.736966	0.183503	Green	0.6	-1.66667	-0.736966	0.183503	Green	0.6	-1.66667	-0.736966	0.183503	Green
AIDKCPCB_00304	ABC transporter ATP-binding protein NatA	8.30637	27804	3	3	0.0719321	1.39941e-05	2	1	1	0	0	0	0	0	0	0	0	0	0	0	0	0	0.6	-1.66667	-0.736966	0.183503	Green	0.6	-1.66667	-0.736966	0.183503	Green	0.6	-1.66667	-0.736966	0.183503	Green	0.6	-1.66667	-0.736966	0.183503	Green
AIDKCPCB_01288	hypothetical protein	5.95034	28256	3	3	0.0707814	1.37703e-05	2	0	1	1	0	0	0	0	0	0	0	0	0	0	0	0	0.6	-1.66667	-0.736966	0.183503	Green	0.6	-1.66667	-0.736966	0.183503	Green	0.6	-1.66667	-0.736966	0.183503	Green	0.6	-1.66667	-0.736966	0.183503	Green
AIDKCPCB_03699	Catabolite control protein A	6.80875	37750	2	2	0.0529801	1.03071e-05	2	1	1	0	0	0	0	0	0	0	0	0	0	0	0	0	0.6	-1.66667	-0.736966	0.183503	Green	0.6	-1.66667	-0.736966	0.183503	Green	0.6	-1.66667	-0.736966	0.183503	Green	0.6	-1.66667	-0.736966	0.183503	Green
AIDKCPCB_00662	Thioredoxin reductase	5.29855	33212	4	4	0.0602192	1.17154e-05	2	0	0	2	0	0	0	0	0	0	0	0	0	0	0	0	0.6	-1.66667	-0.736966	0.42265	Green	0.6	-1.66667	-0.736966	0.42265	Green	0.6	-1.66667	-0.736966	0.42265	Green	0.6	-1.66667	-0.736966	0.42265	Green
AIDKCPCB_01751	Homoisocitrate dehydrogenase	6.00866	39753	2	2	0.0503107	9.78775e-06	2	1	1	0	0	0	0	0	0	0	0	0	0	0	0	0	0.6	-1.66667	-0.736966	0.183503	Green	0.6	-1.66667	-0.736966	0.183503	Green	0.6	-1.66667	-0.736966	0.183503	Green	0.6	-1.66667	-0.736966	0.183503	Green
AIDKCPCB_00610	Phosphoribosylamine--glycine ligase	4.64205	45704	4	5	0.0437598	8.51331e-06	2	1	1	0	0	0	0	0	0	0	0	0	0	0	0	0	0.6	-1.66667	-0.736966	0.183503	Green	0.6	-1.66667	-0.736966	0.183503	Green	0.6	-1.66667	-0.736966	0.183503	Green	0.6	-1.66667	-0.736966	0.183503	Green
AIDKCPCB_00345	Cephalosporin-C deacetylase	5.32763	35994	3	3	0.0555648	1.08099e-05	2	0	1	1	0	0	0	0	0	0	0	0	0	0	0	0	0.6	-1.66667	-0.736966	0.183503	Green	0.6	-1.66667	-0.736966	0.183503	Green	0.6	-1.66667	-0.736966	0.183503	Green	0.6	-1.66667	-0.736966	0.183503	Green
AIDKCPCB_00721	PTS system trehalose-specific EIIBC component	8.65248	51316	3	3	0.0389742	7.58228e-06	2	0	1	1	0	0	0	0	0	0	0	0	0	0	0	0	0.6	-1.66667	-0.736966	0.183503	Green	0.6	-1.66667	-0.736966	0.183503	Green	0.6	-1.66667	-0.736966	0.183503	Green	0.6	-1.66667	-0.736966	0.183503	Green
AIDKCPCB_02696	Biotin synthase	5.92652	36815	2	2	0.0543257	1.05689e-05	2	0	1	1	0	0	0	0	0	0	0	0	0	0	0	0	0.6	-1.66667	-0.736966	0.183503	Green	0.6	-1.66667	-0.736966	0.183503	Green	0.6	-1.66667	-0.736966	0.183503	Green	0.6	-1.66667	-0.736966	0.183503	Green
AIDKCPCB_00305	ABC transporter permease protein NatB	4.95085	43520	2	3	0.0459559	8.94054e-06	2	1	1	0	0	0	0	0	0	0	0	0	0	0	0	0	0.6	-1.66667	-0.736966	0.183503	Green	0.6	-1.66667	-0.736966	0.183503	Green	0.6	-1.66667	-0.736966	0.183503	Green	0.6	-1.66667	-0.736966	0.183503	Green
AIDKCPCB_01371	Molybdopterin molybdenumtransferase	5.97411	45909	3	3	0.0435644	8.4753e-06	2	1	1	0	0	0	0	0	0	0	0	0	0	0	0	0	0.6	-1.66667	-0.736966	0.183503	Green	0.6	-1.66667	-0.736966	0.183503	Green	0.6	-1.66667	-0.736966	0.183503	Green	0.6	-1.66667	-0.736966	0.183503	Green
AIDKCPCB_02291	hypothetical protein	5.13385	46736	2	3	0.0427936	8.32533e-06	2	0	1	1	0	0	0	0	0	0	0	0	0	0	0	0	0.6	-1.66667	-0.736966	0.183503	Green	0.6	-1.66667	-0.736966	0.183503	Green	0.6	-1.66667	-0.736966	0.183503	Green	0.6	-1.66667	-0.736966	0.183503	Green
AIDKCPCB_00284	6-aminohexanoate-cyclic-dimer hydrolase	5.71719	53442	2	2	0.0374237	7.28065e-06	2	1	0	1	0	0	0	0	0	0	0	0	0	0	0	0	0.6	-1.66667	-0.736966	0.183503	Green	0.6	-1.66667	-0.736966	0.183503	Green	0.6	-1.66667	-0.736966	0.183503	Green	0.6	-1.66667	-0.736966	0.183503	Green
AIDKCPCB_00600	N5-carboxyaminoimidazole ribonucleotide synthase	5.05206	41839	2	2	0.0478023	9.29975e-06	2	1	0	1	0	0	0	0	0	0	0	0	0	0	0	0	0.6	-1.66667	-0.736966	0.183503	Green	0.6	-1.66667	-0.736966	0.183503	Green	0.6	-1.66667	-0.736966	0.183503	Green	0.6	-1.66667	-0.736966	0.183503	Green
AIDKCPCB_03521	NAD(P)-dependent benzaldehyde dehydrogenase	6.89881	50805	2	2	0.0393662	7.65855e-06	2	0	1	1	0	0	0	0	0	0	0	0	0	0	0	0	0.6	-1.66667	-0.736966	0.183503	Green	0.6	-1.66667	-0.736966	0.183503	Green	0.6	-1.66667	-0.736966	0.183503	Green	0.6	-1.66667	-0.736966	0.183503	Green
AIDKCPCB_00761	Putative trans-acting regulator	6.01168	59448	3	5	0.0336428	6.54509e-06	2	0	1	1	0	0	0	0	0	0	0	0	0	0	0	0	0.6	-1.66667	-0.736966	0.183503	Green	0.6	-1.66667	-0.736966	0.183503	Green	0.6	-1.66667	-0.736966	0.183503	Green	0.6	-1.66667	-0.736966	0.183503	Green
AIDKCPCB_01636	Chromosome partition protein Smc	8.64206	113974	2	3	0.0175479	3.41387e-06	2	1	1	0	0	0	0	0	0	0	0	0	0	0	0	0	0.6	-1.66667	-0.736966	0.183503	Green	0.6	-1.66667	-0.736966	0.183503	Green	0.6	-1.66667	-0.736966	0.183503	Green	0.6	-1.66667	-0.736966	0.183503	Green
AIDKCPCB_00364	Acetophenone carboxylase delta subunit	6.02022	72479	3	3	0.0275942	5.36835e-06	2	0	1	1	0	0	0	0	0	0	0	0	0	0	0	0	0.6	-1.66667	-0.736966	0.183503	Green	0.6	-1.66667	-0.736966	0.183503	Green	0.6	-1.66667	-0.736966	0.183503	Green	0.6	-1.66667	-0.736966	0.183503	Green
AIDKCPCB_02831	Protein/nucleic acid deglycase 2	5.05794	19147	3	4	0.156683	3.0482e-05	3	1	1	0	0	0	0	0	0	0	0	0	0	1	0	0	0.6	-1.66667	-0.736966	0.183503	Green	0.6	-1.66667	-0.736966	0.183503	Green	0.6	-1.66667	-0.736966	0.183503	Green	0.8	-1.25	-0.321928	0.518519	Red
AIDKCPCB_01604	Anti-sigma-I factor RsgI6	6.07225	47957	2	4	0.062556	1.217e-05	3	1	0	1	0	0	0	0	0	0	0	0	0	1	0	0	0.6	-1.66667	-0.736966	0.183503	Green	0.6	-1.66667	-0.736966	0.183503	Green	0.6	-1.66667	-0.736966	0.183503	Green	0.8	-1.25	-0.321928	0.518519	Red
AIDKCPCB_02234	Lipoteichoic acid synthase 1	5.51896	74128	2	4	0.0404705	7.87339e-06	3	1	0	1	0	0	0	0	0	0	0	0	0	0	0	1	0.6	-1.66667	-0.736966	0.183503	Green	0.6	-1.66667	-0.736966	0.183503	Green	0.6	-1.66667	-0.736966	0.183503	Green	0.8	-1.25	-0.321928	0.518519	Red
AIDKCPCB_00617	N-formyl-4-amino-5-aminomethyl-2- methylpyrimidine deformylase	5.19744	46209	6	7	0.0865632	1.68405e-05	4	0	1	1	0	0	0	0	1	0	0	0	0	1	0	0	0.6	-1.66667	-0.736966	0.183503	Green	0.8	-1.25	-0.321928	0.518519	Red	0.6	-1.66667	-0.736966	0.183503	Green	0.8	-1.25	-0.321928	0.518519	Red
AIDKCPCB_03337	Putative mannose-6-phosphate isomerase YvyI	4.75707	35892	2	4	0.139307	2.71016e-05	5	1	0	1	0	0	0	0	0	1	0	0	0	0	0	2	0.6	-1.66667	-0.736966	0.183503	Green	0.8	-1.25	-0.321928	0.518519	Red	0.6	-1.66667	-0.736966	0.183503	Green	1	1	0	1	Red
AIDKCPCB_01774	Malonate-semialdehyde dehydrogenase	5.29211	53219	9	12	0.864353	0.000168157	46	4	5	3	2	3	2	5	3	3	1	0	5	3	3	4	0.666667	-1.5	-0.584963	0.0824417	Green	0.933333	-1.07143	-0.0995357	0.72503	Red	0.6	-1.66667	-0.736966	0.321342	Green	0.866667	-1.15385	-0.206451	0.386809	Red
AIDKCPCB_02036	GTPase Der	5.4406	48846	27	31	7.0016	0.00136213	342	24	37	34	22	21	19	28	15	25	20	10	27	20	19	21	0.663265	-1.50769	-0.592342	0.100996	Green	0.72449	-1.38028	-0.464963	0.180685	Red	0.612245	-1.63333	-0.707819	0.118524	Green	0.642857	-1.55556	-0.63743	0.0941931	Green
AIDKCPCB_02275	Putative pyruvate_ phosphate dikinase regulatory protein	5.45997	30607	11	15	2.51576	0.000489432	77	8	8	7	3	3	6	7	3	7	4	1	8	3	3	6	0.576923	-1.73333	-0.793549	0.0550553	Green	0.769231	-1.3	-0.378512	0.269645	Red	0.615385	-1.625	-0.70044	0.239889	Green	0.576923	-1.73333	-0.793549	0.0550553	Green
AIDKCPCB_00790	Putative glycosyltransferase CsbB	8.75973	37988	5	7	0.289565	5.63338e-05	11	1	3	1	1	0	1	1	0	0	1	1	0	0	0	1	0.625	-1.6	-0.678072	0.273893	Green	0.5	-2	-1	0.17342	Green	0.625	-1.6	-0.678072	0.273893	Green	0.5	-2	-1	0.17342	Green
AIDKCPCB_01893	putative N-acetyl-alpha-D-glucosaminyl L-malate deacetylase 2	5.09382	25434	7	7	0.864984	0.000168279	22	3	1	4	1	0	0	2	1	1	1	0	3	1	2	2	0.363636	-2.75	-1.45943	0.104247	Green	0.636364	-1.57143	-0.652077	0.266693	Green	0.636364	-1.57143	-0.652077	0.345271	Green	0.727273	-1.375	-0.459432	0.378531	Red
AIDKCPCB_02100	Purine nucleoside phosphorylase 1	5.12015	28626	6	7	0.733599	0.000142719	21	4	3	1	1	1	2	1	2	2	2	0	2	0	0	0	0.636364	-1.57143	-0.652077	0.266693	Green	0.727273	-1.375	-0.459432	0.378531	Red	0.636364	-1.57143	-0.652077	0.298808	Green	0.272727	-3.66667	-1.87447	0.0941784	Green
AIDKCPCB_00473	hypothetical protein	9.44914	56241	4	5	0.0889031	1.72958e-05	5	1	2	0	0	0	0	0	0	0	0	1	0	0	0	1	0.5	-2	-1	0.225403	Green	0.5	-2	-1	0.225403	Green	0.666667	-1.5	-0.584963	0.386809	Green	0.666667	-1.5	-0.584963	0.386809	Green
AIDKCPCB_01237	Pyrroline-5-carboxylate reductase	5.2871	29551	4	4	0.541437	0.000105334	16	2	2	2	1	1	0	2	0	1	1	0	2	0	0	2	0.555556	-1.8	-0.847997	0.057191	Green	0.666667	-1.5	-0.584963	0.225403	Green	0.666667	-1.5	-0.584963	0.225403	Green	0.555556	-1.8	-0.847997	0.183503	Green
AIDKCPCB_01673	Ribonucleoside-diphosphate reductase subunit alpha 1	5.54069	80489	14	16	0.770292	0.000149857	62	4	6	8	4	4	2	6	3	4	4	2	5	3	3	4	0.619048	-1.61538	-0.691878	0.133583	Green	0.761905	-1.3125	-0.392317	0.319378	Red	0.666667	-1.5	-0.584963	0.188451	Green	0.619048	-1.61538	-0.691878	0.13846	Green
AIDKCPCB_02567	Formamidopyrimidine-DNA glycosylase	7.17556	31918	3	3	0.219312	4.26663e-05	7	1	1	1	1	0	0	1	0	1	0	0	1	0	0	0	0.666667	-1.5	-0.584963	0.183503	Green	0.833333	-1.2	-0.263034	0.42265	Red	0.666667	-1.5	-0.584963	0.183503	Green	0.5	-2	-1	0	Blue
AIDKCPCB_03669	HTH-type transcriptional regulator LacR	5.24861	37202	3	4	0.188162	3.66062e-05	7	1	1	1	0	0	1	1	0	1	0	0	1	0	0	0	0.666667	-1.5	-0.584963	0.183503	Green	0.833333	-1.2	-0.263034	0.42265	Red	0.666667	-1.5	-0.584963	0.183503	Green	0.5	-2	-1	0	Blue
AIDKCPCB_02407	ATP-dependent RecD-like DNA helicase	5.34154	88980	3	5	0.0786694	1.53048e-05	7	1	1	1	1	0	0	1	1	0	0	0	1	0	0	0	0.666667	-1.5	-0.584963	0.183503	Green	0.833333	-1.2	-0.263034	0.42265	Red	0.666667	-1.5	-0.584963	0.183503	Green	0.5	-2	-1	0	Blue
AIDKCPCB_02290	hypothetical protein	5.24416	35536	22	23	7.71049	0.00150005	274	32	23	22	13	17	18	19	18	16	20	11	21	17	13	14	0.6375	-1.56863	-0.649503	0.0747342	Green	0.7	-1.42857	-0.514573	0.119505	Red	0.6875	-1.45455	-0.540568	0.137491	Red	0.5875	-1.70213	-0.767339	0.059935	Green
AIDKCPCB_02256	4-hydroxy-3-methylbut-2-en-1-yl diphosphate synthase (flavodoxin)	6.00192	39691	11	13	1.31012	0.000254879	52	6	4	4	2	3	2	4	3	3	3	1	5	4	3	5	0.588235	-1.7	-0.765535	0.0534551	Green	0.764706	-1.30769	-0.387023	0.17342	Red	0.705882	-1.41667	-0.5025	0.294909	Red	0.882353	-1.13333	-0.180572	0.492572	Red
AIDKCPCB_02266	DEAD-box ATP-dependent RNA helicase CshB	9.42144	49925	31	31	3.90586	0.00075987	195	22	24	2	18	7	3	18	13	15	13	11	9	14	16	10	0.607843	-1.64516	-0.718229	0.47587	Green	0.960784	-1.04082	-0.0577155	0.933821	Red	0.705882	-1.41667	-0.5025	0.551883	Red	0.843137	-1.18605	-0.246161	0.744488	Red
AIDKCPCB_01484	hypothetical protein	6.14857	29414	3	3	0.237982	4.62985e-05	7	1	2	1	1	0	0	0	0	0	0	0	2	0	0	0	0.571429	-1.75	-0.807355	0.101192	Green	0.428571	-2.33333	-1.22239	0.057191	Green	0.714286	-1.4	-0.485427	0.438193	Red	0.428571	-2.33333	-1.22239	0.057191	Green
AIDKCPCB_02705	Dipeptidyl-peptidase 5	8.92361	30210	3	4	0.364118	7.08377e-05	11	1	2	1	0	1	0	0	0	0	0	0	2	1	1	2	0.571429	-1.75	-0.807355	0.101192	Green	0.428571	-2.33333	-1.22239	0.057191	Green	0.714286	-1.4	-0.485427	0.438193	Red	1	1	0	1	Red
AIDKCPCB_01723	LexA repressor	5.04317	22945	4	5	0.435825	8.47881e-05	10	2	1	1	1	0	0	1	1	0	1	0	1	0	1	0	0.571429	-1.75	-0.807355	0.101192	Green	0.714286	-1.4	-0.485427	0.2302	Red	0.714286	-1.4	-0.485427	0.2302	Red	0.571429	-1.75	-0.807355	0.101192	Green
AIDKCPCB_00329	L-lactate dehydrogenase	4.8936	34869	5	5	0.286788	5.57935e-05	10	1	1	2	0	0	1	1	0	1	1	0	1	0	0	1	0.571429	-1.75	-0.807355	0.101192	Green	0.714286	-1.4	-0.485427	0.2302	Red	0.714286	-1.4	-0.485427	0.2302	Red	0.571429	-1.75	-0.807355	0.101192	Green
AIDKCPCB_01523	Ribulose-phosphate 3-epimerase	5.4842	23375	7	7	0.59893	0.00011652	14	1	1	2	1	0	0	3	1	1	0	1	1	1	0	1	0.571429	-1.75	-0.807355	0.101192	Green	1.14286	1.14286	0.192645	0.685598	Red	0.714286	-1.4	-0.485427	0.2302	Red	0.714286	-1.4	-0.485427	0.2302	Red
AIDKCPCB_01765	hypothetical protein	4.88859	43028	8	10	0.69722	0.000135642	30	2	3	4	1	1	2	1	1	2	2	0	4	2	2	3	0.583333	-1.71429	-0.777608	0.0824417	Green	0.583333	-1.71429	-0.777608	0.0824417	Green	0.75	-1.33333	-0.415037	0.496055	Red	0.833333	-1.2	-0.263034	0.386809	Red
AIDKCPCB_00076	Polyribonucleotide nucleotidyltransferase	9.83804	14702	2	3	0.544144	0.000105861	8	1	0	0	1	1	1	1	0	1	0	0	0	0	1	1	1.5	1.5	0.584963	0.183503	Green	1.25	1.25	0.321928	0.518519	Red	0.75	-1.33333	-0.415037	0.42265	Red	1.25	1.25	0.321928	0.518519	Red
AIDKCPCB_01946	Hydroperoxy fatty acid reductase gpx1	5.5639	18056	7	9	2.3261	0.000452533	42	2	4	4	0	2	3	2	4	3	2	2	3	3	6	2	0.615385	-1.625	-0.70044	0.211299	Green	0.923077	-1.08333	-0.115477	0.72503	Red	0.769231	-1.3	-0.378512	0.273893	Red	1.07692	1.07692	0.106915	0.823421	Red
AIDKCPCB_00869	hypothetical protein	9.62687	14978	3	3	1.33529	0.000259776	20	2	2	2	1	1	0	2	1	1	1	2	1	1	1	2	0.555556	-1.8	-0.847997	0.057191	Green	0.777778	-1.28571	-0.36257	0.183503	Red	0.777778	-1.28571	-0.36257	0.183503	Red	0.777778	-1.28571	-0.36257	0.183503	Red
AIDKCPCB_00619	Putative adenine deaminase YerA	5.67145	66634	6	8	0.345169	6.71513e-05	23	2	1	3	2	0	1	2	1	2	2	0	2	0	3	2	0.666667	-1.5	-0.584963	0.287864	Green	0.888889	-1.125	-0.169925	0.64945	Red	0.777778	-1.28571	-0.36257	0.492572	Red	0.888889	-1.125	-0.169925	0.770026	Red
AIDKCPCB_02154	hypothetical protein	8.80931	36601	4	7	0.081965	1.5946e-05	3	1	1	0	0	0	0	0	0	0	0	0	1	0	0	0	0.6	-1.66667	-0.736966	0.183503	Green	0.6	-1.66667	-0.736966	0.183503	Green	0.8	-1.25	-0.321928	0.518519	Red	0.6	-1.66667	-0.736966	0.183503	Green
AIDKCPCB_01229	Dihydrolipoyl dehydrogenase	5.34445	49235	3	4	0.081243	1.58055e-05	4	0	1	1	0	0	0	0	0	0	0	0	1	0	0	1	0.6	-1.66667	-0.736966	0.183503	Green	0.6	-1.66667	-0.736966	0.183503	Green	0.8	-1.25	-0.321928	0.518519	Red	0.8	-1.25	-0.321928	0.518519	Red
AIDKCPCB_00988	Fe(3+) dicitrate transport ATP-binding protein FecE	6.24196	28377	2	3	0.176199	3.42789e-05	5	0	1	1	0	0	0	1	0	0	0	0	1	0	0	1	0.6	-1.66667	-0.736966	0.183503	Green	0.8	-1.25	-0.321928	0.518519	Red	0.8	-1.25	-0.321928	0.518519	Red	0.8	-1.25	-0.321928	0.518519	Red
AIDKCPCB_02906	Sporulation-control protein spo0M	4.60147	29991	3	5	0.166717	3.24341e-05	5	1	0	1	0	0	0	0	1	1	0	0	1	0	0	0	0.6	-1.66667	-0.736966	0.183503	Green	1	1	0	1	Red	0.8	-1.25	-0.321928	0.518519	Red	0.6	-1.66667	-0.736966	0.183503	Green
AIDKCPCB_02176	DNA repair protein RecN	5.00999	64643	6	7	0.0773479	1.50477e-05	5	0	0	2	0	0	0	1	0	1	0	0	1	0	0	0	0.6	-1.66667	-0.736966	0.42265	Green	1	1	0	1	Red	0.8	-1.25	-0.321928	0.685598	Red	0.6	-1.66667	-0.736966	0.42265	Green
AIDKCPCB_02525	UvrABC system protein C	8.8271	68360	7	17	0.438853	8.53772e-05	30	2	4	3	3	0	0	3	0	2	3	1	3	1	3	2	0.5	-2	-1	0.175936	Green	0.666667	-1.5	-0.584963	0.284627	Green	0.833333	-1.2	-0.263034	0.492572	Red	0.75	-1.33333	-0.415037	0.287864	Red
AIDKCPCB_02420	Adenine phosphoribosyltransferase	4.89544	18848	3	4	0.424448	8.25748e-05	8	1	1	1	0	1	0	1	1	0	1	0	1	0	0	0	0.666667	-1.5	-0.584963	0.183503	Green	0.833333	-1.2	-0.263034	0.42265	Red	0.833333	-1.2	-0.263034	0.42265	Red	0.5	-2	-1	0	Blue
AIDKCPCB_00981	D-threonine aldolase	6.02512	40905	3	7	0.293363	5.70726e-05	12	1	1	2	0	0	0	1	1	0	1	0	2	1	0	2	0.428571	-2.33333	-1.22239	0.057191	Green	0.714286	-1.4	-0.485427	0.2302	Red	0.857143	-1.16667	-0.222392	0.64945	Red	0.857143	-1.16667	-0.222392	0.64945	Red
AIDKCPCB_00813	Putative peroxiredoxin bcp	5.71035	17855	6	8	0.840101	0.000163438	15	1	2	2	0	1	1	0	1	0	1	1	2	1	1	1	0.625	-1.6	-0.678072	0.101192	Green	0.5	-2	-1	0.0474207	Blue	0.875	-1.14286	-0.192645	0.518519	Red	0.75	-1.33333	-0.415037	0.183503	Red
AIDKCPCB_01426	Cytochrome c oxidase subunit 2	8.33648	40226	7	13	1.36727	0.000265998	55	3	1	2	3	6	5	7	5	3	1	1	3	3	6	6	1.88889	1.88889	0.917538	0.0745884	Green	2	2	1	0.104479	Green	0.888889	-1.125	-0.169925	0.72503	Red	2	2	1	0.0753764	Green
AIDKCPCB_01533	Malonyl CoA-acyl carrier protein transacylase	4.87315	33433	7	8	0.687943	0.000133837	23	2	3	2	0	0	3	3	0	1	1	0	5	0	2	1	0.6	-1.66667	-0.736966	0.313273	Green	0.7	-1.42857	-0.514573	0.378531	Red	0.9	-1.11111	-0.152003	0.849393	Red	0.6	-1.66667	-0.736966	0.133583	Green
AIDKCPCB_02598	hypothetical protein	9.9711	32458	2	2	0.154045	2.99689e-05	5	1	1	0	0	0	0	0	0	0	0	1	1	1	0	0	0.6	-1.66667	-0.736966	0.183503	Green	0.6	-1.66667	-0.736966	0.183503	Green	1	1	0	1	Red	0.8	-1.25	-0.321928	0.518519	Red
AIDKCPCB_01146	hypothetical protein	6.1956	35053	2	4	0.171169	3.33004e-05	6	0	1	1	0	0	0	0	0	0	1	0	1	1	0	1	0.6	-1.66667	-0.736966	0.183503	Green	0.6	-1.66667	-0.736966	0.183503	Green	1	1	0	1	Red	1	1	0	1	Red
AIDKCPCB_00711	PTS system N-acetylglucosamine-specific EIICBA component	6.39306	48424	3	4	0.123906	2.41053e-05	6	0	2	0	0	0	0	0	0	0	1	1	0	1	1	0	0.6	-1.66667	-0.736966	0.42265	Green	0.6	-1.66667	-0.736966	0.42265	Green	1	1	0	1	Red	1	1	0	1	Red
AIDKCPCB_03633	putative protein YwqG	4.39725	30942	2	3	0.355504	6.91619e-05	11	0	1	0	1	1	1	1	1	1	1	0	0	1	1	1	1.5	1.5	0.584963	0.183503	Green	1.5	1.5	0.584963	0.183503	Green	1	1	0	1	Red	1.5	1.5	0.584963	0.183503	Green
AIDKCPCB_02025	Nucleoside diphosphate kinase	5.24973	16677	2	3	0.41974	8.16588e-05	7	0	0	0	0	1	1	1	1	0	0	0	0	0	2	1	1.66667	1.66667	0.736966	0.183503	Green	1.66667	1.66667	0.736966	0.183503	Green	1	1	0	0	Orange	2	2	1	0.225403	Green
AIDKCPCB_01903	Carboxy-terminal processing protease CtpA	8.85547	50391	5	7	0.555655	0.000108101	28	2	1	0	3	3	3	2	2	3	1	0	2	2	1	3	2	2	1	0.0741799	Green	1.66667	1.66667	0.736966	0.133583	Green	1	1	0	1	Red	1.5	1.5	0.584963	0.287864	Green
AIDKCPCB_01041	hypothetical protein	4.87024	7062	2	3	1.27443	0.000247935	9	0	0	0	0	2	1	1	2	1	0	0	0	1	1	0	2	2	1	0.225403	Green	2.33333	2.33333	1.22239	0.057191	Green	1	1	0	0	Orange	1.66667	1.66667	0.736966	0.183503	Green
AIDKCPCB_02330	N-ethylmaleimide reductase	5.49453	38934	5	5	0.205476	3.99746e-05	8	1	0	1	0	0	0	0	1	0	0	0	2	1	1	1	0.6	-1.66667	-0.736966	0.183503	Green	0.8	-1.25	-0.321928	0.518519	Red	1	1	0	1	Red	1.2	1.2	0.263034	0.42265	Red
AIDKCPCB_01530	ATP-dependent DNA helicase RecG	6.4017	77819	5	7	0.257007	4.99997e-05	20	1	1	1	4	1	1	0	0	2	1	0	2	1	1	4	1.5	1.5	0.584963	0.42265	Green	0.833333	-1.2	-0.263034	0.666667	Red	1	1	0	1	Red	1.5	1.5	0.584963	0.42265	Green
AIDKCPCB_01040	hypothetical protein	7.71055	17071	2	2	0.351473	6.83778e-05	6	0	1	1	0	0	0	1	0	1	1	0	1	0	0	0	0.6	-1.66667	-0.736966	0.183503	Green	1	1	0	1	Red	1	1	0	1	Red	0.6	-1.66667	-0.736966	0.183503	Green
AIDKCPCB_01340	Ferrous-iron efflux pump FieF	5.54028	33060	3	3	0.211736	4.11925e-05	7	0	1	0	0	1	2	1	0	0	1	0	0	1	0	0	1.5	1.5	0.584963	0.386809	Green	1	1	0	1	Red	1	1	0	1	Red	1	1	0	1	Red
AIDKCPCB_02109	hypothetical protein	6.63454	43328	3	4	0.346196	6.73512e-05	15	1	1	1	0	0	1	2	0	2	1	0	2	1	2	1	0.666667	-1.5	-0.584963	0.183503	Green	1.16667	1.16667	0.222392	0.666667	Red	1	1	0	1	Red	1.16667	1.16667	0.222392	0.42265	Red
AIDKCPCB_01595	Ribosome-recycling factor	5.3515	20799	2	3	0.336555	6.54754e-05	7	0	0	0	0	2	1	0	1	0	0	0	0	2	1	0	2	2	1	0.225403	Green	1.33333	1.33333	0.415037	0.42265	Red	1	1	0	0	Orange	2	2	1	0.225403	Green
AIDKCPCB_02962	hypothetical protein	4.89462	13397	2	4	0.746436	0.000145216	10	1	1	0	0	0	0	2	0	2	1	0	1	0	1	1	0.6	-1.66667	-0.736966	0.183503	Green	1.4	1.4	0.485427	0.438193	Red	1	1	0	1	Red	1	1	0	1	Red
AIDKCPCB_02157	Arginine-binding extracellular protein ArtP	7.6143	27828	8	14	1.79675	0.000349551	50	2	3	2	3	5	6	4	4	5	2	3	3	3	2	3	1.7	1.7	0.765535	0.104247	Green	1.6	1.6	0.678072	0.0132356	Blue	1.1	1.1	0.137504	0.518519	Red	1.1	1.1	0.137504	0.518519	Red
AIDKCPCB_01535	Acyl carrier protein	3.80261	8547	3	3	2.808	0.000546286	24	2	2	1	0	1	1	1	1	1	2	1	3	2	3	3	0.625	-1.6	-0.678072	0.101192	Green	0.75	-1.33333	-0.415037	0.183503	Red	1.125	1.125	0.169925	0.64945	Red	1.375	1.375	0.459432	0.101192	Red
AIDKCPCB_03540	Quinol oxidase subunit 2	6.97672	35789	5	5	1.53679	0.000298976	55	3	2	2	3	4	5	5	5	4	2	2	5	3	5	5	1.5	1.5	0.584963	0.0824417	Green	1.7	1.7	0.765535	0.0077626	Blue	1.2	1.2	0.263034	0.581315	Red	1.6	1.6	0.678072	0.0764504	Green
AIDKCPCB_03426	ATP synthase gamma chain	6.1682	31479	4	5	0.412974	8.03425e-05	13	0	0	1	1	0	2	1	2	0	1	0	1	2	1	1	1.5	1.5	0.584963	0.386809	Green	1.5	1.5	0.584963	0.386809	Green	1.25	1.25	0.321928	0.518519	Red	1.75	1.75	0.807355	0.101192	Green
AIDKCPCB_00002	Beta sliding clamp	4.8893	41982	19	21	6.8839	0.00133924	289	16	14	14	17	27	27	19	21	22	18	11	27	18	16	22	1.57447	1.57447	0.654865	0.108929	Green	1.38298	1.38298	0.467779	0.00685323	Orange	1.25532	1.25532	0.328054	0.479536	Red	1.25532	1.25532	0.328054	0.139435	Red
AIDKCPCB_00065	General stress protein CTC	4.50813	22898	9	10	10.6996	0.00208157	245	14	11	11	15	23	19	20	19	17	14	15	18	18	13	18	1.53846	1.53846	0.621488	0.0768602	Green	1.51282	1.51282	0.597241	0.00779979	Blue	1.28205	1.28205	0.358454	0.0810863	Red	1.33333	1.33333	0.415037	0.10456	Red
AIDKCPCB_03002	Vitamin B12-binding protein	5.49315	34300	4	7	0.291545	5.6719e-05	10	0	0	0	2	0	2	1	1	1	0	0	1	0	1	1	2.33333	2.33333	1.22239	0.183503	Green	2	2	1	0	Blue	1.33333	1.33333	0.415037	0.42265	Red	1.66667	1.66667	0.736966	0.183503	Green
AIDKCPCB_03783	30S ribosomal protein S6	5.41003	11045	2	3	0.995926	0.000193754	11	0	0	0	0	2	1	1	1	1	0	0	1	0	2	2	2	2	1	0.225403	Green	2	2	1	0	Blue	1.33333	1.33333	0.415037	0.42265	Red	2.33333	2.33333	1.22239	0.183503	Green
AIDKCPCB_02633	Acetyl-coenzyme A synthetase	5.13835	64947	6	9	0.985419	0.00019171	64	1	4	1	5	3	3	5	7	6	2	1	6	4	7	9	1.55556	1.55556	0.63743	0.247612	Green	2.33333	2.33333	1.22239	0.0366415	Blue	1.33333	1.33333	0.415037	0.617374	Red	2.55556	2.55556	1.35364	0.0648221	Green
AIDKCPCB_03458	DNA-directed RNA polymerase subunit delta	3.75149	19583	2	2	0.663841	0.000129148	13	0	0	0	1	2	0	2	2	1	0	0	1	1	1	2	2	2	1	0.225403	Green	2.66667	2.66667	1.41504	0.0377496	Blue	1.33333	1.33333	0.415037	0.42265	Red	2.33333	2.33333	1.22239	0.057191	Green
AIDKCPCB_01694	Response regulator aspartate phosphatase G	6.0311	43919	7	7	0.683076	0.00013289	30	1	1	1	7	0	0	4	1	2	1	1	3	1	3	4	1.66667	1.66667	0.736966	0.625366	Green	1.66667	1.66667	0.736966	0.269703	Green	1.33333	1.33333	0.415037	0.42265	Red	1.83333	1.83333	0.874469	0.199359	Green
AIDKCPCB_03366	Ribokinase	4.5183	30952	5	6	0.84001	0.000163421	26	1	1	1	3	2	2	4	3	1	2	0	3	2	0	1	1.66667	1.66667	0.736966	0.057191	Green	1.83333	1.83333	0.874469	0.199359	Green	1.33333	1.33333	0.415037	0.528595	Red	1	1	0	1	Red
AIDKCPCB_01311	ATP-dependent Clp protease ATP-binding subunit ClpE	5.22254	77888	2	4	1.37377	0.000267261	107	4	5	5	11	7	6	10	5	9	9	3	8	7	9	9	1.58824	1.58824	0.667425	0.155513	Green	1.58824	1.58824	0.667425	0.155513	Green	1.35294	1.35294	0.436099	0.394207	Red	1.64706	1.64706	0.719892	0.0168559	Blue
AIDKCPCB_02934	hypothetical protein	8.60868	23796	7	9	6.13548	0.00119364	146	6	8	5	9	10	15	12	12	12	8	10	9	11	12	7	1.68182	1.68182	0.750022	0.0972622	Green	1.77273	1.77273	0.825971	0.0233755	Blue	1.36364	1.36364	0.447459	0.0745884	Red	1.5	1.5	0.584963	0.123451	Green
AIDKCPCB_01526	hypothetical protein	8.71004	13250	3	4	0.679245	0.000132145	9	1	1	0	0	0	0	2	0	1	0	0	4	0	0	0	0.6	-1.66667	-0.736966	0.183503	Green	1.2	1.2	0.263034	0.64945	Red	1.4	1.4	0.485427	0.670813	Red	0.6	-1.66667	-0.736966	0.183503	Green
AIDKCPCB_00151	30S ribosomal protein S3	9.84417	24190	28	28	22.53	0.00438312	545	26	25	25	34	46	39	42	43	35	36	29	45	38	38	44	1.5443	1.5443	0.626957	0.0529966	Green	1.55696	1.55696	0.638734	0.0264776	Blue	1.43038	1.43038	0.516398	0.133443	Red	1.55696	1.55696	0.638734	0.0160139	Blue
AIDKCPCB_01508	putative protein YloA	8.15782	65603	26	34	4.10042	0.000797722	269	8	14	13	29	15	13	28	20	19	20	11	23	17	17	22	1.57895	1.57895	0.658963	0.280243	Green	1.84211	1.84211	0.881356	0.0429611	Blue	1.5	1.5	0.584963	0.216554	Green	1.55263	1.55263	0.634716	0.0491383	Blue
AIDKCPCB_00923	putative multidrug resistance ABC transporter ATP-binding/permease protein YheH	6.73376	75966	3	5	0.131638	2.56096e-05	10	0	0	1	1	1	1	0	0	1	0	0	3	0	0	2	1.5	1.5	0.584963	0.183503	Green	1	1	0	1	Red	1.5	1.5	0.584963	0.581315	Green	1.25	1.25	0.321928	0.685598	Red
AIDKCPCB_03328	Teichoic acids export ATP-binding protein TagH	9.0468	60019	9	15	0.783085	0.000152346	47	1	3	1	6	6	1	3	1	3	1	0	8	3	2	8	2	2	1	0.246461	Green	1.25	1.25	0.321928	0.518519	Red	1.5	1.5	0.584963	0.653913	Green	2	2	1	0.285305	Green
AIDKCPCB_03023	Sodium_ potassium_ lithium and rubidium/H(+) antiporter	9.18727	75839	8	10	1.14717	0.000223177	87	4	5	2	9	6	6	6	4	6	6	6	6	5	8	8	1.71429	1.71429	0.777608	0.067738	Green	1.35714	1.35714	0.440573	0.211299	Red	1.5	1.5	0.584963	0.118083	Green	1.71429	1.71429	0.777608	0.067738	Green
AIDKCPCB_02849	hypothetical protein	6.09152	8350	2	2	8.50299	0.00165423	71	3	3	3	3	6	6	5	5	5	5	5	6	5	5	6	1.5	1.5	0.584963	0.183503	Green	1.5	1.5	0.584963	0	Blue	1.58333	1.58333	0.662965	0.0198039	Blue	1.58333	1.58333	0.662965	0.0198039	Blue
AIDKCPCB_01521	Serine/threonine-protein kinase PrkC	5.14244	72335	21	28	4.36856	0.000849887	316	9	17	17	31	20	19	27	16	17	22	13	35	19	24	30	1.58696	1.58696	0.666263	0.135418	Green	1.36957	1.36957	0.453718	0.272738	Red	1.58696	1.58696	0.666263	0.294055	Green	1.65217	1.65217	0.724366	0.0755256	Green
AIDKCPCB_01888	Superoxide dismutase-like protein YojM	5.59835	20586	2	3	1.31157	0.000255161	27	0	1	1	3	1	1	3	1	2	2	1	2	4	2	3	1.6	1.6	0.678072	0.273893	Green	1.8	1.8	0.847997	0.133583	Green	1.6	1.6	0.678072	0.101192	Green	2.4	2.4	1.26303	0.0356527	Blue
AIDKCPCB_00147	50S ribosomal protein L23	9.73156	11002	7	9	8.18033	0.00159145	90	4	3	3	4	9	6	8	5	6	5	3	10	7	6	11	1.69231	1.69231	0.758992	0.169569	Green	1.69231	1.69231	0.758992	0.0621469	Green	1.61538	1.61538	0.691878	0.328016	Green	2.07692	2.07692	1.05445	0.0863042	Green
AIDKCPCB_00136	DNA-directed RNA polymerase subunit beta	4.94334	133525	119	133	43.7147	0.00850452	5837	216	249	281	504	380	302	457	374	446	408	301	498	376	496	549	1.58745	1.58745	0.666711	0.119419	Green	1.70895	1.70895	0.773106	0.00693281	Blue	1.61549	1.61549	0.691969	0.102525	Green	1.9012	1.9012	0.926912	0.0356093	Blue
AIDKCPCB_01905	hypothetical protein	10.3379	9270	4	4	11.4347	0.00222458	106	4	4	5	10	6	5	10	6	5	9	6	8	10	12	6	1.5	1.5	0.584963	0.219259	Green	1.5	1.5	0.584963	0.219259	Green	1.625	1.625	0.70044	0.0493723	Blue	1.9375	1.9375	0.954196	0.100397	Green
AIDKCPCB_00156	50S ribosomal protein L24	9.90091	11098	9	11	13.2456	0.00257689	147	6	6	7	17	10	9	13	9	11	13	9	11	10	7	9	1.77273	1.77273	0.825971	0.150953	Green	1.63636	1.63636	0.710493	0.0469438	Blue	1.63636	1.63636	0.710493	0.0469438	Blue	1.31818	1.31818	0.398549	0.104247	Red
AIDKCPCB_00655	putative tRNA-dihydrouridine synthase	5.70155	36807	6	12	1.7388	0.000338277	64	2	3	3	4	7	8	5	5	2	5	6	4	2	6	2	2	2	1	0.0834439	Green	1.36364	1.36364	0.447459	0.313273	Red	1.63636	1.63636	0.710493	0.0356527	Blue	1.18182	1.18182	0.241008	0.670813	Red
AIDKCPCB_00556	putative ABC transporter ATP-binding protein YheS	5.45711	73516	24	36	3.49584	0.000680102	257	9	10	12	26	18	6	22	15	23	20	8	25	15	23	25	1.55882	1.55882	0.640458	0.38974	Green	1.85294	1.85294	0.889817	0.0489951	Blue	1.64706	1.64706	0.719892	0.28171	Green	1.94118	1.94118	0.956931	0.0634055	Green
AIDKCPCB_02066	Cytochrome c biogenesis protein CcsA	9.55756	43663	2	3	0.664178	0.000129213	29	1	1	1	2	2	3	2	2	2	2	2	3	2	3	1	1.66667	1.66667	0.736966	0.057191	Green	1.5	1.5	0.584963	0	Blue	1.66667	1.66667	0.736966	0.057191	Green	1.5	1.5	0.584963	0.225403	Green
AIDKCPCB_02030	GTP cyclohydrolase 1	6.14622	20980	2	2	0.381316	7.41835e-05	8	0	0	0	1	1	0	1	0	1	0	0	2	0	1	1	1.66667	1.66667	0.736966	0.183503	Green	1.66667	1.66667	0.736966	0.183503	Green	1.66667	1.66667	0.736966	0.42265	Green	1.66667	1.66667	0.736966	0.183503	Green
AIDKCPCB_02975	hypothetical protein	10.2969	4715	2	2	2.33298	0.000453872	11	0	0	0	1	1	0	2	1	0	0	1	1	1	3	0	1.66667	1.66667	0.736966	0.183503	Green	2	2	1	0.225403	Green	1.66667	1.66667	0.736966	0.183503	Green	2.33333	2.33333	1.22239	0.269703	Green
AIDKCPCB_00407	putative protein YcnI	6.84545	22086	2	2	0.316943	6.166e-05	7	0	0	0	0	0	2	1	2	0	0	1	1	0	0	0	1.66667	1.66667	0.736966	0.42265	Green	2	2	1	0.225403	Green	1.66667	1.66667	0.736966	0.183503	Green	1	1	0	0	Orange
AIDKCPCB_02719	General stress protein 20U	4.60709	16642	2	4	0.660978	0.000128591	11	0	0	0	0	1	1	2	0	3	1	0	1	1	0	1	1.66667	1.66667	0.736966	0.183503	Green	2.66667	2.66667	1.41504	0.199359	Green	1.66667	1.66667	0.736966	0.183503	Green	1.66667	1.66667	0.736966	0.183503	Green
AIDKCPCB_02264	hypothetical protein	9.51994	9776	2	3	1.84124	0.000358207	18	0	0	0	1	2	0	2	3	1	0	1	1	2	3	2	2	2	1	0.225403	Green	3	3	1.58496	0.0741799	Green	1.66667	1.66667	0.736966	0.183503	Green	3.33333	3.33333	1.73697	0.0198039	Blue
AIDKCPCB_02668	Glycine betaine transporter OpuD	9.15266	55925	2	2	0.697363	0.000135669	39	1	1	2	2	4	2	3	3	3	2	3	4	2	3	4	1.57143	1.57143	0.652077	0.17342	Green	1.71429	1.71429	0.777608	0.0377496	Blue	1.71429	1.71429	0.777608	0.0824417	Green	1.71429	1.71429	0.777608	0.0824417	Green
AIDKCPCB_03435	hypothetical protein	6.40462	19720	2	2	0.760649	0.000147981	15	0	0	1	1	1	1	2	1	2	2	0	2	0	1	1	1.5	1.5	0.584963	0.183503	Green	2	2	1	0.0474207	Blue	1.75	1.75	0.807355	0.273893	Green	1.25	1.25	0.321928	0.518519	Red
AIDKCPCB_02197	Elongation factor P	5.16079	20399	7	7	2.10795	0.000410093	43	1	2	2	4	5	2	4	3	2	3	4	4	3	2	2	1.75	1.75	0.807355	0.139435	Green	1.5	1.5	0.584963	0.133583	Green	1.75	1.75	0.807355	0.0132356	Blue	1.25	1.25	0.321928	0.2302	Red
AIDKCPCB_00187	Germination-specific N-acetylmuramoyl-L-alanine amidase	8.81233	27013	3	3	0.703365	0.000136837	19	1	0	0	2	1	1	3	2	1	1	0	3	2	0	2	1.75	1.75	0.807355	0.101192	Green	2.25	2.25	1.16993	0.0824417	Green	1.75	1.75	0.807355	0.378531	Green	1.75	1.75	0.807355	0.273893	Green
AIDKCPCB_02506	hypothetical protein	6.83589	81631	11	21	1.20052	0.000233557	98	2	5	3	12	5	3	9	7	6	8	5	7	6	8	12	1.76923	1.76923	0.823122	0.347043	Green	1.92308	1.92308	0.943416	0.0326779	Blue	1.76923	1.76923	0.823122	0.0556545	Green	2.23077	2.23077	1.15754	0.0751072	Green
AIDKCPCB_02287	hypothetical protein	9.54933	45383	16	28	5.13408	0.000998816	233	9	10	6	20	15	10	20	18	16	16	10	22	13	20	28	1.71429	1.71429	0.777608	0.133757	Green	2.03571	2.03571	1.02554	0.00441641	Blue	1.82143	1.82143	0.86507	0.146709	Green	2.28571	2.28571	1.19265	0.100262	Green
AIDKCPCB_01559	GTP-sensing transcriptional pleiotropic repressor CodY	4.8891	29001	13	14	6.72391	0.00130811	195	7	6	7	10	17	15	14	16	15	13	13	13	15	18	16	1.95652	1.95652	0.968291	0.0685271	Green	2.08696	2.08696	1.0614	0.000799245	Blue	1.82609	1.82609	0.868755	0.00275863	Blue	2.26087	2.26087	1.17688	0.00380765	Blue
AIDKCPCB_01538	Signal recognition particle receptor FtsY	4.88051	36020	7	11	1.4714	0.000286256	53	1	1	1	2	3	8	5	5	7	4	1	3	4	4	4	2.66667	2.66667	1.41504	0.214326	Green	3.33333	3.33333	1.73697	0.0198039	Blue	1.83333	1.83333	0.874469	0.199359	Green	2.5	2.5	1.32193	0	Blue
AIDKCPCB_02701	Asparagine synthetase [glutamine-hydrolyzing] 1	5.77465	73182	10	15	0.997513	0.000194062	73	1	2	3	8	4	2	9	2	4	5	0	9	4	7	13	1.88889	1.88889	0.917538	0.266347	Green	2	2	1	0.283834	Green	1.88889	1.88889	0.917538	0.41449	Green	3	3	1.58496	0.145967	Green
AIDKCPCB_01509	Calcium-transporting ATPase	8.28112	97362	33	39	8.75085	0.00170244	852	35	31	31	62	59	43	64	64	57	58	56	73	67	77	75	1.67	1.67	0.739848	0.0568944	Green	1.88	1.88	0.910733	0.0012594	Blue	1.9	1.9	0.925999	0.024915	Blue	2.22	2.22	1.15056	0.00182888	Blue
AIDKCPCB_00856	hypothetical protein	6.27135	35102	8	9	2.56396	0.000498808	90	3	2	3	8	5	4	7	3	6	5	6	7	10	12	9	1.81818	1.81818	0.862496	0.121203	Green	1.72727	1.72727	0.788496	0.148815	Green	1.90909	1.90909	0.932886	0.0131721	Blue	3.09091	3.09091	1.62803	0.006797	Blue
AIDKCPCB_01951	Cold shock protein CspD	4.5137	7291	5	6	12.2068	0.00237479	89	2	4	3	4	6	6	5	6	5	7	6	7	8	9	11	1.58333	1.58333	0.662965	0.0584402	Green	1.58333	1.58333	0.662965	0.0356527	Blue	1.91667	1.91667	0.938599	0.00996386	Blue	2.58333	2.58333	1.36923	0.00613341	Blue
AIDKCPCB_00159	30S ribosomal protein S8	9.81473	14870	13	13	12.3067	0.00239421	183	5	6	6	9	14	15	13	20	16	11	14	11	12	16	15	2.05	2.05	1.03562	0.0594829	Green	2.6	2.6	1.37851	0.031442	Blue	1.95	1.95	0.963474	0.0162485	Blue	2.3	2.3	1.20163	0.0136052	Blue
AIDKCPCB_00679	Beta-lactam-inducible penicillin-binding protein	9.01332	75380	35	44	6.24834	0.00121559	471	13	20	22	40	32	22	39	30	26	35	30	46	33	38	45	1.67241	1.67241	0.741932	0.113312	Green	1.68966	1.68966	0.756729	0.0534641	Green	1.96552	1.96552	0.974909	0.0378819	Blue	2.05172	2.05172	1.03684	0.0114405	Blue
AIDKCPCB_01982	hypothetical protein	9.99809	3760	2	2	2.92553	0.000569151	11	0	0	0	1	0	1	1	1	1	1	1	1	0	2	1	1.66667	1.66667	0.736966	0.183503	Green	2	2	1	0	Blue	2	2	1	0	Blue	2	2	1	0.225403	Green
AIDKCPCB_00088	Cysteine synthase	5.08907	32470	3	5	0.708346	0.000137806	23	0	1	0	1	1	3	2	2	1	1	2	2	1	4	2	2	2	1	0.17342	Green	2	2	1	0.0474207	Blue	2	2	1	0.0474207	Blue	2.5	2.5	1.32193	0.139435	Green
AIDKCPCB_00152	50S ribosomal protein L16	10.3376	16196	8	9	10.5582	0.00205405	171	7	9	2	10	12	7	15	16	12	14	14	11	13	17	12	1.52381	1.52381	0.607683	0.230199	Green	2.19048	2.19048	1.13124	0.0365638	Blue	2	2	1	0.059395	Green	2.14286	2.14286	1.09954	0.0407384	Blue
AIDKCPCB_01381	Tagatose-6-phosphate kinase	5.27984	32498	3	5	0.584651	0.000113742	19	0	0	0	1	3	3	2	1	2	1	0	2	2	0	2	3.33333	3.33333	1.73697	0.0728274	Green	2.66667	2.66667	1.41504	0.0377496	Blue	2	2	1	0.225403	Green	2.33333	2.33333	1.22239	0.183503	Green
AIDKCPCB_00224	Putative bacteriocin-SkfA transport system permease protein SkfF	9.44965	54505	2	2	0.220163	4.28319e-05	12	0	0	0	1	2	1	0	2	0	1	1	1	1	1	1	2.33333	2.33333	1.22239	0.057191	Green	1.66667	1.66667	0.736966	0.42265	Green	2	2	1	0	Blue	2	2	1	0	Blue
AIDKCPCB_02695	hypothetical protein	4.44224	10802	2	2	1.11091	0.000216122	12	0	0	0	1	0	1	1	0	1	0	2	1	2	2	1	1.66667	1.66667	0.736966	0.183503	Green	1.66667	1.66667	0.736966	0.183503	Green	2	2	1	0.225403	Green	2.66667	2.66667	1.41504	0.0377496	Blue
AIDKCPCB_02313	Pyrroline-5-carboxylate reductase	5.54861	30800	2	2	0.357143	6.94808e-05	11	0	0	0	0	1	1	1	2	0	1	1	1	1	1	1	1.66667	1.66667	0.736966	0.183503	Green	2	2	1	0.225403	Green	2	2	1	0	Blue	2	2	1	0	Blue
AIDKCPCB_01042	hypothetical protein	9.98643	5484	3	3	2.73523	0.000532129	15	0	0	0	2	2	0	2	1	1	1	1	1	1	3	0	2.33333	2.33333	1.22239	0.183503	Green	2.33333	2.33333	1.22239	0.057191	Green	2	2	1	0	Blue	2.33333	2.33333	1.22239	0.269703	Green
AIDKCPCB_01427	Cytochrome c oxidase subunit 1	6.30115	69102	7	8	2.3733	0.000461717	164	6	6	5	15	15	9	10	12	11	10	13	15	11	12	14	2.1	2.1	1.07039	0.0633159	Green	1.8	1.8	0.847997	0.0032127	Blue	2.05	2.05	1.03562	0.0349177	Blue	2	2	1	0.00960512	Blue
AIDKCPCB_01532	Phosphate acyltransferase	5.68969	35781	9	12	2.06814	0.000402348	74	2	2	2	4	5	8	9	4	6	5	2	9	4	5	7	2.22222	2.22222	1.152	0.0927353	Green	2.44444	2.44444	1.28951	0.0964375	Green	2.11111	2.11111	1.078	0.241902	Green	2.11111	2.11111	1.078	0.0634142	Green
AIDKCPCB_00068	Transcription-repair-coupling factor	5.33407	133855	73	90	9.56259	0.00186036	1280	28	43	54	105	77	53	118	88	99	90	60	119	77	132	137	1.85938	1.85938	0.894818	0.118845	Green	2.40625	2.40625	1.26679	0.00696083	Blue	2.125	2.125	1.08746	0.0893831	Green	2.72656	2.72656	1.44708	0.0471982	Blue
AIDKCPCB_03738	Two-component system WalR/WalK regulatory protein YycH	5.40237	53242	6	13	0.845197	0.00016443	45	1	2	1	5	3	1	4	1	2	5	1	6	3	3	7	1.71429	1.71429	0.777608	0.283236	Green	1.42857	1.42857	0.514573	0.378531	Red	2.14286	2.14286	1.09954	0.219259	Green	2.28571	2.28571	1.19265	0.146514	Green
AIDKCPCB_01428	Cytochrome c oxidase subunit 3	7.82843	23194	3	3	3.92343	0.000763288	91	3	4	3	6	8	4	4	7	6	7	7	12	6	6	8	1.61538	1.61538	0.691878	0.13846	Green	1.53846	1.53846	0.621488	0.104247	Green	2.23077	2.23077	1.15754	0.0800336	Green	1.76923	1.76923	0.823122	0.0217245	Blue
AIDKCPCB_03254	3'_5'-cyclic adenosine monophosphate phosphodiesterase CpdA	8.33075	148744	8	13	0.598343	0.000116405	89	2	3	4	8	8	4	6	4	4	8	5	11	6	9	7	1.91667	1.91667	0.938599	0.0943912	Green	1.41667	1.41667	0.5025	0.133233	Red	2.25	2.25	1.16993	0.0898011	Green	2.08333	2.08333	1.05889	0.0198551	Blue
AIDKCPCB_00955	Protein hit	6.10952	16089	2	3	0.745851	0.000145103	12	0	0	0	1	0	2	1	1	1	1	1	2	1	1	0	2	2	1	0.225403	Green	2	2	1	0	Blue	2.33333	2.33333	1.22239	0.057191	Green	1.66667	1.66667	0.736966	0.183503	Green
AIDKCPCB_00491	Acetoin:2_6-dichlorophenolindophenol oxidoreductase subunit beta	4.72036	37119	6	10	1.61642	0.000314469	60	1	1	1	0	4	4	5	7	5	4	2	5	6	8	7	1.83333	1.83333	0.874469	0.337734	Green	3.33333	3.33333	1.73697	0.0198039	Blue	2.33333	2.33333	1.22239	0.0941784	Green	4	4	2	0.00913261	Blue
AIDKCPCB_02175	SpoIVB peptidase	9.25914	45799	3	3	0.371187	7.22131e-05	17	0	0	0	0	2	0	2	3	2	1	1	2	2	1	1	1.66667	1.66667	0.736966	0.42265	Green	3.33333	3.33333	1.73697	0.0198039	Blue	2.33333	2.33333	1.22239	0.057191	Green	2.33333	2.33333	1.22239	0.057191	Green
AIDKCPCB_00354	hypothetical protein	9.36286	12972	2	2	1.61887	0.000314945	21	0	0	0	2	0	2	3	3	2	0	2	2	2	1	2	2.33333	2.33333	1.22239	0.183503	Green	3.66667	3.66667	1.87447	0.0152681	Blue	2.33333	2.33333	1.22239	0.183503	Green	2.66667	2.66667	1.41504	0.0377496	Blue
AIDKCPCB_01012	hypothetical protein	11.3285	22370	2	2	1.07287	0.000208722	24	0	0	0	7	0	0	2	0	0	2	0	2	5	3	3	3.33333	3.33333	1.73697	0.42265	Green	1.66667	1.66667	0.736966	0.42265	Green	2.33333	2.33333	1.22239	0.183503	Green	4.66667	4.66667	2.22239	0.031504	Blue
AIDKCPCB_01024	hypothetical protein	9.87883	20289	2	3	0.591453	0.000115065	12	0	0	0	2	1	1	0	1	1	1	1	2	0	1	1	2.33333	2.33333	1.22239	0.057191	Green	1.66667	1.66667	0.736966	0.183503	Green	2.33333	2.33333	1.22239	0.057191	Green	1.66667	1.66667	0.736966	0.183503	Green
AIDKCPCB_00637	D-alanine--poly(phosphoribitol) ligase subunit 1	5.1749	341909	9	12	0.0526456	1.0242e-05	18	0	0	0	1	2	0	1	1	0	0	2	2	2	2	5	2	2	1	0.225403	Green	1.66667	1.66667	0.736966	0.183503	Green	2.33333	2.33333	1.22239	0.183503	Green	4	4	2	0.095466	Green
AIDKCPCB_01441	Sporulation integral membrane protein YlbJ	9.82076	44167	2	3	0.384903	7.48814e-05	17	0	0	0	1	1	2	0	1	3	1	2	1	1	2	2	2.33333	2.33333	1.22239	0.057191	Green	2.33333	2.33333	1.22239	0.269703	Green	2.33333	2.33333	1.22239	0.057191	Green	2.66667	2.66667	1.41504	0.0377496	Blue
AIDKCPCB_01807	Acyl-CoA dehydrogenase_ short-chain specific	5.88869	41136	4	4	0.461883	8.98575e-05	19	0	0	0	0	2	1	2	1	1	2	1	1	2	2	4	2	2	1	0.225403	Green	2.33333	2.33333	1.22239	0.057191	Green	2.33333	2.33333	1.22239	0.057191	Green	3.66667	3.66667	1.87447	0.057191	Green
AIDKCPCB_00158	30S ribosomal protein S14	10.5051	7299	4	4	3.01411	0.000586384	22	0	0	0	3	1	2	5	2	1	1	0	3	1	1	2	3	3	1.58496	0.0741799	Green	3.66667	3.66667	1.87447	0.156726	Green	2.33333	2.33333	1.22239	0.269703	Green	2.33333	2.33333	1.22239	0.057191	Green
AIDKCPCB_01337	Penicillin-binding protein H	9.18359	79716	7	11	0.238346	4.63693e-05	19	0	0	0	2	1	0	1	0	0	2	0	2	2	2	7	2	2	1	0.225403	Green	1.33333	1.33333	0.415037	0.42265	Red	2.33333	2.33333	1.22239	0.183503	Green	4.66667	4.66667	2.22239	0.158809	Green
AIDKCPCB_02099	D-alanyl-D-alanine carboxypeptidase DacF	9.30059	43980	29	33	14.3474	0.00279124	631	20	19	18	63	40	35	48	52	46	47	46	46	56	46	49	2.35	2.35	1.23266	0.0879671	Green	2.48333	2.48333	1.31228	0.0016242	Blue	2.36667	2.36667	1.24286	1.82894e-05	Blue	2.56667	2.56667	1.3599	0.00709596	Blue
AIDKCPCB_01652	Spore coat protein E	4.74413	20841	13	13	28.2616	0.00549819	589	20	17	18	54	33	32	47	40	33	51	43	50	56	49	46	2.10345	2.10345	1.07276	0.0947407	Green	2.12069	2.12069	1.08453	0.0284125	Blue	2.53448	2.53448	1.34169	0.00350878	Blue	2.65517	2.65517	1.40881	0.00515704	Blue
AIDKCPCB_02426	Stage V sporulation protein B	9.63429	56690	2	2	0.370436	7.20669e-05	21	0	0	0	2	2	0	1	2	1	2	1	2	4	1	3	2.33333	2.33333	1.22239	0.183503	Green	2.33333	2.33333	1.22239	0.057191	Green	2.66667	2.66667	1.41504	0.0377496	Blue	3.66667	3.66667	1.87447	0.0941784	Green
AIDKCPCB_00748	23S rRNA (uracil-C(5))-methyltransferase RlmCD	9.43217	51871	25	32	6.76679	0.00131645	351	8	12	11	31	26	13	26	24	22	31	21	39	23	31	33	2.14706	2.14706	1.10236	0.130257	Green	2.20588	2.20588	1.14136	0.00121337	Blue	2.76471	2.76471	1.46713	0.0550987	Green	2.64706	2.64706	1.40439	0.0156444	Blue
AIDKCPCB_00880	hypothetical protein	4.62283	15973	2	3	1.00169	0.000194875	16	0	0	0	2	1	0	1	0	0	3	2	1	3	2	1	2	2	1	0.225403	Green	1.33333	1.33333	0.415037	0.42265	Red	3	3	1.58496	0.0741799	Green	3	3	1.58496	0.0741799	Green
AIDKCPCB_01851	Beta-xylosidase	5.50624	61289	14	22	2.93691	0.000571364	180	4	4	5	9	17	8	11	14	10	13	14	20	12	21	18	2.3125	2.3125	1.20945	0.131381	Green	2.375	2.375	1.24793	0.0196825	Blue	3.125	3.125	1.64386	0.0327401	Blue	3.375	3.375	1.75489	0.0391096	Blue
AIDKCPCB_01459	putative peptidoglycan glycosyltransferase FtsW	9.69338	38941	2	2	1.30967	0.000254792	51	0	0	1	3	6	3	5	6	4	4	3	3	4	4	5	3.75	3.75	1.90689	0.0550553	Green	4.5	4.5	2.16993	0.00483389	Blue	3.25	3.25	1.70044	0.00312559	Blue	4	4	2	0.00105756	Blue
AIDKCPCB_01203	Alanine racemase 2	8.63894	43801	22	24	9.15504	0.00178108	401	10	10	9	40	12	13	30	21	15	37	24	40	54	49	37	2.125	2.125	1.08746	0.320826	Green	2.15625	2.15625	1.10852	0.10466	Green	3.25	3.25	1.70044	0.0388553	Blue	4.46875	4.46875	2.15987	0.0177328	Blue
AIDKCPCB_00134	50S ribosomal protein L7/L12	4.56042	12643	5	6	5.29938	0.00103097	67	1	1	1	3	7	5	4	7	6	5	7	5	4	4	7	3	3	1.58496	0.0741799	Green	3.33333	3.33333	1.73697	0.0339082	Blue	3.33333	3.33333	1.73697	0.0198039	Blue	3	3	1.58496	0.057191	Green
AIDKCPCB_03331	Teichoic acid poly(glycerol phosphate) polymerase	6.44628	89585	20	29	1.57392	0.000306201	141	3	5	1	14	9	7	6	8	9	15	12	16	8	11	17	2.75	2.75	1.45943	0.0575221	Green	2.16667	2.16667	1.11548	0.0357875	Blue	3.83333	3.83333	1.9386	0.00245739	Blue	3.25	3.25	1.70044	0.059476	Green
AIDKCPCB_02346	hypothetical protein	9.23424	11494	14	15	64.2944	0.0125082	739	18	12	12	69	41	32	57	50	41	68	48	60	85	82	64	3.22222	3.22222	1.68806	0.0915258	Green	3.35556	3.35556	1.74655	0.00815489	Blue	3.97778	3.97778	1.99196	0.0100589	Blue	5.2	5.2	2.37851	0.00661754	Blue
AIDKCPCB_00164	50S ribosomal protein L15	10.2809	15489	4	5	1.93686	0.000376808	30	0	0	0	1	2	3	4	2	1	2	3	4	4	2	2	3	3	1.58496	0.0741799	Green	3.33333	3.33333	1.73697	0.118083	Green	4	4	2	0.0350987	Blue	3.66667	3.66667	1.87447	0.057191	Green
AIDKCPCB_00153	50S ribosomal protein L29	10.3465	7723	2	2	5.30882	0.00103281	41	0	0	0	1	4	3	4	3	3	3	2	5	4	5	4	3.66667	3.66667	1.87447	0.0941784	Green	4.33333	4.33333	2.11548	0.00985246	Blue	4.33333	4.33333	2.11548	0.0634142	Green	5.33333	5.33333	2.41504	0.00586515	Blue
AIDKCPCB_01669	RNA-binding protein Hfq	8.0879	8478	4	4	2.94881	0.00057368	25	0	0	0	1	1	0	1	1	0	4	4	2	4	5	2	1.66667	1.66667	0.736966	0.183503	Green	1.66667	1.66667	0.736966	0.183503	Green	4.33333	4.33333	2.11548	0.0377496	Blue	4.66667	4.66667	2.22239	0.0532707	Green
AIDKCPCB_01717	Bifunctional cytochrome P450/NADPH--P450 reductase 2	6.06474	118765	6	10	0.26944	5.24185e-05	32	0	0	0	2	2	0	1	2	2	3	2	6	2	4	6	2.33333	2.33333	1.22239	0.183503	Green	2.66667	2.66667	1.41504	0.0377496	Blue	4.66667	4.66667	2.22239	0.0927353	Green	5	5	2.32193	0.0741799	Green
AIDKCPCB_00777	Phosphatidylglycerol lysyltransferase	9.45016	96401	11	15	0.850614	0.000165484	82	0	2	1	6	8	3	6	3	4	6	14	7	7	10	5	3.33333	3.33333	1.73697	0.0693118	Green	2.66667	2.66667	1.41504	0.0419145	Blue	5	5	2.32193	0.0795723	Green	4.16667	4.16667	2.05889	0.0349324	Blue
AIDKCPCB_01602	Endoglucanase A	4.92519	69449	10	11	1.09433	0.000212897	76	1	1	0	2	5	5	3	3	1	6	8	9	8	13	11	3	3	1.58496	0.0671971	Green	2	2	1	0.113145	Green	5.2	5.2	2.37851	0.00851597	Blue	7	7	2.80735	0.0165281	Blue
AIDKCPCB_00697	hypothetical protein	4.11023	67357	3	3	0.623543	0.000121308	42	0	0	0	6	2	2	2	1	1	6	3	5	6	5	3	4.33333	4.33333	2.11548	0.129612	Green	2.33333	2.33333	1.22239	0.057191	Green	5.66667	5.66667	2.5025	0.0339082	Blue	5.66667	5.66667	2.5025	0.0339082	Blue
AIDKCPCB_00425	Spore germination lipase LipC	7.05268	23877	6	7	2.13595	0.00041554	51	0	0	0	6	2	2	2	3	2	5	5	5	8	6	5	4.33333	4.33333	2.11548	0.129612	Green	3.33333	3.33333	1.73697	0.0198039	Blue	6	6	2.58496	0	Blue	7.33333	7.33333	2.87447	0.0188442	Blue
AIDKCPCB_02548	50S ribosomal protein L20	11.3877	13657	4	7	6.88292	0.00133905	94	1	0	0	3	10	7	9	8	6	8	7	7	5	14	9	5.75	5.75	2.52356	0.0853028	Green	6.5	6.5	2.70044	0.00758985	Blue	6.25	6.25	2.64386	0.000119761	Blue	7.75	7.75	2.9542	0.0721751	Green
AIDKCPCB_02442	hypothetical protein	6.31276	54815	24	25	13.0074	0.00253054	713	18	8	5	71	39	39	44	33	39	72	73	65	89	58	60	4.47059	4.47059	2.16046	0.0526091	Green	3.5	3.5	1.80735	0.00564505	Blue	6.26471	6.26471	2.64725	0.000537143	Blue	6.17647	6.17647	2.62678	0.0173859	Blue
AIDKCPCB_02267	hypothetical protein	6.3282	24506	6	7	2.28515	0.000444568	56	0	0	0	6	1	0	5	3	0	9	4	3	8	10	7	3.33333	3.33333	1.73697	0.335589	Green	3.66667	3.66667	1.87447	0.207882	Green	6.33333	6.33333	2.66297	0.102765	Green	9.33333	9.33333	3.22239	0.0110153	Blue
AIDKCPCB_00015	D-alanyl-D-alanine carboxypeptidase DacA	8.4795	48510	15	17	0.886415	0.000172449	43	5	5	5	3	4	3	3	3	2	1	0	2	2	1	4	0.722222	-1.38462	-0.469485	0.0377496	Orange	0.611111	-1.63636	-0.710493	0.0198039	Blue	0.333333	-3	-1.58496	0.0202041	Blue	0.555556	-1.8	-0.847997	0.0941784	Green
AIDKCPCB_03795	tRNA uridine 5-carboxymethylaminomethyl modification enzyme MnmG	5.91297	69643	17	21	1.63692	0.000318457	114	10	11	12	9	7	9	10	5	8	4	2	7	5	6	9	0.777778	-1.28571	-0.36257	0.0400537	Orange	0.722222	-1.38462	-0.469485	0.135931	Red	0.444444	-2.25	-1.16993	0.030975	Blue	0.638889	-1.56522	-0.646363	0.0504121	Green
AIDKCPCB_00946	Foldase protein PrsA	8.66041	33049	26	27	11.1955	0.00217804	370	35	36	41	28	27	24	29	22	16	15	13	21	19	25	19	0.713043	-1.40244	-0.487938	0.0112996	Orange	0.608696	-1.64286	-0.716207	0.0389188	Blue	0.452174	-2.21154	-1.14505	0.00287475	Blue	0.573913	-1.74242	-0.801096	0.00398515	Blue
AIDKCPCB_00146	50S ribosomal protein L4	10.0729	22393	12	13	12.2806	0.00238915	275	29	27	29	18	22	20	19	15	14	13	14	13	14	13	15	0.715909	-1.39683	-0.482152	0.00680889	Orange	0.579545	-1.72549	-0.787006	0.00694618	Blue	0.488636	-2.04651	-1.03317	0.000303544	Blue	0.511364	-1.95556	-0.967579	9.62702e-05	Blue
AIDKCPCB_02207	putative glycine dehydrogenase (decarboxylating) subunit 2	5.47664	53818	20	24	6.31759	0.00122906	340	29	33	34	26	22	25	22	24	22	18	10	18	20	17	20	0.767677	-1.30263	-0.381429	0.0187422	Orange	0.717172	-1.39437	-0.47961	0.0143357	Orange	0.494949	-2.02041	-1.01465	0.0105162	Blue	0.606061	-1.65	-0.722466	0.00353994	Blue
AIDKCPCB_02088	Diaminopimelate decarboxylase	4.76647	48906	12	15	2.10608	0.00040973	103	10	10	11	7	8	5	8	7	9	5	2	7	5	4	5	0.676471	-1.47826	-0.563901	0.0398716	Orange	0.794118	-1.25926	-0.332575	0.0356527	Orange	0.5	-2	-1	0.0535271	Green	0.5	-2	-1	0.000274562	Blue
AIDKCPCB_03454	putative fructose-bisphosphate aldolase	5.09914	30308	21	22	10.9542	0.0021311	332	34	32	32	19	22	24	25	22	19	15	9	27	19	16	17	0.673267	-1.48529	-0.570749	0.00776501	Orange	0.683168	-1.46377	-0.549687	0.0156158	Orange	0.534653	-1.87037	-0.903324	0.0954047	Green	0.544554	-1.83636	-0.876852	0.000243013	Blue
AIDKCPCB_03368	Ribose import ATP-binding protein RbsA	5.72655	54349	10	12	2.24475	0.000436708	122	12	12	12	7	8	9	8	9	7	6	5	7	6	8	6	0.692308	-1.44444	-0.530515	0.0202041	Orange	0.692308	-1.44444	-0.530515	0.0202041	Orange	0.538462	-1.85714	-0.893085	0.00913261	Blue	0.589744	-1.69565	-0.76184	0.0152681	Blue
AIDKCPCB_03069	Enolase	4.67339	46469	37	39	38.3697	0.00746467	1783	179	158	178	109	130	111	103	118	104	92	79	111	109	98	104	0.681467	-1.46742	-0.553284	0.00454766	Orange	0.633205	-1.57927	-0.659256	0.00247038	Blue	0.550193	-1.81754	-0.86199	0.00341872	Blue	0.606178	-1.64968	-0.722188	0.00363648	Blue
AIDKCPCB_00064	Ribose-phosphate pyrophosphokinase	5.93224	34704	14	17	4.9562	0.00096421	172	18	15	16	10	10	13	17	9	13	9	5	12	11	6	8	0.692308	-1.44444	-0.530515	0.0166297	Orange	0.807692	-1.2381	-0.308122	0.283996	Red	0.557692	-1.7931	-0.842459	0.0467309	Blue	0.538462	-1.85714	-0.893085	0.0146393	Blue
AIDKCPCB_01401	Pyruvate dehydrogenase E1 component subunit beta	4.81963	35573	28	30	28.2799	0.00550174	1006	97	83	92	63	64	77	54	66	60	50	43	63	65	59	70	0.752727	-1.3285	-0.409801	0.0207956	Orange	0.665455	-1.50273	-0.587588	0.00502985	Blue	0.578182	-1.72956	-0.790405	0.00774279	Blue	0.716364	-1.39594	-0.481236	0.00866192	Orange
AIDKCPCB_02987	Fumarate hydratase class II	5.26634	50997	26	29	5.84348	0.00113683	298	29	28	27	19	22	20	20	24	17	16	9	23	14	12	18	0.735632	-1.35938	-0.442943	0.0033023	Orange	0.735632	-1.35938	-0.442943	0.0540975	Red	0.586207	-1.70588	-0.770518	0.0943162	Green	0.54023	-1.85106	-0.888355	0.0109041	Blue
AIDKCPCB_01985	Penicillin-binding protein 1A/1B	5.11171	99150	30	38	2.118	0.000412049	210	19	19	22	14	15	11	13	11	9	13	6	15	13	15	15	0.68254	-1.46512	-0.551015	0.0139495	Orange	0.571429	-1.75	-0.807355	0.00442043	Blue	0.587302	-1.7027	-0.767827	0.0724642	Green	0.730159	-1.36957	-0.453718	0.0128085	Orange
AIDKCPCB_00887	Aerobic glycerol-3-phosphate dehydrogenase	8.8178	61761	27	34	3.38401	0.000658347	209	21	19	21	15	11	14	14	13	11	12	8	15	10	12	13	0.671875	-1.48837	-0.573735	0.0132454	Orange	0.640625	-1.56098	-0.642448	0.00294678	Blue	0.59375	-1.68421	-0.752072	0.0397716	Blue	0.59375	-1.68421	-0.752072	0.00191272	Blue
AIDKCPCB_02398	Alanine--tRNA ligase	4.99067	97008	57	61	7.65916	0.00149006	743	56	63	68	48	52	47	59	50	49	41	18	51	42	46	53	0.789474	-1.26667	-0.341037	0.0451523	Orange	0.847368	-1.18012	-0.238939	0.110181	Red	0.594737	-1.68142	-0.749677	0.106645	Green	0.757895	-1.31944	-0.399931	0.0320656	Orange
AIDKCPCB_01618	putative zinc protease	5.20761	45893	32	34	8.95561	0.00174228	411	37	42	40	23	30	30	31	22	27	24	15	31	22	17	20	0.704918	-1.4186	-0.504473	0.0176618	Orange	0.680328	-1.46988	-0.555698	0.0203447	Orange	0.598361	-1.67123	-0.740913	0.0607816	Green	0.508197	-1.96774	-0.976541	0.000623956	Blue
AIDKCPCB_01460	UDP-N-acetylglucosamine--N-acetylmuramyl- (pentapeptide) pyrophosphoryl-undecaprenol N-acetylglucosamine transferase	9.06801	40238	19	22	3.60356	0.000701059	145	13	14	15	10	10	9	10	8	7	7	6	11	7	10	8	0.711111	-1.40625	-0.491853	0.0060506	Orange	0.622222	-1.60714	-0.684498	0.00873103	Blue	0.6	-1.66667	-0.736966	0.0453176	Blue	0.622222	-1.60714	-0.684498	0.00873103	Blue
AIDKCPCB_01698	Non-homologous end joining protein Ku	6.0742	32016	18	21	4.62269	0.000899327	148	13	12	12	9	9	10	10	11	9	10	4	7	9	11	12	0.775	-1.29032	-0.367732	0.00312559	Orange	0.825	-1.21212	-0.277534	0.0356527	Orange	0.6	-1.66667	-0.736966	0.0862955	Green	0.875	-1.14286	-0.192645	0.190798	Red
AIDKCPCB_03525	Pyridoxine kinase	5.02921	28920	8	11	1.62517	0.000316171	47	4	4	4	3	3	3	6	5	2	2	1	3	3	2	2	0.8	-1.25	-0.321928	0	Orange	1.06667	1.06667	0.0931094	0.80755	Red	0.6	-1.66667	-0.736966	0.0741799	Green	0.666667	-1.5	-0.584963	0.0377496	Blue
AIDKCPCB_02581	NAD-dependent malic enzyme	5.31312	43451	26	26	8.26218	0.00160738	359	33	29	34	25	25	23	24	23	26	23	15	20	23	17	19	0.767677	-1.30263	-0.381429	0.0235612	Orange	0.767677	-1.30263	-0.381429	0.019675	Orange	0.616162	-1.62295	-0.698619	0.0147154	Blue	0.626263	-1.59677	-0.67516	0.00650143	Blue
AIDKCPCB_02306	Germination protease	4.98689	40850	28	29	10.8446	0.00210977	443	46	35	39	25	26	31	33	24	32	22	15	37	28	26	24	0.691057	-1.44706	-0.533124	0.0381237	Orange	0.747967	-1.33696	-0.418953	0.0747993	Red	0.626016	-1.5974	-0.675728	0.126791	Green	0.658537	-1.51852	-0.602665	0.0367323	Blue
AIDKCPCB_02450	GTPase Obg	4.98919	47628	18	20	6.67674	0.00129894	318	27	25	29	23	21	20	22	22	17	16	15	19	19	22	21	0.797619	-1.25373	-0.326228	0.0199103	Orange	0.761905	-1.3125	-0.392317	0.0359427	Orange	0.630952	-1.58491	-0.664397	0.00346003	Blue	0.77381	-1.29231	-0.36995	0.0139818	Orange
AIDKCPCB_00587	GMP synthase [glutamine-hydrolyzing]	4.81958	57457	33	42	15.7683	0.00306767	906	71	78	82	56	60	59	70	56	60	52	37	57	56	50	62	0.760684	-1.31461	-0.394631	0.0183906	Orange	0.807692	-1.2381	-0.308122	0.0498166	Orange	0.636752	-1.57047	-0.651196	0.0243757	Blue	0.730769	-1.36842	-0.452512	0.0114447	Orange
AIDKCPCB_01633	hypothetical protein	5.18982	48595	32	32	12.4293	0.00241807	604	54	50	51	35	32	37	52	31	42	39	24	41	35	38	43	0.677215	-1.47664	-0.562314	0.000982283	Orange	0.810127	-1.23438	-0.303781	0.238163	Red	0.677215	-1.47664	-0.562314	0.0803147	Red	0.753165	-1.32773	-0.408963	0.0159028	Orange
AIDKCPCB_02483	ATP-dependent Clp protease ATP-binding subunit ClpX	4.81692	46471	35	40	16.9998	0.00330726	790	64	61	68	54	52	51	66	50	46	48	34	53	55	40	48	0.816327	-1.225	-0.292782	0.0155972	Orange	0.841837	-1.18788	-0.248388	0.227238	Red	0.704082	-1.42029	-0.506185	0.0632887	Red	0.744898	-1.34247	-0.424885	0.0436078	Orange
AIDKCPCB_02541	Phenylalanine--tRNA ligase alpha subunit	5.39373	38692	17	18	2.6362	0.000512863	102	8	10	10	8	6	6	9	5	7	7	3	9	5	3	6	0.741935	-1.34783	-0.430634	0.0474207	Orange	0.774194	-1.29167	-0.369234	0.172665	Red	0.709677	-1.40909	-0.494765	0.22503	Red	0.548387	-1.82353	-0.866733	0.0156578	Blue
AIDKCPCB_01989	Asparagine--tRNA ligase	5.34179	49265	30	32	13.945	0.00271295	687	56	56	58	45	41	43	49	39	47	39	32	50	40	43	49	0.763006	-1.31061	-0.390234	0.00148939	Orange	0.797688	-1.25362	-0.326104	0.0563442	Red	0.716763	-1.39516	-0.480432	0.0870161	Red	0.780347	-1.28148	-0.357813	0.0344016	Orange
AIDKCPCB_03427	ATP synthase subunit alpha	5.17868	54745	34	34	21.7554	0.00423243	1191	90	99	102	79	81	86	71	74	77	70	61	78	79	69	75	0.846939	-1.18072	-0.23967	0.0329983	Orange	0.765306	-1.30667	-0.385891	0.0117146	Orange	0.721088	-1.38679	-0.471752	0.0132834	Orange	0.768707	-1.30088	-0.379493	0.00903054	Orange
AIDKCPCB_00142	Elongation factor Tu	4.89217	43484	41	45	156.264	0.0304006	6795	542	556	604	445	437	461	439	412	417	383	333	523	401	395	447	0.789443	-1.26672	-0.341093	0.0146397	Orange	0.745455	-1.34146	-0.423808	0.0077433	Orange	0.728446	-1.37279	-0.457107	0.101387	Red	0.730792	-1.36838	-0.452468	0.00379121	Orange
AIDKCPCB_00173	DNA-directed RNA polymerase subunit alpha	4.80057	34927	33	38	22.4754	0.00437251	785	65	59	67	50	55	58	56	54	51	42	36	61	43	40	48	0.85567	-1.16867	-0.224873	0.0495579	Orange	0.845361	-1.18293	-0.242361	0.0325701	Orange	0.731959	-1.3662	-0.450166	0.138102	Red	0.690722	-1.44776	-0.533824	0.00396507	Orange
AIDKCPCB_02209	Aminomethyltransferase	5.61823	40413	25	26	6.73051	0.00130939	272	21	26	25	18	15	16	22	14	15	19	10	24	17	11	19	0.693333	-1.44231	-0.528379	0.019675	Orange	0.72	-1.38889	-0.473931	0.0899921	Red	0.746667	-1.33929	-0.421464	0.258451	Red	0.666667	-1.5	-0.584963	0.0526904	Green
AIDKCPCB_01074	Oligopeptide-binding protein OppA	7.03254	61170	70	75	43.2565	0.00841539	2646	208	206	222	175	190	182	159	170	140	147	131	203	167	153	193	0.86072	-1.16182	-0.216384	0.0116674	Orange	0.738654	-1.35381	-0.437029	0.0099988	Orange	0.757433	-1.32025	-0.400809	0.135292	Red	0.807512	-1.23837	-0.308445	0.056103	Red
AIDKCPCB_02545	Putative aminopeptidase YsdC	5.60949	39334	31	33	30.1775	0.00587091	1187	89	95	108	70	71	73	75	76	79	71	55	101	68	71	85	0.735593	-1.35945	-0.44302	0.040608	Orange	0.789831	-1.26609	-0.340385	0.0605807	Red	0.779661	-1.28261	-0.359081	0.245141	Red	0.769492	-1.29956	-0.378023	0.0420542	Orange
AIDKCPCB_02368	putative manganese catalase	5.73105	31084	24	24	62.0577	0.0120731	1929	145	153	158	125	116	103	140	113	103	111	110	139	118	158	137	0.755991	-1.32277	-0.403558	0.0124547	Orange	0.782135	-1.27855	-0.35451	0.0818284	Red	0.79085	-1.26446	-0.338525	0.0625541	Red	0.906318	-1.10337	-0.141911	0.341064	Red
AIDKCPCB_00801	Enoyl-[acyl-carrier-protein] reductase [NADPH] FabL	6.01909	27256	5	6	0.513648	9.99283e-05	14	1	1	1	1	1	1	1	1	1	1	0	1	1	1	1	1	1	0	0	Orange	1	1	0	0	Orange	0.833333	-1.2	-0.263034	0.42265	Red	1	1	0	0	Orange
AIDKCPCB_02888	putative protein YueI	5.74102	15421	2	3	0.77816	0.000151388	12	1	1	1	1	1	1	1	0	1	1	0	1	0	1	1	1	1	0	0	Orange	0.833333	-1.2	-0.263034	0.42265	Red	0.833333	-1.2	-0.263034	0.42265	Red	0.833333	-1.2	-0.263034	0.42265	Red
AIDKCPCB_00448	hypothetical protein	4.63423	19233	2	2	0.831903	0.000161844	16	1	1	1	1	1	1	3	1	1	0	0	2	1	1	1	1	1	0	0	Orange	1.33333	1.33333	0.415037	0.42265	Red	0.833333	-1.2	-0.263034	0.666667	Red	1	1	0	0	Orange
AIDKCPCB_00954	Phosphoserine aminotransferase	5.44183	39666	8	10	1.73953	0.000338418	69	5	6	6	4	4	5	5	3	6	3	3	8	4	2	5	0.8	-1.25	-0.321928	0.0474207	Orange	0.85	-1.17647	-0.234465	0.378531	Red	0.85	-1.17647	-0.234465	0.611987	Red	0.7	-1.42857	-0.514573	0.139435	Red
AIDKCPCB_02484	Trigger factor	4.41254	47497	33	35	18.1485	0.00353072	862	51	54	53	65	76	69	64	70	53	50	33	57	68	46	53	1.32298	1.32298	0.403793	0.025893	Orange	1.18012	1.18012	0.238939	0.188436	Red	0.888199	-1.12587	-0.171046	0.489025	Red	1.0559	1.0559	0.0784741	0.690428	Red
AIDKCPCB_02702	S-adenosylmethionine synthase	5.01515	43683	22	28	9.45448	0.00183933	413	28	24	27	32	30	30	31	27	28	26	20	28	26	26	30	1.15854	1.15854	0.212304	0.0483866	Orange	1.08537	1.08537	0.118181	0.241746	Red	0.939024	-1.06494	-0.0907655	0.579872	Red	1.03659	1.03659	0.0518389	0.607468	Red
AIDKCPCB_02150	Peptidase T	4.92355	39564	18	20	6.14195	0.00119489	243	13	15	14	17	20	20	19	22	15	14	10	17	19	13	15	1.33333	1.33333	0.415037	0.0198868	Orange	1.31111	1.31111	0.39079	0.139452	Red	0.977778	-1.02273	-0.0324215	0.887071	Red	1.11111	1.11111	0.152003	0.449312	Red
AIDKCPCB_01034	hypothetical protein	8.64819	18448	2	4	0.108413	2.10913e-05	2	0	0	0	0	0	0	0	2	0	0	0	0	0	0	0	1	1	0	0	Orange	1.66667	1.66667	0.736966	0.42265	Green	1	1	0	0	Orange	1	1	0	0	Orange
AIDKCPCB_01516	Peptide deformylase 1	4.71663	17705	2	2	0.112962	2.19764e-05	2	0	0	0	0	0	0	1	0	1	0	0	0	0	0	0	1	1	0	0	Orange	1.66667	1.66667	0.736966	0.183503	Green	1	1	0	0	Orange	1	1	0	0	Orange
AIDKCPCB_01513	DNA-directed RNA polymerase subunit omega	4.88256	7743	2	2	0.387447	7.53763e-05	3	0	0	0	0	0	0	1	0	2	0	0	0	0	0	0	1	1	0	0	Orange	2	2	1	0.225403	Green	1	1	0	0	Orange	1	1	0	0	Orange
AIDKCPCB_01350	putative 2_4-dienoyl-CoA reductase	5.61782	27173	2	4	0.147205	2.86382e-05	4	0	0	0	0	0	0	2	1	0	0	0	0	0	0	1	1	1	0	0	Orange	2	2	1	0.225403	Green	1	1	0	0	Orange	1.33333	1.33333	0.415037	0.42265	Red
AIDKCPCB_00860	hypothetical protein	5.63638	73024	3	4	0.0273883	5.32828e-06	2	0	0	0	0	0	0	0	0	0	0	0	0	0	2	0	1	1	0	0	Orange	1	1	0	0	Orange	1	1	0	0	Orange	1.66667	1.66667	0.736966	0.42265	Green
AIDKCPCB_01557	ATP-dependent protease subunit ClpQ	6.22177	19392	2	3	0	0	0	0	0	0	0	0	0	0	0	0	0	0	0	0	0	0	1	1	0	0	Orange	1	1	0	0	Orange	1	1	0	0	Orange	1	1	0	0	Orange
AIDKCPCB_00620	hypothetical protein	5.14264	11978	2	2	0	0	0	0	0	0	0	0	0	0	0	0	0	0	0	0	0	0	1	1	0	0	Orange	1	1	0	0	Orange	1	1	0	0	Orange	1	1	0	0	Orange
AIDKCPCB_00892	hypothetical protein	5.08304	9716	3	3	0	0	0	0	0	0	0	0	0	0	0	0	0	0	0	0	0	0	1	1	0	0	Orange	1	1	0	0	Orange	1	1	0	0	Orange	1	1	0	0	Orange
AIDKCPCB_03473	putative beta-barrel protein YwiB	5.66306	16222	2	2	0	0	0	0	0	0	0	0	0	0	0	0	0	0	0	0	0	0	1	1	0	0	Orange	1	1	0	0	Orange	1	1	0	0	Orange	1	1	0	0	Orange
AIDKCPCB_02095	hypothetical protein	6.54963	23995	3	3	0	0	0	0	0	0	0	0	0	0	0	0	0	0	0	0	0	0	1	1	0	0	Orange	1	1	0	0	Orange	1	1	0	0	Orange	1	1	0	0	Orange
AIDKCPCB_00558	Redox-sensing transcriptional repressor Rex	6.59472	24285	2	2	0	0	0	0	0	0	0	0	0	0	0	0	0	0	0	0	0	0	1	1	0	0	Orange	1	1	0	0	Orange	1	1	0	0	Orange	1	1	0	0	Orange
AIDKCPCB_02958	Zinc-dependent sulfurtransferase SufU	5.04894	16354	2	2	0	0	0	0	0	0	0	0	0	0	0	0	0	0	0	0	0	0	1	1	0	0	Orange	1	1	0	0	Orange	1	1	0	0	Orange	1	1	0	0	Orange
AIDKCPCB_00857	tRNA (cytidine(34)-2'-O)-methyltransferase	6.285	18212	2	2	0	0	0	0	0	0	0	0	0	0	0	0	0	0	0	0	0	0	1	1	0	0	Orange	1	1	0	0	Orange	1	1	0	0	Orange	1	1	0	0	Orange
AIDKCPCB_00553	tRNA threonylcarbamoyladenosine biosynthesis protein TsaB	5.98101	25075	2	2	0	0	0	0	0	0	0	0	0	0	0	0	0	0	0	0	0	0	1	1	0	0	Orange	1	1	0	0	Orange	1	1	0	0	Orange	1	1	0	0	Orange
AIDKCPCB_02690	ABC transporter ATP-binding protein YtrE	5.66812	25504	2	3	0	0	0	0	0	0	0	0	0	0	0	0	0	0	0	0	0	0	1	1	0	0	Orange	1	1	0	0	Orange	1	1	0	0	Orange	1	1	0	0	Orange
AIDKCPCB_03385	hypothetical protein	6.43416	15793	2	2	0	0	0	0	0	0	0	0	0	0	0	0	0	0	0	0	0	0	1	1	0	0	Orange	1	1	0	0	Orange	1	1	0	0	Orange	1	1	0	0	Orange
AIDKCPCB_02027	Demethylmenaquinone methyltransferase	8.24329	26406	2	2	0	0	0	0	0	0	0	0	0	0	0	0	0	0	0	0	0	0	1	1	0	0	Orange	1	1	0	0	Orange	1	1	0	0	Orange	1	1	0	0	Orange
AIDKCPCB_01630	HTH-type transcriptional repressor YvoA	5.25494	27799	2	3	0	0	0	0	0	0	0	0	0	0	0	0	0	0	0	0	0	0	1	1	0	0	Orange	1	1	0	0	Orange	1	1	0	0	Orange	1	1	0	0	Orange
AIDKCPCB_02080	3_4-dihydroxy-2-butanone 4-phosphate synthase	5.0494	22623	2	2	0	0	0	0	0	0	0	0	0	0	0	0	0	0	0	0	0	0	1	1	0	0	Orange	1	1	0	0	Orange	1	1	0	0	Orange	1	1	0	0	Orange
AIDKCPCB_00854	hypothetical protein	5.06724	22708	2	3	0	0	0	0	0	0	0	0	0	0	0	0	0	0	0	0	0	0	1	1	0	0	Orange	1	1	0	0	Orange	1	1	0	0	Orange	1	1	0	0	Orange
AIDKCPCB_02276	Transcriptional repressor CcpN	8.75599	26803	3	3	0	0	0	0	0	0	0	0	0	0	0	0	0	0	0	0	0	0	1	1	0	0	Orange	1	1	0	0	Orange	1	1	0	0	Orange	1	1	0	0	Orange
AIDKCPCB_03571	Branched-chain-amino-acid aminotransferase 2	5.13058	40653	2	3	0	0	0	0	0	0	0	0	0	0	0	0	0	0	0	0	0	0	1	1	0	0	Orange	1	1	0	0	Orange	1	1	0	0	Orange	1	1	0	0	Orange
AIDKCPCB_00047	tRNA1(Val) (adenine(37)-N6)-methyltransferase	6.25224	28133	2	4	0	0	0	0	0	0	0	0	0	0	0	0	0	0	0	0	0	0	1	1	0	0	Orange	1	1	0	0	Orange	1	1	0	0	Orange	1	1	0	0	Orange
AIDKCPCB_01675	hypothetical protein	4.81539	23578	2	2	0	0	0	0	0	0	0	0	0	0	0	0	0	0	0	0	0	0	1	1	0	0	Orange	1	1	0	0	Orange	1	1	0	0	Orange	1	1	0	0	Orange
AIDKCPCB_03790	Stage 0 sporulation protein J	8.52612	32558	2	2	0	0	0	0	0	0	0	0	0	0	0	0	0	0	0	0	0	0	1	1	0	0	Orange	1	1	0	0	Orange	1	1	0	0	Orange	1	1	0	0	Orange
AIDKCPCB_03327	UTP--glucose-1-phosphate uridylyltransferase	5.14146	33160	2	2	0	0	0	0	0	0	0	0	0	0	0	0	0	0	0	0	0	0	1	1	0	0	Orange	1	1	0	0	Orange	1	1	0	0	Orange	1	1	0	0	Orange
AIDKCPCB_02991	Spore germination protein A3	6.34501	42254	4	4	0	0	0	0	0	0	0	0	0	0	0	0	0	0	0	0	0	0	1	1	0	0	Orange	1	1	0	0	Orange	1	1	0	0	Orange	1	1	0	0	Orange
AIDKCPCB_01498	Orotidine 5'-phosphate decarboxylase	5.6466	25862	2	3	0	0	0	0	0	0	0	0	0	0	0	0	0	0	0	0	0	0	1	1	0	0	Orange	1	1	0	0	Orange	1	1	0	0	Orange	1	1	0	0	Orange
AIDKCPCB_03057	Glycine betaine/carnitine/choline-binding protein OpuCC	7.59176	34631	3	4	0	0	0	0	0	0	0	0	0	0	0	0	0	0	0	0	0	0	1	1	0	0	Orange	1	1	0	0	Orange	1	1	0	0	Orange	1	1	0	0	Orange
AIDKCPCB_00651	Pyrimidine-specific ribonucleoside hydrolase RihA	5.21344	35706	2	2	0	0	0	0	0	0	0	0	0	0	0	0	0	0	0	0	0	0	1	1	0	0	Orange	1	1	0	0	Orange	1	1	0	0	Orange	1	1	0	0	Orange
AIDKCPCB_03092	Putative glycosyltransferase EpsH	6.24549	39627	2	3	0	0	0	0	0	0	0	0	0	0	0	0	0	0	0	0	0	0	1	1	0	0	Orange	1	1	0	0	Orange	1	1	0	0	Orange	1	1	0	0	Orange
AIDKCPCB_02331	Putative non-heme bromoperoxidase BpoC	5.44566	31742	2	2	0	0	0	0	0	0	0	0	0	0	0	0	0	0	0	0	0	0	1	1	0	0	Orange	1	1	0	0	Orange	1	1	0	0	Orange	1	1	0	0	Orange
AIDKCPCB_00341	Shikimate kinase	6.00442	21901	2	2	0	0	0	0	0	0	0	0	0	0	0	0	0	0	0	0	0	0	1	1	0	0	Orange	1	1	0	0	Orange	1	1	0	0	Orange	1	1	0	0	Orange
AIDKCPCB_01357	HTH-type transcriptional regulator ArgP	5.90587	33897	2	2	0	0	0	0	0	0	0	0	0	0	0	0	0	0	0	0	0	0	1	1	0	0	Orange	1	1	0	0	Orange	1	1	0	0	Orange	1	1	0	0	Orange
AIDKCPCB_03562	Arginine transport system permease protein ArtQ	9.34159	23751	2	2	0	0	0	0	0	0	0	0	0	0	0	0	0	0	0	0	0	0	1	1	0	0	Orange	1	1	0	0	Orange	1	1	0	0	Orange	1	1	0	0	Orange
AIDKCPCB_02664	Ribosomal small subunit pseudouridine synthase A	4.98903	26785	2	2	0	0	0	0	0	0	0	0	0	0	0	0	0	0	0	0	0	0	1	1	0	0	Orange	1	1	0	0	Orange	1	1	0	0	Orange	1	1	0	0	Orange
AIDKCPCB_02014	Histidinol-phosphate aminotransferase	5.46396	42635	2	2	0	0	0	0	0	0	0	0	0	0	0	0	0	0	0	0	0	0	1	1	0	0	Orange	1	1	0	0	Orange	1	1	0	0	Orange	1	1	0	0	Orange
AIDKCPCB_03544	Galactokinase	5.09756	43161	2	2	0	0	0	0	0	0	0	0	0	0	0	0	0	0	0	0	0	0	1	1	0	0	Orange	1	1	0	0	Orange	1	1	0	0	Orange	1	1	0	0	Orange
AIDKCPCB_00175	Energy-coupling factor transporter ATP-binding protein EcfA1	5.04439	31101	2	2	0	0	0	0	0	0	0	0	0	0	0	0	0	0	0	0	0	0	1	1	0	0	Orange	1	1	0	0	Orange	1	1	0	0	Orange	1	1	0	0	Orange
AIDKCPCB_02210	RNA polymerase-associated protein RapA	8.02743	64537	2	4	0	0	0	0	0	0	0	0	0	0	0	0	0	0	0	0	0	0	1	1	0	0	Orange	1	1	0	0	Orange	1	1	0	0	Orange	1	1	0	0	Orange
AIDKCPCB_02620	Cysteine desulfurase IscS	6.79362	41656	2	2	0	0	0	0	0	0	0	0	0	0	0	0	0	0	0	0	0	0	1	1	0	0	Orange	1	1	0	0	Orange	1	1	0	0	Orange	1	1	0	0	Orange
AIDKCPCB_00638	Surfactin synthase subunit 1	5.1749	100192	2	3	0	0	0	0	0	0	0	0	0	0	0	0	0	0	0	0	0	0	1	1	0	0	Orange	1	1	0	0	Orange	1	1	0	0	Orange	1	1	0	0	Orange
AIDKCPCB_03477	Penicillin-binding protein 2D	9.03704	76775	2	2	0	0	0	0	0	0	0	0	0	0	0	0	0	0	0	0	0	0	1	1	0	0	Orange	1	1	0	0	Orange	1	1	0	0	Orange	1	1	0	0	Orange
AIDKCPCB_00016	HTH-type transcriptional regulator NorG	8.91103	55233	2	2	0	0	0	0	0	0	0	0	0	0	0	0	0	0	0	0	0	0	1	1	0	0	Orange	1	1	0	0	Orange	1	1	0	0	Orange	1	1	0	0	Orange
AIDKCPCB_00327	putative hydrolase YxeP	5.24523	40813	3	5	0.710558	0.000138236	29	2	2	2	2	2	2	2	2	2	2	2	2	2	1	2	1	1	0	0	Orange	1	1	0	0	Orange	1	1	0	0	Orange	0.888889	-1.125	-0.169925	0.42265	Red
AIDKCPCB_03551	hypothetical protein	9.30013	12134	3	4	0.0824131	1.60331e-05	1	0	0	0	0	0	0	0	0	0	0	0	0	0	0	1	1	1	0	0	Orange	1	1	0	0	Orange	1	1	0	0	Orange	1.33333	1.33333	0.415037	0.42265	Red
AIDKCPCB_01216	Stage II sporulation protein SA	4.67497	30199	2	2	0.0331137	6.44214e-06	1	0	0	0	0	0	0	0	0	0	0	0	0	0	0	1	1	1	0	0	Orange	1	1	0	0	Orange	1	1	0	0	Orange	1.33333	1.33333	0.415037	0.42265	Red
AIDKCPCB_00640	hypothetical protein	5.35575	268813	2	4	0.00372006	7.23723e-07	1	0	0	0	0	0	0	0	0	0	0	0	0	0	1	0	1	1	0	0	Orange	1	1	0	0	Orange	1	1	0	0	Orange	1.33333	1.33333	0.415037	0.42265	Red
AIDKCPCB_02972	putative acyl-CoA dehydrogenase	5.34128	65383	4	4	0.0458835	8.92646e-06	3	0	0	0	0	0	0	0	1	0	0	0	0	0	1	1	1	1	0	0	Orange	1.33333	1.33333	0.415037	0.42265	Red	1	1	0	0	Orange	1.66667	1.66667	0.736966	0.183503	Green
AIDKCPCB_02180	Farnesyl diphosphate synthase	5.04792	32625	2	2	0.0306513	5.9631e-06	1	0	0	0	0	0	0	1	0	0	0	0	0	0	0	0	1	1	0	0	Orange	1.33333	1.33333	0.415037	0.42265	Red	1	1	0	0	Orange	1	1	0	0	Orange
AIDKCPCB_00353	putative ABC transporter extracellular-binding protein YckB	8.26594	32587	4	5	0.0613742	1.19401e-05	2	0	0	0	0	0	0	1	0	0	0	0	0	0	0	1	1	1	0	0	Orange	1.33333	1.33333	0.415037	0.42265	Red	1	1	0	0	Orange	1.33333	1.33333	0.415037	0.42265	Red
AIDKCPCB_01931	DegV domain-containing protein	5.59002	30317	6	6	1.78118	0.000346522	54	3	3	3	4	4	4	6	4	4	3	3	3	3	4	3	1.25	1.25	0.321928	0	Orange	1.41667	1.41667	0.5025	0.129612	Red	1	1	0	0	Orange	1.08333	1.08333	0.115477	0.42265	Red
AIDKCPCB_02840	hypothetical protein	4.80082	48959	15	17	6.82203	0.0013272	334	19	21	20	25	26	24	23	23	17	18	21	24	22	25	26	1.2381	1.2381	0.308122	0.00360223	Orange	1.04762	1.04762	0.0671142	0.672321	Red	1.04762	1.04762	0.0671142	0.629937	Red	1.20635	1.20635	0.270648	0.0504121	Red
AIDKCPCB_00967	Putative aminopeptidase YsdC	5.42322	38625	18	21	10.7961	0.00210034	417	21	23	26	28	31	36	30	31	28	25	22	27	27	31	31	1.34247	1.34247	0.424885	0.0487819	Orange	1.26027	1.26027	0.333737	0.0286094	Orange	1.05479	1.05479	0.076962	0.551786	Red	1.26027	1.26027	0.333737	0.0328809	Orange
AIDKCPCB_02401	ABC transporter glutamine-binding protein GlnH	6.25903	29432	13	14	5.43626	0.0010576	160	8	9	8	11	11	12	13	13	10	9	6	14	14	11	11	1.32143	1.32143	0.402098	0.00312559	Orange	1.39286	1.39286	0.478047	0.0550553	Red	1.14286	1.14286	0.192645	0.626638	Red	1.39286	1.39286	0.478047	0.0550553	Red
AIDKCPCB_02596	Thiol peroxidase	4.7104	17840	9	9	10.2578	0.00199563	183	10	10	9	13	16	15	11	15	12	11	11	13	12	12	13	1.46875	1.46875	0.554589	0.0193257	Orange	1.28125	1.28125	0.357552	0.121203	Red	1.1875	1.1875	0.247928	0.0764504	Red	1.25	1.25	0.321928	0.00481268	Orange
AIDKCPCB_03072	Phosphoglycerate kinase	5.02436	42200	27	33	14.1469	0.00275223	597	35	28	33	40	50	49	42	46	40	39	29	51	43	32	40	1.43434	1.43434	0.52039	0.025563	Orange	1.32323	1.32323	0.404066	0.0183067	Orange	1.23232	1.23232	0.301381	0.352379	Red	1.19192	1.19192	0.253286	0.191364	Red
AIDKCPCB_00742	Peptidoglycan-N-acetylmuramic acid deacetylase PdaA	8.7379	30371	14	18	7.60594	0.00147971	231	13	12	10	15	16	16	19	17	15	17	11	16	18	19	17	1.31579	1.31579	0.395929	0.0326719	Orange	1.42105	1.42105	0.50696	0.0240181	Orange	1.23684	1.23684	0.306661	0.244669	Red	1.5	1.5	0.584963	0.00613341	Blue
AIDKCPCB_01600	Proline--tRNA ligase	5.09858	63313	35	39	13.3464	0.00259649	845	34	41	50	71	59	57	63	54	62	54	33	75	56	66	70	1.48438	1.48438	0.569856	0.0316689	Orange	1.42188	1.42188	0.507795	0.0390243	Orange	1.28906	1.28906	0.366322	0.42249	Red	1.52344	1.52344	0.60733	0.0234732	Blue
AIDKCPCB_01262	Organic hydroperoxide resistance protein OhrA	5.34159	15095	10	10	29.1487	0.00567077	440	25	24	24	31	30	28	30	31	30	30	25	41	29	29	33	1.21053	1.21053	0.275634	0.0165506	Orange	1.23684	1.23684	0.306661	0.000219511	Orange	1.30263	1.30263	0.381429	0.245805	Red	1.23684	1.23684	0.306661	0.0392201	Orange
AIDKCPCB_02241	50S ribosomal protein L33 1	9.87878	5942	4	4	6.22686	0.00121141	37	2	2	2	2	2	2	6	3	2	4	2	3	1	2	2	1	1	0	0	Orange	1.55556	1.55556	0.63743	0.29986	Green	1.33333	1.33333	0.415037	0.225403	Red	0.888889	-1.125	-0.169925	0.42265	Red
AIDKCPCB_02974	putative 3-hydroxyacyl-CoA dehydrogenase	6.20531	87664	4	5	0.102665	1.9973e-05	9	0	0	0	0	0	0	0	1	1	0	0	1	0	4	2	1	1	0	0	Orange	1.66667	1.66667	0.736966	0.183503	Green	1.33333	1.33333	0.415037	0.42265	Red	3	3	1.58496	0.225403	Green
AIDKCPCB_02930	putative protein YpjQ	5.14269	18555	3	4	0.161681	3.14545e-05	3	0	0	0	0	0	0	1	0	1	0	0	1	0	0	0	1	1	0	0	Orange	1.66667	1.66667	0.736966	0.183503	Green	1.33333	1.33333	0.415037	0.42265	Red	1	1	0	0	Orange
AIDKCPCB_03304	Protein DegV	5.38253	31626	2	2	0.0948587	1.84544e-05	3	0	0	0	0	0	0	1	0	1	0	0	1	0	0	0	1	1	0	0	Orange	1.66667	1.66667	0.736966	0.183503	Green	1.33333	1.33333	0.415037	0.42265	Red	1	1	0	0	Orange
AIDKCPCB_00121	2-C-methyl-D-erythritol 2_4-cyclodiphosphate synthase	5.48563	17120	2	2	0.175234	3.4091e-05	3	0	0	0	0	0	0	2	0	0	0	0	1	0	0	0	1	1	0	0	Orange	1.66667	1.66667	0.736966	0.42265	Green	1.33333	1.33333	0.415037	0.42265	Red	1	1	0	0	Orange
AIDKCPCB_03309	putative undecaprenyl-phosphate N-acetylglucosaminyl 1-phosphate transferase	9.75129	38851	2	2	0.489048	9.51424e-05	19	1	1	1	1	1	1	1	1	1	2	1	2	1	2	2	1	1	0	0	Orange	1	1	0	0	Orange	1.33333	1.33333	0.415037	0.183503	Red	1.33333	1.33333	0.415037	0.183503	Red
AIDKCPCB_00586	hypothetical protein	5.94328	85004	2	3	0.0235283	4.57734e-06	2	0	0	0	0	0	0	0	0	0	1	0	0	0	0	1	1	1	0	0	Orange	1	1	0	0	Orange	1.33333	1.33333	0.415037	0.42265	Red	1.33333	1.33333	0.415037	0.42265	Red
AIDKCPCB_01016	Asparagine synthetase [glutamine-hydrolyzing] 3	6.22877	70465	2	3	0.0567658	1.10436e-05	4	0	0	0	0	0	0	0	0	1	0	0	1	0	2	0	1	1	0	0	Orange	1.33333	1.33333	0.415037	0.42265	Red	1.33333	1.33333	0.415037	0.42265	Red	1.66667	1.66667	0.736966	0.42265	Green
AIDKCPCB_03416	Protein YdeP	6.8135	88012	2	3	0.0681725	1.32627e-05	6	0	0	0	0	0	0	1	0	0	0	0	1	1	2	1	1	1	0	0	Orange	1.33333	1.33333	0.415037	0.42265	Red	1.33333	1.33333	0.415037	0.42265	Red	2.33333	2.33333	1.22239	0.057191	Green
AIDKCPCB_01606	Ribosome maturation factor RimP	4.76708	17625	3	4	2.43972	0.000474638	43	2	2	2	3	3	3	4	3	3	4	1	5	2	3	3	1.33333	1.33333	0.415037	0	Orange	1.44444	1.44444	0.530515	0.057191	Red	1.44444	1.44444	0.530515	0.382787	Red	1.22222	1.22222	0.289507	0.183503	Red
AIDKCPCB_00308	Cell wall hydrolase CwlJ	9.13569	16414	11	12	25.6488	0.00498988	421	19	20	20	30	25	26	32	28	24	31	30	29	32	38	37	1.35484	1.35484	0.438121	0.0356375	Orange	1.40323	1.40323	0.488747	0.0661286	Red	1.5	1.5	0.584963	0.000405216	Blue	1.77419	1.77419	0.827163	0.0112321	Blue
AIDKCPCB_00191	Peptidoglycan-N-acetylglucosamine deacetylase	9.36178	28479	6	7	3.19534	0.000621641	91	4	5	4	5	6	6	6	8	6	8	5	8	8	6	6	1.25	1.25	0.321928	0.0474207	Orange	1.4375	1.4375	0.523562	0.0534551	Red	1.5	1.5	0.584963	0.104706	Green	1.4375	1.4375	0.523562	0.0534551	Red
AIDKCPCB_00073	Spore protein YabP	6.2871	11757	9	10	15.3951	0.00299506	181	7	8	8	10	10	11	18	13	9	12	9	16	17	15	18	1.30769	1.30769	0.387023	0.00481268	Orange	1.65385	1.65385	0.725825	0.159434	Green	1.53846	1.53846	0.621488	0.144613	Green	2.03846	2.03846	1.02748	0.00455533	Blue
AIDKCPCB_03446	hypothetical protein	7.84192	33692	5	5	2.01828	0.000392649	68	4	3	3	4	5	5	4	5	4	5	8	4	5	6	3	1.30769	1.30769	0.387023	0.0474207	Orange	1.23077	1.23077	0.29956	0.101192	Red	1.53846	1.53846	0.621488	0.185158	Green	1.30769	1.30769	0.387023	0.266693	Red
AIDKCPCB_02908	Cytosol aminopeptidase	4.92043	54113	23	29	10.6074	0.00206364	574	25	25	28	36	39	41	40	36	34	43	29	52	44	49	53	1.46914	1.46914	0.554968	0.0031096	Orange	1.39506	1.39506	0.480329	0.0116785	Orange	1.5679	1.5679	0.648835	0.146204	Green	1.83951	1.83951	0.879319	0.00665011	Blue
AIDKCPCB_02880	Sensor histidine kinase ComP	7.89912	89303	2	2	0.067187	1.3071e-05	6	0	0	0	0	0	0	0	1	0	0	1	1	1	1	1	1	1	0	0	Orange	1.33333	1.33333	0.415037	0.42265	Red	1.66667	1.66667	0.736966	0.183503	Green	2	2	1	0	Blue
AIDKCPCB_03737	Two-component system WalR/WalK regulatory protein YycI	5.12582	32783	3	5	0.152518	2.96718e-05	5	0	0	0	0	0	0	1	0	0	0	0	2	0	1	1	1	1	0	0	Orange	1.33333	1.33333	0.415037	0.42265	Red	1.66667	1.66667	0.736966	0.42265	Green	1.66667	1.66667	0.736966	0.183503	Green
AIDKCPCB_01455	Stage V sporulation protein D	8.65887	69948	17	28	3.67416	0.000714794	257	11	12	11	18	18	14	18	15	14	18	20	21	23	20	24	1.43243	1.43243	0.518467	0.0499033	Orange	1.35135	1.35135	0.434403	0.060003	Red	1.67568	1.67568	0.744743	0.00552219	Blue	1.89189	1.89189	0.91983	0.00797395	Blue
AIDKCPCB_01994	Pantothenate synthetase	5.66281	32875	6	7	0.304183	5.91776e-05	10	1	2	2	2	0	1	2	0	0	0	0	0	0	0	0	0.75	-1.33333	-0.415037	0.386809	Red	0.625	-1.6	-0.678072	0.273893	Green	0.375	-2.66667	-1.41504	0.0377496	Blue	0.375	-2.66667	-1.41504	0.0377496	Blue
AIDKCPCB_03428	ATP synthase subunit delta	9.19724	20077	7	8	2.04214	0.00039729	41	3	4	5	4	3	3	6	3	2	2	1	0	1	2	2	0.866667	-1.15385	-0.206451	0.386809	Red	0.933333	-1.07143	-0.0995357	0.819372	Red	0.4	-2.5	-1.32193	0.0213116	Blue	0.533333	-1.875	-0.906891	0.0356527	Blue
AIDKCPCB_02830	scyllo-inositol 2-dehydrogenase (NADP(+)) IolU	6.09255	37668	4	4	0.318573	6.19771e-05	12	1	1	2	1	1	1	1	1	1	0	0	0	1	0	1	0.857143	-1.16667	-0.222392	0.42265	Red	0.857143	-1.16667	-0.222392	0.42265	Red	0.428571	-2.33333	-1.22239	0.057191	Green	0.714286	-1.4	-0.485427	0.2302	Red
AIDKCPCB_01746	DNA topoisomerase 4 subunit B	6.13845	73094	21	32	1.97007	0.000383269	144	9	15	14	16	12	10	13	7	7	6	3	6	7	9	10	1	1	0	1	Red	0.731707	-1.36667	-0.450661	0.250525	Red	0.439024	-2.27778	-1.18763	0.0344649	Blue	0.707317	-1.41379	-0.499571	0.151252	Red
AIDKCPCB_03775	NAD(P)H dehydrogenase (quinone)	5.22295	21953	4	4	0.911037	0.000177239	20	1	3	2	2	2	1	2	1	1	0	0	1	0	1	3	0.888889	-1.125	-0.169925	0.64945	Red	0.777778	-1.28571	-0.36257	0.386809	Red	0.444444	-2.25	-1.16993	0.0824417	Green	0.777778	-1.28571	-0.36257	0.566567	Red
AIDKCPCB_01238	D-aminopeptidase	5.41361	30165	5	6	2.05536	0.000399863	62	7	6	6	6	4	2	5	5	4	3	1	3	2	4	4	0.681818	-1.46667	-0.552541	0.173309	Red	0.772727	-1.29412	-0.371969	0.0241101	Orange	0.454545	-2.2	-1.1375	0.0133217	Blue	0.590909	-1.69231	-0.758992	0.0285958	Blue
AIDKCPCB_02703	Phosphoenolpyruvate carboxykinase (ATP)	5.09045	58140	7	11	0.687994	0.000133847	40	3	5	4	4	3	2	3	2	2	0	1	3	4	2	2	0.8	-1.25	-0.321928	0.287864	Red	0.666667	-1.5	-0.584963	0.0824417	Green	0.466667	-2.14286	-1.09954	0.0745884	Green	0.733333	-1.36364	-0.447459	0.206526	Red
AIDKCPCB_00124	Cysteine--tRNA ligase	5.19028	53499	22	24	1.98135	0.000385463	106	8	10	12	5	9	8	10	7	7	3	2	8	4	7	6	0.757576	-1.32	-0.400538	0.184962	Red	0.818182	-1.22222	-0.289507	0.261899	Red	0.484848	-2.0625	-1.04439	0.0723947	Green	0.606061	-1.65	-0.722466	0.0442361	Blue
AIDKCPCB_02737	1_4-dihydroxy-2-naphthoate octaprenyltransferase	9.30029	34302	3	3	0.145764	2.83579e-05	5	1	1	1	0	1	1	0	0	0	0	0	0	0	0	0	0.833333	-1.2	-0.263034	0.42265	Red	0.5	-2	-1	0	Blue	0.5	-2	-1	0	Blue	0.5	-2	-1	0	Blue
AIDKCPCB_01456	UDP-N-acetylmuramoyl-L-alanyl-D-glutamate--2_ 6-diaminopimelate ligase	5.46831	54538	10	14	0.88012	0.000171224	48	5	5	5	2	5	4	2	3	3	2	2	2	4	3	1	0.777778	-1.28571	-0.36257	0.269703	Red	0.611111	-1.63636	-0.710493	0.0198039	Blue	0.5	-2	-1	0	Blue	0.611111	-1.63636	-0.710493	0.118083	Green
AIDKCPCB_02409	tRNA-specific 2-thiouridylase MnmA	5.01771	41915	10	15	1.3599	0.000264562	57	4	7	8	4	4	4	3	2	2	1	1	6	5	3	3	0.681818	-1.46667	-0.552541	0.19171	Red	0.454545	-2.2	-1.1375	0.0704086	Green	0.5	-2	-1	0.156021	Green	0.636364	-1.57143	-0.652077	0.144006	Green
AIDKCPCB_00652	Diacylglycerol kinase	6.12076	33006	7	10	0.878628	0.000170934	29	2	2	3	3	1	2	2	1	1	0	1	1	1	5	4	0.9	-1.11111	-0.152003	0.64945	Red	0.7	-1.42857	-0.514573	0.101192	Red	0.5	-2	-1	0.0241101	Blue	1.3	1.3	0.378512	0.496958	Red
AIDKCPCB_00082	tRNA(Ile)-lysidine synthase	6.70856	53866	4	7	0.24134	4.69517e-05	13	2	1	2	3	0	0	1	1	1	0	0	1	1	0	0	0.75	-1.33333	-0.415037	0.581315	Red	0.75	-1.33333	-0.415037	0.183503	Red	0.5	-2	-1	0.0474207	Blue	0.5	-2	-1	0.0474207	Blue
AIDKCPCB_01467	Cell division protein FtsZ	4.90075	40306	6	9	0.570635	0.000111015	23	3	2	2	1	3	3	2	1	2	2	0	0	1	0	1	1	1	0	1	Red	0.8	-1.25	-0.321928	0.2302	Red	0.5	-2	-1	0.113145	Green	0.5	-2	-1	0.0241101	Blue
AIDKCPCB_00167	Methionine aminopeptidase 1	6.21114	27491	6	9	1.56415	0.000304299	43	3	4	4	2	3	4	4	3	2	1	1	2	4	1	5	0.857143	-1.16667	-0.222392	0.386809	Red	0.857143	-1.16667	-0.222392	0.386809	Red	0.5	-2	-1	0.0077626	Blue	0.928571	-1.07692	-0.106915	0.811313	Red
AIDKCPCB_02093	hypothetical protein	8.90664	15992	3	4	1.06303	0.000206809	17	3	1	1	2	1	0	3	1	0	1	0	0	1	3	0	0.75	-1.33333	-0.415037	0.492572	Red	0.875	-1.14286	-0.192645	0.779107	Red	0.5	-2	-1	0.17342	Green	0.875	-1.14286	-0.192645	0.779107	Red
AIDKCPCB_01900	Putative NAD(P)H nitroreductase YodC	5.16109	22845	8	9	1.22565	0.000238446	28	3	2	2	2	1	2	4	2	4	0	0	2	1	2	1	0.8	-1.25	-0.321928	0.2302	Red	1.3	1.3	0.378512	0.273893	Red	0.5	-2	-1	0.113145	Green	0.7	-1.42857	-0.514573	0.101192	Red
AIDKCPCB_00689	Putative NADP-dependent oxidoreductase YfmJ	5.19861	36343	22	25	9.87811	0.00192175	359	37	33	37	19	30	24	21	24	20	19	14	20	24	18	19	0.690909	-1.44737	-0.533432	0.054233	Red	0.618182	-1.61765	-0.693897	0.00152309	Blue	0.509091	-1.96429	-0.974005	0.00207924	Blue	0.581818	-1.71875	-0.78136	0.00360785	Blue
AIDKCPCB_01967	putative ATP-dependent helicase DinG	4.89334	74648	10	16	0.696603	0.000135521	52	4	5	5	7	2	2	7	2	3	2	1	3	0	4	5	0.823529	-1.21429	-0.280108	0.611987	Red	0.882353	-1.13333	-0.180572	0.708109	Red	0.529412	-1.88889	-0.917538	0.0248175	Blue	0.705882	-1.41667	-0.5025	0.389698	Red
AIDKCPCB_03469	Putative multidrug export ATP-binding/permease protein	6.61532	66260	8	11	0.603682	0.000117444	40	3	6	3	5	2	1	4	0	2	1	0	4	2	1	6	0.733333	-1.36364	-0.447459	0.443305	Red	0.6	-1.66667	-0.736966	0.261899	Green	0.533333	-1.875	-0.906891	0.212161	Green	0.8	-1.25	-0.321928	0.617374	Red
AIDKCPCB_03113	Iron(3+)-hydroxamate-binding protein FhuD	9.06111	33504	11	13	0.895415	0.0001742	30	3	3	4	1	4	1	3	4	1	0	1	3	1	1	0	0.692308	-1.44444	-0.530515	0.313273	Red	0.846154	-1.18182	-0.241008	0.538386	Red	0.538462	-1.85714	-0.893085	0.139435	Green	0.384615	-2.6	-1.37851	0.00481268	Blue
AIDKCPCB_01452	Ribosomal RNA small subunit methyltransferase H	6.1865	34805	8	11	1.98247	0.000385683	69	6	6	7	5	6	5	7	3	4	5	1	3	4	3	4	0.863636	-1.15789	-0.211504	0.101192	Red	0.772727	-1.29412	-0.371969	0.298015	Red	0.545455	-1.83333	-0.874469	0.0921351	Green	0.636364	-1.57143	-0.652077	0.00481268	Blue
AIDKCPCB_00013	hypothetical protein	6.57356	38536	5	7	0.752543	0.000146404	29	2	3	3	4	1	1	4	1	3	1	1	1	2	2	0	0.818182	-1.22222	-0.289507	0.581315	Red	1	1	0	1	Red	0.545455	-1.83333	-0.874469	0.0377496	Blue	0.636364	-1.57143	-0.652077	0.17342	Green
AIDKCPCB_02467	Valine--tRNA ligase	4.90249	101767	48	59	6.50506	0.00126553	662	40	58	61	63	40	27	67	41	38	29	21	36	31	54	56	0.820988	-1.21805	-0.284568	0.487042	Red	0.919753	-1.08725	-0.120681	0.72293	Red	0.549383	-1.82022	-0.864117	0.044068	Blue	0.888889	-1.125	-0.169925	0.594699	Red
AIDKCPCB_03447	putative NAD-dependent malic enzyme 2	4.93802	62248	31	37	5.04434	0.000981357	314	26	29	33	17	23	26	21	20	20	17	11	19	20	17	15	0.758242	-1.31884	-0.39927	0.0972368	Red	0.703297	-1.42188	-0.507795	0.0439501	Orange	0.549451	-1.82	-0.863938	0.0129682	Blue	0.604396	-1.65455	-0.726435	0.0109345	Blue
AIDKCPCB_00609	Bifunctional purine biosynthesis protein PurH	5.22923	55740	26	31	3.87513	0.000753893	216	17	18	24	11	15	16	13	16	16	10	9	13	14	12	12	0.725806	-1.37778	-0.462343	0.108907	Red	0.774194	-1.29167	-0.369234	0.153957	Red	0.564516	-1.77143	-0.824913	0.0344928	Blue	0.66129	-1.5122	-0.596644	0.0744589	Green
AIDKCPCB_03431	ATP synthase subunit a	8.77946	26973	5	5	0.370741	7.21263e-05	10	1	2	1	0	2	0	1	0	0	0	1	0	0	1	1	0.714286	-1.4	-0.485427	0.438193	Red	0.571429	-1.75	-0.807355	0.101192	Green	0.571429	-1.75	-0.807355	0.101192	Green	0.714286	-1.4	-0.485427	0.2302	Red
AIDKCPCB_00004	DNA replication and repair protein RecF	6.8844	42547	4	7	0.258538	5.02975e-05	11	1	2	1	2	0	0	1	0	0	0	0	1	0	1	2	0.714286	-1.4	-0.485427	0.438193	Red	0.571429	-1.75	-0.807355	0.101192	Green	0.571429	-1.75	-0.807355	0.101192	Green	0.857143	-1.16667	-0.222392	0.64945	Red
AIDKCPCB_01259	Gamma-glutamyl phosphate reductase	5.23031	45039	11	15	2.02047	0.000393075	91	9	8	8	7	5	9	7	7	8	5	2	6	5	3	2	0.857143	-1.16667	-0.222392	0.368501	Red	0.892857	-1.12	-0.163499	0.101192	Red	0.571429	-1.75	-0.807355	0.0704086	Green	0.464286	-2.15385	-1.10692	0.0193257	Blue
AIDKCPCB_03230	Nucleotide-binding protein YvcJ	6.34558	35174	11	12	2.41656	0.000470132	85	5	9	9	7	4	6	7	5	4	3	2	7	6	5	6	0.769231	-1.3	-0.378512	0.288636	Red	0.730769	-1.36842	-0.452512	0.228575	Red	0.576923	-1.73333	-0.793549	0.146126	Green	0.769231	-1.3	-0.378512	0.269645	Red
AIDKCPCB_03323	Polyisoprenyl-teichoic acid--peptidoglycan teichoic acid transferase TagU	9.12956	34740	5	7	0.748417	0.000145602	26	3	3	3	1	3	2	1	1	1	1	1	2	1	1	2	0.75	-1.33333	-0.415037	0.225403	Red	0.5	-2	-1	0	Blue	0.583333	-1.71429	-0.777608	0.0377496	Blue	0.583333	-1.71429	-0.777608	0.0377496	Blue
AIDKCPCB_00805	Putative multidrug export ATP-binding/permease protein	6.45834	65782	8	8	0.516859	0.000100553	34	2	4	3	3	2	1	2	3	3	1	0	3	2	3	2	0.75	-1.33333	-0.415037	0.287864	Red	0.916667	-1.09091	-0.125531	0.64945	Red	0.583333	-1.71429	-0.777608	0.200173	Green	0.833333	-1.2	-0.263034	0.386809	Red
AIDKCPCB_02904	Alanine dehydrogenase	5.01638	39933	11	13	2.27882	0.000443335	91	9	8	9	4	5	9	5	8	6	6	2	6	6	3	5	0.724138	-1.38095	-0.465664	0.219259	Red	0.758621	-1.31818	-0.398549	0.104247	Red	0.586207	-1.70588	-0.770518	0.087631	Green	0.586207	-1.70588	-0.770518	0.0326719	Blue
AIDKCPCB_02572	Isocitrate dehydrogenase [NADP]	5.00984	46345	32	35	10.0119	0.00194777	464	43	36	42	30	36	32	36	31	32	21	18	31	27	27	22	0.814516	-1.22772	-0.295985	0.0550228	Red	0.822581	-1.21569	-0.281771	0.0581371	Red	0.58871	-1.69863	-0.764372	0.0301344	Blue	0.637097	-1.56962	-0.650416	0.00665149	Blue
AIDKCPCB_00338	Phenylalanine-specific permease	9.22346	49008	2	2	0.0612145	1.1909e-05	3	0	1	1	0	1	0	0	0	0	0	0	0	0	0	0	0.8	-1.25	-0.321928	0.518519	Red	0.6	-1.66667	-0.736966	0.183503	Green	0.6	-1.66667	-0.736966	0.183503	Green	0.6	-1.66667	-0.736966	0.183503	Green
AIDKCPCB_01647	Multidrug resistance protein MdtC	5.39618	110676	5	6	0.0271061	5.2734e-06	3	0	0	2	0	1	0	0	0	0	0	0	0	0	0	0	0.8	-1.25	-0.321928	0.685598	Red	0.6	-1.66667	-0.736966	0.42265	Green	0.6	-1.66667	-0.736966	0.42265	Green	0.6	-1.66667	-0.736966	0.42265	Green
AIDKCPCB_02139	6-phospho-beta-glucosidase GmuD	5.20684	54342	2	4	0.0736079	1.43201e-05	4	0	1	1	0	0	1	0	0	0	0	0	0	0	0	1	0.8	-1.25	-0.321928	0.518519	Red	0.6	-1.66667	-0.736966	0.183503	Green	0.6	-1.66667	-0.736966	0.183503	Green	0.8	-1.25	-0.321928	0.518519	Red
AIDKCPCB_00725	Trifunctional nucleotide phosphoesterase protein YfkN	6.12296	155982	2	6	0.038466	7.48341e-06	6	0	1	1	1	0	0	0	0	0	0	0	0	0	1	2	0.8	-1.25	-0.321928	0.518519	Red	0.6	-1.66667	-0.736966	0.183503	Green	0.6	-1.66667	-0.736966	0.183503	Green	1.2	1.2	0.263034	0.64945	Red
AIDKCPCB_00493	Dihydrolipoyl dehydrogenase	5.32528	49282	9	10	0.953695	0.000185538	47	3	4	5	3	3	3	4	2	3	2	0	4	4	3	4	0.8	-1.25	-0.321928	0.225403	Red	0.8	-1.25	-0.321928	0.287864	Red	0.6	-1.66667	-0.736966	0.220881	Green	0.933333	-1.07143	-0.0995357	0.64945	Red
AIDKCPCB_02087	putative protein YpuA	5.10348	31831	2	2	0.15708	3.05592e-05	5	1	0	1	0	0	1	2	0	0	0	0	0	0	0	0	0.8	-1.25	-0.321928	0.518519	Red	1	1	0	1	Red	0.6	-1.66667	-0.736966	0.183503	Green	0.6	-1.66667	-0.736966	0.183503	Green
AIDKCPCB_02677	hypothetical protein	5.96394	89448	2	2	0.0558984	1.08748e-05	5	0	1	1	1	0	0	1	0	1	0	0	0	0	0	0	0.8	-1.25	-0.321928	0.518519	Red	1	1	0	1	Red	0.6	-1.66667	-0.736966	0.183503	Green	0.6	-1.66667	-0.736966	0.183503	Green
AIDKCPCB_01444	hypothetical protein	7.80041	47013	4	5	0.148895	2.8967e-05	7	0	2	0	0	1	0	0	2	0	0	0	0	1	0	1	0.8	-1.25	-0.321928	0.685598	Red	1	1	0	1	Red	0.6	-1.66667	-0.736966	0.42265	Green	1	1	0	1	Red
AIDKCPCB_00492	Dihydrolipoyllysine-residue acetyltransferase component of pyruvate dehydrogenase complex	5.54309	41197	5	10	0.679661	0.000132226	28	1	3	3	3	1	1	4	2	3	0	0	3	0	2	2	0.8	-1.25	-0.321928	0.518519	Red	1.2	1.2	0.263034	0.492572	Red	0.6	-1.66667	-0.736966	0.337895	Green	0.7	-1.42857	-0.514573	0.348641	Red
AIDKCPCB_02297	Ribosomal protein L11 methyltransferase	4.36408	34566	2	4	0.318232	6.19108e-05	11	1	1	0	1	1	1	0	1	2	0	0	0	1	1	1	1.2	1.2	0.263034	0.42265	Red	1.2	1.2	0.263034	0.64945	Red	0.6	-1.66667	-0.736966	0.183503	Green	1.2	1.2	0.263034	0.42265	Red
AIDKCPCB_00145	50S ribosomal protein L3	9.83201	22557	24	27	12.6347	0.00245803	285	31	22	23	21	21	25	18	20	14	16	12	17	16	14	15	0.886076	-1.12857	-0.174498	0.414119	Red	0.696203	-1.43636	-0.522421	0.0881638	Red	0.607595	-1.64583	-0.718818	0.0480253	Blue	0.607595	-1.64583	-0.718818	0.0629965	Green
AIDKCPCB_02162	2-oxoisovalerate dehydrogenase subunit beta	5.01843	35806	13	14	2.73697	0.000532467	98	11	8	9	3	8	7	9	6	7	7	2	7	4	7	3	0.677419	-1.47619	-0.561879	0.149406	Red	0.806452	-1.24	-0.31034	0.184074	Red	0.612903	-1.63158	-0.706269	0.122878	Green	0.548387	-1.82353	-0.866733	0.0395679	Blue
AIDKCPCB_03472	Arginine--tRNA ligase	5.26691	62781	37	44	5.65458	0.00110008	355	29	26	34	21	25	26	24	28	24	21	13	20	24	19	21	0.815217	-1.22667	-0.294743	0.123142	Red	0.858696	-1.16456	-0.219781	0.200117	Red	0.619565	-1.61404	-0.690672	0.0275322	Blue	0.728261	-1.37313	-0.457473	0.0487819	Orange
AIDKCPCB_03774	Catalase	5.52571	60353	31	38	8.86451	0.00172456	535	43	46	56	50	29	31	42	23	37	30	23	36	25	29	35	0.763514	-1.30973	-0.389274	0.223376	Red	0.709459	-1.40952	-0.495208	0.115466	Red	0.621622	-1.6087	-0.685891	0.0265338	Blue	0.621622	-1.6087	-0.685891	0.0218608	Blue
AIDKCPCB_00647	Glutamyl-tRNA(Gln) amidotransferase subunit A	5.15143	52518	23	27	3.73205	0.000726057	196	15	18	17	14	17	13	13	12	13	10	11	9	11	11	12	0.886792	-1.12766	-0.173332	0.256709	Red	0.773585	-1.29268	-0.370368	0.0326719	Orange	0.622642	-1.60606	-0.683526	0.0052015	Blue	0.698113	-1.43243	-0.518467	0.0165506	Orange
AIDKCPCB_03425	ATP synthase subunit beta	4.88491	51778	33	37	14.5235	0.0028255	752	73	54	64	44	59	51	50	50	46	39	32	47	59	35	49	0.809278	-1.23567	-0.305292	0.15636	Red	0.768041	-1.30201	-0.380744	0.104473	Red	0.623711	-1.60331	-0.68105	0.0275772	Blue	0.752577	-1.32877	-0.410088	0.149244	Red
AIDKCPCB_01954	hypothetical protein	5.21349	25387	6	9	0.551463	0.000107285	14	2	2	1	2	1	0	2	0	2	1	0	1	0	0	0	0.75	-1.33333	-0.415037	0.386809	Red	0.875	-1.14286	-0.192645	0.685598	Red	0.625	-1.6	-0.678072	0.101192	Green	0.375	-2.66667	-1.41504	0.0377496	Blue
AIDKCPCB_02666	hypothetical protein	8.89273	46320	5	7	0.41019	7.98009e-05	19	2	2	1	0	3	2	3	2	0	0	0	2	1	1	0	1	1	0	1	Red	1	1	0	1	Red	0.625	-1.6	-0.678072	0.273893	Green	0.625	-1.6	-0.678072	0.101192	Green
AIDKCPCB_02627	30S ribosomal protein S4	9.86355	22852	27	28	19.5607	0.00380545	447	44	33	38	36	30	32	37	31	23	21	23	27	25	23	24	0.855932	-1.16832	-0.224432	0.213459	Red	0.79661	-1.25532	-0.328054	0.199492	Red	0.627119	-1.59459	-0.67319	0.0253812	Blue	0.635593	-1.57333	-0.653824	0.0420046	Blue
AIDKCPCB_01649	8-amino-7-oxononanoate synthase/2-amino-3-ketobutyrate coenzyme A ligase	6.04593	43021	21	25	5.36947	0.00104461	231	22	18	22	13	13	20	14	17	19	13	9	16	14	9	12	0.753846	-1.32653	-0.407658	0.136217	Red	0.815385	-1.22642	-0.294447	0.112937	Red	0.630769	-1.58537	-0.664816	0.0372575	Blue	0.584615	-1.71053	-0.77444	0.0104869	Blue
AIDKCPCB_02165	Butyrate kinase 2	5.76647	40757	18	24	3.23871	0.000630078	132	10	13	12	7	7	12	7	7	9	7	5	9	9	7	11	0.763158	-1.31034	-0.389947	0.208701	Red	0.684211	-1.46154	-0.547488	0.0253033	Orange	0.631579	-1.58333	-0.662965	0.0357875	Blue	0.789474	-1.26667	-0.341037	0.145298	Red
AIDKCPCB_03070	2_3-bisphosphoglycerate-independent phosphoglycerate mutase	5.16247	56367	20	22	9.22526	0.00179474	520	38	46	47	35	34	39	33	34	34	28	24	30	35	28	35	0.828358	-1.20721	-0.271673	0.096525	Red	0.776119	-1.28846	-0.365649	0.0705042	Red	0.634328	-1.57647	-0.656698	0.0128132	Blue	0.753731	-1.32673	-0.407878	0.042426	Orange
AIDKCPCB_03444	Peptide chain release factor 1	5.16135	40400	25	31	7.59901	0.00147836	307	23	26	28	26	22	21	26	16	22	15	9	24	16	15	18	0.9	-1.11111	-0.152003	0.274736	Red	0.8375	-1.19403	-0.255839	0.276157	Red	0.6375	-1.56863	-0.649503	0.146682	Green	0.65	-1.53846	-0.621488	0.00923007	Blue
AIDKCPCB_02168	Anaerobic nitric oxide reductase transcription regulator NorR	5.44704	77400	8	13	0.568475	0.000110595	44	3	4	4	4	4	4	5	0	2	3	0	3	2	2	4	1.07143	1.07143	0.0995357	0.42265	Red	0.714286	-1.4	-0.485427	0.457654	Red	0.642857	-1.55556	-0.63743	0.232151	Green	0.785714	-1.27273	-0.347923	0.273893	Red
AIDKCPCB_00886	Glycerol kinase	5.00784	55110	20	24	4.15533	0.000808403	229	15	20	25	10	11	20	19	14	15	13	8	17	12	12	18	0.698413	-1.43182	-0.517848	0.214957	Red	0.809524	-1.23529	-0.304855	0.307068	Red	0.650794	-1.53659	-0.619728	0.133043	Green	0.714286	-1.4	-0.485427	0.171495	Red
AIDKCPCB_03563	Glutamine-binding periplasmic protein	5.74332	27662	19	20	3.50662	0.000682199	97	8	8	7	8	9	7	9	6	6	5	5	4	8	2	5	1.03846	1.03846	0.0544478	0.64945	Red	0.923077	-1.08333	-0.115477	0.581315	Red	0.653846	-1.52941	-0.612977	0.00312559	Blue	0.692308	-1.44444	-0.530515	0.261393	Red
AIDKCPCB_00961	Penicillin-binding protein 1F	7.65085	78990	26	37	2.65856	0.000517214	210	15	18	19	20	16	12	15	7	10	7	7	19	11	13	21	0.927273	-1.07843	-0.108934	0.643767	Red	0.636364	-1.57143	-0.652077	0.0849183	Green	0.654545	-1.52778	-0.611435	0.250097	Green	0.872727	-1.14583	-0.196397	0.535555	Red
AIDKCPCB_03559	Ribosomal RNA large subunit methyltransferase I	8.53962	44246	21	24	4.61059	0.000896972	204	17	18	17	17	12	15	15	9	15	7	8	18	9	11	16	0.854545	-1.17021	-0.226771	0.203419	Red	0.763636	-1.30952	-0.389042	0.159316	Red	0.654545	-1.52778	-0.611435	0.212213	Green	0.709091	-1.41026	-0.495957	0.121094	Red
AIDKCPCB_00471	DEAD-box ATP-dependent RNA helicase CshA	9.44198	55673	39	41	30.5354	0.00594056	1700	161	153	123	128	114	96	106	111	98	102	92	93	106	112	105	0.775	-1.29032	-0.367732	0.0931199	Red	0.722727	-1.38365	-0.468477	0.0604596	Red	0.659091	-1.51724	-0.601451	0.0414129	Blue	0.740909	-1.34969	-0.432632	0.0767074	Red
AIDKCPCB_01065	3-oxoacyl-[acyl-carrier-protein] synthase 2	4.90929	43830	18	20	3.94707	0.000767887	173	15	13	16	10	15	14	10	11	12	11	4	13	13	7	9	0.893617	-1.11905	-0.162271	0.410439	Red	0.765957	-1.30556	-0.384664	0.0321988	Orange	0.659574	-1.51613	-0.600393	0.181766	Green	0.680851	-1.46875	-0.554589	0.0866888	Red
AIDKCPCB_02249	Penicillin-binding protein H	9.19253	79658	3	4	0.075322	1.46536e-05	6	1	1	1	2	0	0	0	0	0	0	0	1	0	0	0	0.833333	-1.2	-0.263034	0.666667	Red	0.5	-2	-1	0	Blue	0.666667	-1.5	-0.584963	0.183503	Green	0.5	-2	-1	0	Blue
AIDKCPCB_02090	hypothetical protein	6.71628	22132	8	11	2.93692	0.000571367	65	5	7	6	4	5	3	5	3	4	4	3	4	4	5	3	0.714286	-1.4	-0.485427	0.070484	Red	0.714286	-1.4	-0.485427	0.070484	Red	0.666667	-1.5	-0.584963	0.0356527	Blue	0.714286	-1.4	-0.485427	0.070484	Red
AIDKCPCB_02713	Putative 8-oxo-dGTP diphosphatase YtkD	6.52806	18536	4	4	0.485542	9.44603e-05	9	1	1	1	0	1	1	2	0	1	1	0	0	0	0	0	0.833333	-1.2	-0.263034	0.42265	Red	1	1	0	1	Red	0.666667	-1.5	-0.584963	0.183503	Green	0.5	-2	-1	0	Blue
AIDKCPCB_02639	hypothetical protein	5.39541	12114	4	4	0.990589	0.000192715	12	0	2	1	1	1	1	2	2	1	0	0	1	0	0	0	1	1	0	1	Red	1.33333	1.33333	0.415037	0.386809	Red	0.666667	-1.5	-0.584963	0.386809	Green	0.5	-2	-1	0.225403	Green
AIDKCPCB_02961	Vegetative protein 296	4.81749	29091	24	25	10.1062	0.00196613	294	30	21	28	15	18	23	19	17	21	16	13	23	19	16	15	0.719512	-1.38983	-0.474909	0.101247	Red	0.731707	-1.36667	-0.450661	0.0992784	Red	0.670732	-1.49091	-0.576192	0.0896152	Red	0.646341	-1.54717	-0.629632	0.054063	Green
AIDKCPCB_03433	Uracil phosphoribosyltransferase	5.89646	23107	12	14	4.97685	0.000968227	115	8	8	12	9	6	8	11	6	8	7	4	7	6	9	6	0.83871	-1.19231	-0.253757	0.364283	Red	0.903226	-1.10714	-0.146841	0.638954	Red	0.677419	-1.47619	-0.561879	0.121629	Red	0.774194	-1.29167	-0.369234	0.239356	Red
AIDKCPCB_03784	Ribosome-binding ATPase YchF	4.87152	40001	18	20	3.64991	0.000710076	146	13	12	10	9	10	10	10	11	11	7	4	12	9	9	9	0.842105	-1.1875	-0.247928	0.139435	Red	0.921053	-1.08571	-0.118644	0.378531	Red	0.684211	-1.46154	-0.547488	0.222366	Red	0.789474	-1.26667	-0.341037	0.0941784	Red
AIDKCPCB_03457	CTP synthase	4.98034	59633	29	34	5.41646	0.00105375	323	24	26	33	21	21	22	24	15	24	17	17	22	20	17	20	0.77907	-1.28358	-0.360176	0.144068	Red	0.767442	-1.30303	-0.381871	0.17616	Red	0.686047	-1.45763	-0.543622	0.0598062	Red	0.697674	-1.43333	-0.519374	0.0724642	Red
AIDKCPCB_02101	Phosphopentomutase	4.87847	43707	24	24	8.6485	0.00168253	378	37	29	34	22	26	31	28	21	24	26	13	29	22	17	19	0.796117	-1.2561	-0.328949	0.116654	Red	0.737864	-1.35526	-0.438573	0.0446473	Orange	0.68932	-1.4507	-0.536753	0.14906	Red	0.592233	-1.68852	-0.755763	0.011142	Blue
AIDKCPCB_00507	putative formaldehyde dehydrogenase AdhA	5.31189	37721	6	6	0.927865	0.000180513	35	3	3	4	2	3	2	2	1	2	2	2	2	3	2	2	0.769231	-1.3	-0.378512	0.101192	Red	0.615385	-1.625	-0.70044	0.0241101	Blue	0.692308	-1.44444	-0.530515	0.057191	Red	0.769231	-1.3	-0.378512	0.101192	Red
AIDKCPCB_01035	Conserved virulence factor B	4.91537	32103	12	12	4.04947	0.000787808	130	10	11	12	10	7	7	10	7	9	7	4	11	8	8	9	0.75	-1.33333	-0.415037	0.0753764	Red	0.805556	-1.24138	-0.311944	0.102068	Red	0.694444	-1.44	-0.526069	0.206411	Red	0.777778	-1.28571	-0.36257	0.0248175	Orange
AIDKCPCB_02269	GTP cyclohydrolase 1 type 2	5.20792	41189	13	13	0.776906	0.000151144	32	3	1	3	3	1	2	5	3	4	1	1	2	1	0	2	0.9	-1.11111	-0.152003	0.72503	Red	1.5	1.5	0.584963	0.133233	Green	0.7	-1.42857	-0.514573	0.273893	Red	0.6	-1.66667	-0.736966	0.206526	Green
AIDKCPCB_03552	Cation/acetate symporter ActP	7.81217	54083	5	5	1.3128	0.0002554	71	5	6	6	5	5	4	6	4	3	4	3	4	4	7	5	0.85	-1.17647	-0.234465	0.101192	Red	0.8	-1.25	-0.321928	0.266693	Red	0.7	-1.42857	-0.514573	0.0132356	Orange	0.95	-1.05263	-0.0740006	0.750738	Red
AIDKCPCB_01380	Glucitol operon repressor	5.46105	27679	6	8	0.93934	0.000182745	26	1	2	4	4	1	1	2	1	3	1	0	3	0	1	2	0.9	-1.11111	-0.152003	0.815085	Red	0.9	-1.11111	-0.152003	0.770026	Red	0.7	-1.42857	-0.514573	0.467605	Red	0.6	-1.66667	-0.736966	0.284627	Green
AIDKCPCB_00650	Swarming motility protein SwrC	5.34603	115667	30	37	2.89625	0.000563454	335	27	32	26	22	29	20	21	22	12	26	12	21	23	19	23	0.840909	-1.18919	-0.249978	0.239251	Red	0.659091	-1.51724	-0.601451	0.0673409	Green	0.704545	-1.41935	-0.505235	0.15652	Red	0.772727	-1.29412	-0.371969	0.0488129	Orange
AIDKCPCB_03261	UvrABC system protein B	5.23434	76261	31	41	4.09121	0.00079593	312	20	26	27	21	15	20	30	14	27	18	10	23	14	23	24	0.776316	-1.28814	-0.365284	0.121176	Red	0.973684	-1.02703	-0.0384741	0.909754	Red	0.710526	-1.40741	-0.49304	0.186317	Red	0.842105	-1.1875	-0.247928	0.365367	Red
AIDKCPCB_03626	Peptidase T	5.08048	45706	24	26	6.47617	0.00125992	296	21	22	27	21	20	24	24	19	14	16	12	21	17	19	19	0.931507	-1.07353	-0.102362	0.499436	Red	0.821918	-1.21667	-0.282934	0.286102	Red	0.712329	-1.40385	-0.489385	0.10098	Red	0.794521	-1.25862	-0.331844	0.101448	Red
AIDKCPCB_00234	putative transport protein YifK	9.484	49950	3	4	0.24024	4.67378e-05	12	1	2	1	2	0	0	0	0	0	1	0	1	0	1	3	0.714286	-1.4	-0.485427	0.438193	Red	0.428571	-2.33333	-1.22239	0.057191	Green	0.714286	-1.4	-0.485427	0.2302	Red	1	1	0	1	Red
AIDKCPCB_00722	Trehalose-6-phosphate hydrolase	4.96066	66103	3	6	0.272302	5.29754e-05	18	1	1	2	3	2	1	1	2	1	1	0	1	1	1	0	1.28571	1.28571	0.36257	0.386809	Red	1	1	0	1	Red	0.714286	-1.4	-0.485427	0.2302	Red	0.714286	-1.4	-0.485427	0.2302	Red
AIDKCPCB_00063	Bifunctional protein GlmU	5.5918	49523	17	19	3.5741	0.000695327	177	12	14	13	13	14	9	18	12	16	9	3	15	7	11	11	0.928571	-1.07692	-0.106915	0.590332	Red	1.16667	1.16667	0.222392	0.316201	Red	0.714286	-1.4	-0.485427	0.367427	Red	0.761905	-1.3125	-0.392317	0.114433	Red
AIDKCPCB_01593	Elongation factor Ts	5.30586	32182	34	37	18.2089	0.00354248	586	46	43	46	37	45	43	47	39	40	30	29	37	38	32	34	0.927536	-1.07812	-0.108524	0.30025	Red	0.934783	-1.06977	-0.0972972	0.3593	Red	0.717391	-1.39394	-0.479168	0.0233568	Orange	0.775362	-1.28972	-0.367057	0.0128025	Orange
AIDKCPCB_02012	3-phosphoshikimate 1-carboxyvinyltransferase 1	5.72624	45739	12	17	1.88023	0.000365792	86	6	7	9	4	5	7	9	5	5	4	2	9	5	4	5	0.76	-1.31579	-0.395929	0.184074	Red	0.88	-1.13636	-0.184425	0.570384	Red	0.72	-1.38889	-0.473931	0.3856	Red	0.68	-1.47059	-0.556393	0.0796756	Red
AIDKCPCB_03021	Glyoxal reductase	5.1387	31675	15	17	3.69376	0.000718608	117	11	7	8	8	9	10	6	8	8	4	6	8	7	7	10	1.03448	1.03448	0.0489096	0.819372	Red	0.862069	-1.16	-0.214125	0.400944	Red	0.724138	-1.38095	-0.465664	0.184962	Red	0.931034	-1.07407	-0.103093	0.692448	Red
AIDKCPCB_03071	Triosephosphate isomerase	4.92105	27141	16	18	8.43742	0.00164147	229	18	19	18	10	17	18	20	14	19	17	6	16	13	11	13	0.827586	-1.20833	-0.273018	0.31581	Red	0.965517	-1.03571	-0.0506261	0.755641	Red	0.724138	-1.38095	-0.465664	0.267585	Red	0.689655	-1.45	-0.536053	0.00430208	Orange
AIDKCPCB_03797	hypothetical protein	9.65852	23532	7	7	1.35985	0.000264554	32	4	3	1	2	1	2	3	3	2	2	1	2	2	2	2	0.727273	-1.375	-0.459432	0.378531	Red	1	1	0	1	Red	0.727273	-1.375	-0.459432	0.378531	Red	0.818182	-1.22222	-0.289507	0.528595	Red
AIDKCPCB_01038	Fatty acid-binding protein	5.47787	31285	6	6	1.3425	0.000261178	42	2	3	3	3	2	3	3	4	4	2	1	2	2	4	4	1	1	0	1	Red	1.27273	1.27273	0.347923	0.101192	Red	0.727273	-1.375	-0.459432	0.101192	Red	1.18182	1.18182	0.241008	0.438193	Red
AIDKCPCB_02960	hypothetical protein	5.12644	48374	38	42	10.977	0.00213553	531	43	38	42	35	40	40	38	38	34	30	21	38	34	26	34	0.936508	-1.0678	-0.0946369	0.304005	Red	0.896825	-1.11504	-0.157101	0.100658	Red	0.730159	-1.36957	-0.453718	0.137622	Red	0.769841	-1.29897	-0.377367	0.0474154	Orange
AIDKCPCB_00845	Signal peptidase I P	9.47526	21335	7	8	2.20295	0.000428576	47	5	3	4	3	4	4	4	4	1	2	2	4	2	3	2	0.933333	-1.07143	-0.0995357	0.64945	Red	0.8	-1.25	-0.321928	0.446539	Red	0.733333	-1.36364	-0.447459	0.206526	Red	0.666667	-1.5	-0.584963	0.0824417	Green
AIDKCPCB_00773	Zinc-type alcohol dehydrogenase-like protein	5.27427	36747	11	15	3.59213	0.000698835	132	8	12	11	11	7	6	12	8	7	9	6	7	9	10	9	0.794118	-1.25926	-0.332575	0.299563	Red	0.882353	-1.13333	-0.180572	0.532368	Red	0.735294	-1.36	-0.443607	0.120792	Red	0.911765	-1.09677	-0.133267	0.496958	Red
AIDKCPCB_02248	Phosphate-binding protein PstS 1	5.31266	32525	8	8	2.36741	0.000460571	77	5	6	5	4	5	6	7	6	6	3	3	5	4	6	6	0.947368	-1.05556	-0.0780025	0.64945	Red	1.15789	1.15789	0.211504	0.101192	Red	0.736842	-1.35714	-0.440573	0.113145	Red	1	1	0	1	Red
AIDKCPCB_01443	putative protein YlbL	8.27872	37558	9	12	2.31642	0.00045065	87	6	5	5	9	8	6	6	9	5	3	2	6	6	5	6	1.36842	1.36842	0.452512	0.104247	Red	1.21053	1.21053	0.275634	0.384053	Red	0.736842	-1.35714	-0.440573	0.298015	Red	1.05263	1.05263	0.0740006	0.518519	Red
AIDKCPCB_02161	Dihydrolipoyllysine-residue acetyltransferase component of pyruvate dehydrogenase complex	5.25668	45530	13	17	2.43795	0.000474295	111	8	7	9	10	12	8	8	7	8	4	6	7	8	4	5	1.22222	1.22222	0.289507	0.220881	Red	0.962963	-1.03846	-0.0544478	0.64945	Red	0.740741	-1.35	-0.432959	0.102068	Red	0.740741	-1.35	-0.432959	0.18235	Red
AIDKCPCB_02441	Sporulation cortex protein CoxA	7.02359	22858	14	16	33.03	0.00642586	755	59	60	60	57	52	57	51	50	45	41	41	51	40	45	46	0.928571	-1.07692	-0.106915	0.116381	Red	0.818681	-1.22148	-0.288626	0.0243109	Orange	0.747253	-1.33824	-0.420332	0.0429294	Orange	0.736264	-1.35821	-0.441705	0.0112321	Orange
AIDKCPCB_02480	putative GTP-binding protein EngB	9.39685	21861	8	8	2.1042	0.000409365	46	5	4	4	4	4	3	3	2	2	3	2	4	2	2	2	0.875	-1.14286	-0.192645	0.2302	Red	0.625	-1.6	-0.678072	0.0132356	Blue	0.75	-1.33333	-0.415037	0.133583	Red	0.5625	-1.77778	-0.830075	0.0198039	Blue
AIDKCPCB_03745	Putative peroxiredoxin	5.8023	20436	3	3	0.489333	9.51978e-05	10	1	0	0	1	0	1	2	1	2	0	0	0	0	1	1	1.25	1.25	0.321928	0.518519	Red	2	2	1	0.0474207	Blue	0.75	-1.33333	-0.415037	0.42265	Red	1.25	1.25	0.321928	0.518519	Red
AIDKCPCB_00735	Ca(2+)/H(+) antiporter ChaA	5.03366	38240	2	2	0.209205	4.07e-05	8	0	0	1	1	0	0	1	2	1	0	0	0	0	0	2	1	1	0	1	Red	1.75	1.75	0.807355	0.101192	Green	0.75	-1.33333	-0.415037	0.42265	Red	1.25	1.25	0.321928	0.685598	Red
AIDKCPCB_00770	putative rhamnogalacturonan acetylesterase YesY	4.8023	23283	6	7	1.41734	0.000275739	33	3	3	3	2	3	3	2	2	2	1	1	4	1	2	1	0.916667	-1.09091	-0.125531	0.42265	Red	0.75	-1.33333	-0.415037	0	Orange	0.75	-1.33333	-0.415037	0.42265	Red	0.583333	-1.71429	-0.777608	0.0377496	Blue
AIDKCPCB_02238	Rhomboid protease GluP	5.49064	57873	8	11	0.794844	0.000154634	46	3	3	3	5	4	4	2	2	2	0	3	3	3	5	4	1.33333	1.33333	0.415037	0.057191	Red	0.75	-1.33333	-0.415037	0	Orange	0.75	-1.33333	-0.415037	0.42265	Red	1.25	1.25	0.321928	0.225403	Red
AIDKCPCB_02153	hypothetical protein	9.13855	18897	2	3	0.0529185	1.02951e-05	1	1	0	0	0	0	0	0	0	0	0	0	0	0	0	0	0.75	-1.33333	-0.415037	0.42265	Red	0.75	-1.33333	-0.415037	0.42265	Red	0.75	-1.33333	-0.415037	0.42265	Red	0.75	-1.33333	-0.415037	0.42265	Red
AIDKCPCB_01702	Quinone oxidoreductase 2	5.58496	30460	5	5	0.0328299	6.38694e-06	1	1	0	0	0	0	0	0	0	0	0	0	0	0	0	0	0.75	-1.33333	-0.415037	0.42265	Red	0.75	-1.33333	-0.415037	0.42265	Red	0.75	-1.33333	-0.415037	0.42265	Red	0.75	-1.33333	-0.415037	0.42265	Red
AIDKCPCB_03561	Glutamine transport ATP-binding protein GlnQ	6.66705	26590	4	4	0.0376081	7.31652e-06	1	0	0	1	0	0	0	0	0	0	0	0	0	0	0	0	0.75	-1.33333	-0.415037	0.42265	Red	0.75	-1.33333	-0.415037	0.42265	Red	0.75	-1.33333	-0.415037	0.42265	Red	0.75	-1.33333	-0.415037	0.42265	Red
AIDKCPCB_02024	Chemotaxis protein methyltransferase	8.2687	30337	3	4	0.032963	6.41284e-06	1	0	0	1	0	0	0	0	0	0	0	0	0	0	0	0	0.75	-1.33333	-0.415037	0.42265	Red	0.75	-1.33333	-0.415037	0.42265	Red	0.75	-1.33333	-0.415037	0.42265	Red	0.75	-1.33333	-0.415037	0.42265	Red
AIDKCPCB_03047	SsrA-binding protein	9.94053	18089	2	2	0.0552822	1.07549e-05	1	0	1	0	0	0	0	0	0	0	0	0	0	0	0	0	0.75	-1.33333	-0.415037	0.42265	Red	0.75	-1.33333	-0.415037	0.42265	Red	0.75	-1.33333	-0.415037	0.42265	Red	0.75	-1.33333	-0.415037	0.42265	Red
AIDKCPCB_00049	Ribosomal RNA small subunit methyltransferase I	5.67523	33333	4	6	0.0300003	5.83644e-06	1	0	0	1	0	0	0	0	0	0	0	0	0	0	0	0	0.75	-1.33333	-0.415037	0.42265	Red	0.75	-1.33333	-0.415037	0.42265	Red	0.75	-1.33333	-0.415037	0.42265	Red	0.75	-1.33333	-0.415037	0.42265	Red
AIDKCPCB_02296	Ribosomal RNA small subunit methyltransferase E	5.4613	28464	3	5	0.0351321	6.83482e-06	1	1	0	0	0	0	0	0	0	0	0	0	0	0	0	0	0.75	-1.33333	-0.415037	0.42265	Red	0.75	-1.33333	-0.415037	0.42265	Red	0.75	-1.33333	-0.415037	0.42265	Red	0.75	-1.33333	-0.415037	0.42265	Red
AIDKCPCB_00352	L-cystine transport system permease protein YecS	9.35018	25143	2	2	0.0397725	7.73759e-06	1	0	1	0	0	0	0	0	0	0	0	0	0	0	0	0	0.75	-1.33333	-0.415037	0.42265	Red	0.75	-1.33333	-0.415037	0.42265	Red	0.75	-1.33333	-0.415037	0.42265	Red	0.75	-1.33333	-0.415037	0.42265	Red
AIDKCPCB_01791	HTH-type transcriptional regulator GlvR	6.61419	29593	3	4	0.0337918	6.57406e-06	1	0	0	1	0	0	0	0	0	0	0	0	0	0	0	0	0.75	-1.33333	-0.415037	0.42265	Red	0.75	-1.33333	-0.415037	0.42265	Red	0.75	-1.33333	-0.415037	0.42265	Red	0.75	-1.33333	-0.415037	0.42265	Red
AIDKCPCB_00531	F420-dependent glucose-6-phosphate dehydrogenase	5.47986	38355	3	3	0.0260722	5.07225e-06	1	0	0	1	0	0	0	0	0	0	0	0	0	0	0	0	0.75	-1.33333	-0.415037	0.42265	Red	0.75	-1.33333	-0.415037	0.42265	Red	0.75	-1.33333	-0.415037	0.42265	Red	0.75	-1.33333	-0.415037	0.42265	Red
AIDKCPCB_02167	Phosphate acetyltransferase	6.05569	31739	4	4	0.031507	6.12956e-06	1	0	0	1	0	0	0	0	0	0	0	0	0	0	0	0	0.75	-1.33333	-0.415037	0.42265	Red	0.75	-1.33333	-0.415037	0.42265	Red	0.75	-1.33333	-0.415037	0.42265	Red	0.75	-1.33333	-0.415037	0.42265	Red
AIDKCPCB_02539	Ribonuclease HIII	9.52035	33353	3	5	0.0299823	5.83294e-06	1	1	0	0	0	0	0	0	0	0	0	0	0	0	0	0	0.75	-1.33333	-0.415037	0.42265	Red	0.75	-1.33333	-0.415037	0.42265	Red	0.75	-1.33333	-0.415037	0.42265	Red	0.75	-1.33333	-0.415037	0.42265	Red
AIDKCPCB_01759	Threonine synthase	6.90321	38369	4	4	0.0260627	5.0704e-06	1	0	0	1	0	0	0	0	0	0	0	0	0	0	0	0	0.75	-1.33333	-0.415037	0.42265	Red	0.75	-1.33333	-0.415037	0.42265	Red	0.75	-1.33333	-0.415037	0.42265	Red	0.75	-1.33333	-0.415037	0.42265	Red
AIDKCPCB_02387	Uridine kinase	5.55275	24421	2	2	0.0409484	7.96635e-06	1	0	0	1	0	0	0	0	0	0	0	0	0	0	0	0	0.75	-1.33333	-0.415037	0.42265	Red	0.75	-1.33333	-0.415037	0.42265	Red	0.75	-1.33333	-0.415037	0.42265	Red	0.75	-1.33333	-0.415037	0.42265	Red
AIDKCPCB_01044	hypothetical protein	5.9964	30043	2	2	0.0332856	6.47559e-06	1	0	0	1	0	0	0	0	0	0	0	0	0	0	0	0	0.75	-1.33333	-0.415037	0.42265	Red	0.75	-1.33333	-0.415037	0.42265	Red	0.75	-1.33333	-0.415037	0.42265	Red	0.75	-1.33333	-0.415037	0.42265	Red
AIDKCPCB_02391	Endolytic murein transglycosylase	9.3628	40553	4	4	0.0246591	4.79733e-06	1	0	0	1	0	0	0	0	0	0	0	0	0	0	0	0	0.75	-1.33333	-0.415037	0.42265	Red	0.75	-1.33333	-0.415037	0.42265	Red	0.75	-1.33333	-0.415037	0.42265	Red	0.75	-1.33333	-0.415037	0.42265	Red
AIDKCPCB_00584	hypothetical protein	5.17331	35742	3	3	0.0279783	5.44307e-06	1	1	0	0	0	0	0	0	0	0	0	0	0	0	0	0	0.75	-1.33333	-0.415037	0.42265	Red	0.75	-1.33333	-0.415037	0.42265	Red	0.75	-1.33333	-0.415037	0.42265	Red	0.75	-1.33333	-0.415037	0.42265	Red
AIDKCPCB_03251	N-acetylglucosamine-6-phosphate deacetylase	5.74546	43673	2	5	0.0228974	4.45461e-06	1	0	0	1	0	0	0	0	0	0	0	0	0	0	0	0	0.75	-1.33333	-0.415037	0.42265	Red	0.75	-1.33333	-0.415037	0.42265	Red	0.75	-1.33333	-0.415037	0.42265	Red	0.75	-1.33333	-0.415037	0.42265	Red
AIDKCPCB_03556	HTH-type transcriptional regulator CynR	5.7634	33995	2	2	0.0294161	5.72279e-06	1	0	1	0	0	0	0	0	0	0	0	0	0	0	0	0	0.75	-1.33333	-0.415037	0.42265	Red	0.75	-1.33333	-0.415037	0.42265	Red	0.75	-1.33333	-0.415037	0.42265	Red	0.75	-1.33333	-0.415037	0.42265	Red
AIDKCPCB_02262	High-affinity zinc uptake system ATP-binding protein ZnuC	6.18681	28588	2	3	0.0349797	6.80517e-06	1	1	0	0	0	0	0	0	0	0	0	0	0	0	0	0	0.75	-1.33333	-0.415037	0.42265	Red	0.75	-1.33333	-0.415037	0.42265	Red	0.75	-1.33333	-0.415037	0.42265	Red	0.75	-1.33333	-0.415037	0.42265	Red
AIDKCPCB_00555	tRNA N6-adenosine threonylcarbamoyltransferase	5.29482	36091	2	3	0.0277077	5.39044e-06	1	1	0	0	0	0	0	0	0	0	0	0	0	0	0	0	0.75	-1.33333	-0.415037	0.42265	Red	0.75	-1.33333	-0.415037	0.42265	Red	0.75	-1.33333	-0.415037	0.42265	Red	0.75	-1.33333	-0.415037	0.42265	Red
AIDKCPCB_02026	Heptaprenyl diphosphate synthase component 2	8.55321	36371	3	4	0.0274944	5.34894e-06	1	0	1	0	0	0	0	0	0	0	0	0	0	0	0	0	0.75	-1.33333	-0.415037	0.42265	Red	0.75	-1.33333	-0.415037	0.42265	Red	0.75	-1.33333	-0.415037	0.42265	Red	0.75	-1.33333	-0.415037	0.42265	Red
AIDKCPCB_03468	Microcin C7 self-immunity protein MccF	5.33714	37319	3	4	0.026796	5.21306e-06	1	0	0	1	0	0	0	0	0	0	0	0	0	0	0	0	0.75	-1.33333	-0.415037	0.42265	Red	0.75	-1.33333	-0.415037	0.42265	Red	0.75	-1.33333	-0.415037	0.42265	Red	0.75	-1.33333	-0.415037	0.42265	Red
AIDKCPCB_02734	2-succinyl-6-hydroxy-2_ 4-cyclohexadiene-1-carboxylate synthase	9.11335	31634	2	2	0.0316116	6.14991e-06	1	0	0	1	0	0	0	0	0	0	0	0	0	0	0	0	0.75	-1.33333	-0.415037	0.42265	Red	0.75	-1.33333	-0.415037	0.42265	Red	0.75	-1.33333	-0.415037	0.42265	Red	0.75	-1.33333	-0.415037	0.42265	Red
AIDKCPCB_00176	Energy-coupling factor transporter ATP-binding protein EcfA2	5.88603	32243	2	2	0.0310145	6.03375e-06	1	0	0	1	0	0	0	0	0	0	0	0	0	0	0	0	0.75	-1.33333	-0.415037	0.42265	Red	0.75	-1.33333	-0.415037	0.42265	Red	0.75	-1.33333	-0.415037	0.42265	Red	0.75	-1.33333	-0.415037	0.42265	Red
AIDKCPCB_03268	Transcriptional regulatory protein SrrA	5.93388	26730	2	2	0.0374111	7.2782e-06	1	0	1	0	0	0	0	0	0	0	0	0	0	0	0	0	0.75	-1.33333	-0.415037	0.42265	Red	0.75	-1.33333	-0.415037	0.42265	Red	0.75	-1.33333	-0.415037	0.42265	Red	0.75	-1.33333	-0.415037	0.42265	Red
AIDKCPCB_00366	Spermidine/putrescine import ATP-binding protein PotA	5.83405	40160	2	3	0.0249004	4.84428e-06	1	0	1	0	0	0	0	0	0	0	0	0	0	0	0	0	0.75	-1.33333	-0.415037	0.42265	Red	0.75	-1.33333	-0.415037	0.42265	Red	0.75	-1.33333	-0.415037	0.42265	Red	0.75	-1.33333	-0.415037	0.42265	Red
AIDKCPCB_02128	3-phenylpropionate-dihydrodiol/cinnamic acid-dihydrodiol dehydrogenase	8.40963	28030	2	3	0.0356761	6.94064e-06	1	1	0	0	0	0	0	0	0	0	0	0	0	0	0	0	0.75	-1.33333	-0.415037	0.42265	Red	0.75	-1.33333	-0.415037	0.42265	Red	0.75	-1.33333	-0.415037	0.42265	Red	0.75	-1.33333	-0.415037	0.42265	Red
AIDKCPCB_01850	N-acetylglucosamine repressor	5.70242	42328	3	3	0.023625	4.59616e-06	1	1	0	0	0	0	0	0	0	0	0	0	0	0	0	0	0.75	-1.33333	-0.415037	0.42265	Red	0.75	-1.33333	-0.415037	0.42265	Red	0.75	-1.33333	-0.415037	0.42265	Red	0.75	-1.33333	-0.415037	0.42265	Red
AIDKCPCB_03471	Microcin C7 self-immunity protein MccF	5.24247	36003	2	2	0.0277755	5.40361e-06	1	0	1	0	0	0	0	0	0	0	0	0	0	0	0	0	0.75	-1.33333	-0.415037	0.42265	Red	0.75	-1.33333	-0.415037	0.42265	Red	0.75	-1.33333	-0.415037	0.42265	Red	0.75	-1.33333	-0.415037	0.42265	Red
AIDKCPCB_02595	hypothetical protein	5.27457	36859	3	3	0.0271304	5.27812e-06	1	1	0	0	0	0	0	0	0	0	0	0	0	0	0	0	0.75	-1.33333	-0.415037	0.42265	Red	0.75	-1.33333	-0.415037	0.42265	Red	0.75	-1.33333	-0.415037	0.42265	Red	0.75	-1.33333	-0.415037	0.42265	Red
AIDKCPCB_02041	Isopentenyl-diphosphate delta-isomerase	6.81442	38068	2	2	0.0262688	5.11049e-06	1	0	1	0	0	0	0	0	0	0	0	0	0	0	0	0	0.75	-1.33333	-0.415037	0.42265	Red	0.75	-1.33333	-0.415037	0.42265	Red	0.75	-1.33333	-0.415037	0.42265	Red	0.75	-1.33333	-0.415037	0.42265	Red
AIDKCPCB_01253	Bifunctional transcriptional activator/DNA repair enzyme Ada	9.18809	39400	2	2	0.0253807	4.93772e-06	1	0	0	1	0	0	0	0	0	0	0	0	0	0	0	0	0.75	-1.33333	-0.415037	0.42265	Red	0.75	-1.33333	-0.415037	0.42265	Red	0.75	-1.33333	-0.415037	0.42265	Red	0.75	-1.33333	-0.415037	0.42265	Red
AIDKCPCB_02892	Putative transport protein	9.77087	40521	3	3	0.0246786	4.80112e-06	1	1	0	0	0	0	0	0	0	0	0	0	0	0	0	0	0.75	-1.33333	-0.415037	0.42265	Red	0.75	-1.33333	-0.415037	0.42265	Red	0.75	-1.33333	-0.415037	0.42265	Red	0.75	-1.33333	-0.415037	0.42265	Red
AIDKCPCB_02352	Arabinose metabolism transcriptional repressor	5.71489	41603	2	2	0.0240367	4.67625e-06	1	0	0	1	0	0	0	0	0	0	0	0	0	0	0	0	0.75	-1.33333	-0.415037	0.42265	Red	0.75	-1.33333	-0.415037	0.42265	Red	0.75	-1.33333	-0.415037	0.42265	Red	0.75	-1.33333	-0.415037	0.42265	Red
AIDKCPCB_02412	putative AAA domain-containing protein	6.74337	46071	2	2	0.0217056	4.22275e-06	1	0	0	1	0	0	0	0	0	0	0	0	0	0	0	0	0.75	-1.33333	-0.415037	0.42265	Red	0.75	-1.33333	-0.415037	0.42265	Red	0.75	-1.33333	-0.415037	0.42265	Red	0.75	-1.33333	-0.415037	0.42265	Red
AIDKCPCB_00355	hypothetical protein	5.0174	28297	2	2	0.0353394	6.87515e-06	1	0	0	1	0	0	0	0	0	0	0	0	0	0	0	0	0.75	-1.33333	-0.415037	0.42265	Red	0.75	-1.33333	-0.415037	0.42265	Red	0.75	-1.33333	-0.415037	0.42265	Red	0.75	-1.33333	-0.415037	0.42265	Red
AIDKCPCB_03623	hypothetical protein	4.83594	29302	2	2	0.0341274	6.63935e-06	1	0	0	1	0	0	0	0	0	0	0	0	0	0	0	0	0.75	-1.33333	-0.415037	0.42265	Red	0.75	-1.33333	-0.415037	0.42265	Red	0.75	-1.33333	-0.415037	0.42265	Red	0.75	-1.33333	-0.415037	0.42265	Red
AIDKCPCB_00671	hypothetical protein	4.95131	41701	2	2	0.0239802	4.66526e-06	1	1	0	0	0	0	0	0	0	0	0	0	0	0	0	0	0.75	-1.33333	-0.415037	0.42265	Red	0.75	-1.33333	-0.415037	0.42265	Red	0.75	-1.33333	-0.415037	0.42265	Red	0.75	-1.33333	-0.415037	0.42265	Red
AIDKCPCB_03487	Octanoyl-[GcvH]:protein N-octanoyltransferase	5.00917	31476	2	2	0.0317702	6.18078e-06	1	1	0	0	0	0	0	0	0	0	0	0	0	0	0	0	0.75	-1.33333	-0.415037	0.42265	Red	0.75	-1.33333	-0.415037	0.42265	Red	0.75	-1.33333	-0.415037	0.42265	Red	0.75	-1.33333	-0.415037	0.42265	Red
AIDKCPCB_02636	Acetoin utilization protein AcuC	5.47459	43355	2	2	0.0230654	4.48728e-06	1	0	0	1	0	0	0	0	0	0	0	0	0	0	0	0	0.75	-1.33333	-0.415037	0.42265	Red	0.75	-1.33333	-0.415037	0.42265	Red	0.75	-1.33333	-0.415037	0.42265	Red	0.75	-1.33333	-0.415037	0.42265	Red
AIDKCPCB_01327	PtsGHI operon antiterminator	6.38335	33287	2	2	0.0300418	5.84451e-06	1	0	0	1	0	0	0	0	0	0	0	0	0	0	0	0	0.75	-1.33333	-0.415037	0.42265	Red	0.75	-1.33333	-0.415037	0.42265	Red	0.75	-1.33333	-0.415037	0.42265	Red	0.75	-1.33333	-0.415037	0.42265	Red
AIDKCPCB_01815	Spore germination protein A1	7.75589	55663	2	2	0.0179653	3.49507e-06	1	0	1	0	0	0	0	0	0	0	0	0	0	0	0	0	0.75	-1.33333	-0.415037	0.42265	Red	0.75	-1.33333	-0.415037	0.42265	Red	0.75	-1.33333	-0.415037	0.42265	Red	0.75	-1.33333	-0.415037	0.42265	Red
AIDKCPCB_01798	Sulfite reductase [NADPH] flavoprotein alpha-component	5.01699	67278	2	2	0.0148637	2.89168e-06	1	0	0	1	0	0	0	0	0	0	0	0	0	0	0	0	0.75	-1.33333	-0.415037	0.42265	Red	0.75	-1.33333	-0.415037	0.42265	Red	0.75	-1.33333	-0.415037	0.42265	Red	0.75	-1.33333	-0.415037	0.42265	Red
AIDKCPCB_00613	Purine catabolism regulatory protein	6.0012	62809	2	3	0.0159213	3.09743e-06	1	0	1	0	0	0	0	0	0	0	0	0	0	0	0	0	0.75	-1.33333	-0.415037	0.42265	Red	0.75	-1.33333	-0.415037	0.42265	Red	0.75	-1.33333	-0.415037	0.42265	Red	0.75	-1.33333	-0.415037	0.42265	Red
AIDKCPCB_01846	Dimethyl sulfoxide reductase DmsA	5.91236	76419	2	3	0.0130858	2.54578e-06	1	0	0	1	0	0	0	0	0	0	0	0	0	0	0	0	0.75	-1.33333	-0.415037	0.42265	Red	0.75	-1.33333	-0.415037	0.42265	Red	0.75	-1.33333	-0.415037	0.42265	Red	0.75	-1.33333	-0.415037	0.42265	Red
AIDKCPCB_02984	Sensor histidine kinase CssS	6.00892	51426	3	3	0.0194454	3.78303e-06	1	0	1	0	0	0	0	0	0	0	0	0	0	0	0	0	0.75	-1.33333	-0.415037	0.42265	Red	0.75	-1.33333	-0.415037	0.42265	Red	0.75	-1.33333	-0.415037	0.42265	Red	0.75	-1.33333	-0.415037	0.42265	Red
AIDKCPCB_00427	Transcriptional regulator MtlR	5.58041	80142	2	3	0.0124779	2.42752e-06	1	0	0	1	0	0	0	0	0	0	0	0	0	0	0	0	0.75	-1.33333	-0.415037	0.42265	Red	0.75	-1.33333	-0.415037	0.42265	Red	0.75	-1.33333	-0.415037	0.42265	Red	0.75	-1.33333	-0.415037	0.42265	Red
AIDKCPCB_01306	Sporulation kinase D	6.62846	57095	3	3	0.0175147	3.40741e-06	1	0	1	0	0	0	0	0	0	0	0	0	0	0	0	0	0.75	-1.33333	-0.415037	0.42265	Red	0.75	-1.33333	-0.415037	0.42265	Red	0.75	-1.33333	-0.415037	0.42265	Red	0.75	-1.33333	-0.415037	0.42265	Red
AIDKCPCB_00649	Nucleoid occlusion factor SlmA	5.09991	32569	2	2	0.030704	5.97336e-06	1	1	0	0	0	0	0	0	0	0	0	0	0	0	0	0	0.75	-1.33333	-0.415037	0.42265	Red	0.75	-1.33333	-0.415037	0.42265	Red	0.75	-1.33333	-0.415037	0.42265	Red	0.75	-1.33333	-0.415037	0.42265	Red
AIDKCPCB_00844	Lipoteichoic acid synthase 1	8.09367	73429	2	2	0.0136186	2.64945e-06	1	0	1	0	0	0	0	0	0	0	0	0	0	0	0	0	0.75	-1.33333	-0.415037	0.42265	Red	0.75	-1.33333	-0.415037	0.42265	Red	0.75	-1.33333	-0.415037	0.42265	Red	0.75	-1.33333	-0.415037	0.42265	Red
AIDKCPCB_00936	L-lysine N6-monooxygenase	5.39945	48851	2	2	0.0204704	3.98244e-06	1	0	0	1	0	0	0	0	0	0	0	0	0	0	0	0	0.75	-1.33333	-0.415037	0.42265	Red	0.75	-1.33333	-0.415037	0.42265	Red	0.75	-1.33333	-0.415037	0.42265	Red	0.75	-1.33333	-0.415037	0.42265	Red
AIDKCPCB_02136	Ribonuclease Z	5.86206	34300	5	8	0.524781	0.000102094	18	1	2	2	2	1	1	2	1	0	1	0	2	1	1	1	0.875	-1.14286	-0.192645	0.518519	Red	0.75	-1.33333	-0.415037	0.386809	Red	0.75	-1.33333	-0.415037	0.386809	Red	0.75	-1.33333	-0.415037	0.183503	Red
AIDKCPCB_00966	Chromosome partition protein Smc	6.71326	83463	3	4	0.0239627	4.66186e-06	2	1	0	0	0	0	0	0	0	0	0	0	0	1	0	0	0.75	-1.33333	-0.415037	0.42265	Red	0.75	-1.33333	-0.415037	0.42265	Red	0.75	-1.33333	-0.415037	0.42265	Red	1	1	0	1	Red
AIDKCPCB_02722	S-ribosylhomocysteine lyase	5.29103	17745	4	6	2.08509	0.000405647	37	3	3	3	2	3	2	2	2	3	2	2	2	2	3	3	0.833333	-1.2	-0.263034	0.183503	Red	0.833333	-1.2	-0.263034	0.183503	Red	0.75	-1.33333	-0.415037	0	Orange	0.916667	-1.09091	-0.125531	0.42265	Red
AIDKCPCB_00781	Coenzyme F420:L-glutamate ligase	5.91348	28357	7	7	0.0705293	1.37212e-05	2	1	0	0	0	0	0	0	1	0	0	0	0	0	0	0	0.75	-1.33333	-0.415037	0.42265	Red	1	1	0	1	Red	0.75	-1.33333	-0.415037	0.42265	Red	0.75	-1.33333	-0.415037	0.42265	Red
AIDKCPCB_03026	Disulfide bond formation protein D	5.80547	25460	2	2	0.0785546	1.52825e-05	2	0	0	1	0	0	0	0	1	0	0	0	0	0	0	0	0.75	-1.33333	-0.415037	0.42265	Red	1	1	0	1	Red	0.75	-1.33333	-0.415037	0.42265	Red	0.75	-1.33333	-0.415037	0.42265	Red
AIDKCPCB_00739	putative MscS family protein YfkC	6.71515	31817	2	3	0.0628595	1.22291e-05	2	1	0	0	0	0	0	0	0	1	0	0	0	0	0	0	0.75	-1.33333	-0.415037	0.42265	Red	1	1	0	1	Red	0.75	-1.33333	-0.415037	0.42265	Red	0.75	-1.33333	-0.415037	0.42265	Red
AIDKCPCB_01495	Carbamoyl-phosphate synthase large chain	4.95494	118092	2	2	0.0169359	3.29482e-06	2	0	0	1	0	0	0	0	0	1	0	0	0	0	0	0	0.75	-1.33333	-0.415037	0.42265	Red	1	1	0	1	Red	0.75	-1.33333	-0.415037	0.42265	Red	0.75	-1.33333	-0.415037	0.42265	Red
AIDKCPCB_01269	Signal transduction histidine-protein kinase ArlS	5.82444	50561	3	6	0.41534	8.08028e-05	21	2	2	1	1	2	1	1	2	2	1	0	2	1	1	2	0.875	-1.14286	-0.192645	0.518519	Red	1	1	0	1	Red	0.75	-1.33333	-0.415037	0.386809	Red	0.875	-1.14286	-0.192645	0.518519	Red
AIDKCPCB_00392	putative amino-acid-binding protein YxeM	9.11657	29100	4	5	0.756014	0.00014708	22	1	2	2	1	2	2	1	3	1	1	1	1	3	1	0	1	1	0	1	Red	1	1	0	1	Red	0.75	-1.33333	-0.415037	0.183503	Red	0.875	-1.14286	-0.192645	0.750738	Red
AIDKCPCB_03429	ATP synthase subunit b	5.46575	19479	3	3	0.154012	2.99625e-05	3	0	1	0	0	0	0	1	0	0	0	0	0	0	0	1	0.75	-1.33333	-0.415037	0.42265	Red	1	1	0	1	Red	0.75	-1.33333	-0.415037	0.42265	Red	1	1	0	1	Red
AIDKCPCB_01627	Translocation-enhancing protein TepA	5.01853	26391	8	9	1.70513	0.000331726	45	3	3	3	1	4	6	6	1	3	1	2	3	2	3	4	1.16667	1.16667	0.222392	0.691393	Red	1.08333	1.08333	0.115477	0.839872	Red	0.75	-1.33333	-0.415037	0.225403	Red	1	1	0	1	Red
AIDKCPCB_02640	hypothetical protein	4.99599	16792	8	11	2.91806	0.000567697	49	1	4	4	3	3	4	4	4	3	0	4	2	5	6	2	1.08333	1.08333	0.115477	0.776898	Red	1.16667	1.16667	0.222392	0.581315	Red	0.75	-1.33333	-0.415037	0.54911	Red	1.33333	1.33333	0.415037	0.443305	Red
AIDKCPCB_02206	Thiosulfate sulfurtransferase GlpE	9.97478	14812	2	3	0.202538	3.94031e-05	3	0	1	0	0	0	0	1	0	1	0	0	0	0	0	0	0.75	-1.33333	-0.415037	0.42265	Red	1.25	1.25	0.321928	0.518519	Red	0.75	-1.33333	-0.415037	0.42265	Red	0.75	-1.33333	-0.415037	0.42265	Red
AIDKCPCB_01845	Putative cytochrome P450 YjiB	5.56328	45061	3	4	0.0665764	1.29522e-05	3	0	1	0	0	0	0	1	1	0	0	0	0	0	0	0	0.75	-1.33333	-0.415037	0.42265	Red	1.25	1.25	0.321928	0.518519	Red	0.75	-1.33333	-0.415037	0.42265	Red	0.75	-1.33333	-0.415037	0.42265	Red
AIDKCPCB_00488	Protein YhgF	5.82827	81064	42	52	5.51416	0.00107276	447	26	35	33	37	27	24	42	22	32	29	16	25	32	34	33	0.938144	-1.06593	-0.0921182	0.699854	Red	1.02062	1.02062	0.0294438	0.92376	Red	0.752577	-1.32877	-0.410088	0.172657	Red	1.05155	1.05155	0.0725125	0.606342	Red
AIDKCPCB_00014	Inosine-5'-monophosphate dehydrogenase	5.79668	52836	54	57	31.2855	0.00608647	1653	119	130	138	94	112	120	121	106	111	89	75	128	96	96	118	0.84359	-1.18541	-0.245387	0.105078	Red	0.874359	-1.1437	-0.193702	0.0847323	Red	0.75641	-1.32203	-0.402759	0.174863	Red	0.802564	-1.24601	-0.317311	0.0532291	Red
AIDKCPCB_00180	30S ribosomal protein S9	10.482	14519	11	11	8.88491	0.00172853	129	9	11	10	9	10	7	9	10	8	8	6	8	8	8	8	0.878788	-1.13793	-0.186413	0.284627	Red	0.909091	-1.1	-0.137504	0.287864	Red	0.757576	-1.32	-0.400538	0.0400537	Orange	0.818182	-1.22222	-0.289507	0.0741799	Red
AIDKCPCB_02963	Methionine-binding lipoprotein MetQ	8.99676	30275	11	15	2.84063	0.000552633	86	5	6	7	5	8	7	6	7	7	4	4	5	5	5	5	1.09524	1.09524	0.131245	0.566567	Red	1.09524	1.09524	0.131245	0.386809	Red	0.761905	-1.3125	-0.392317	0.0824417	Red	0.857143	-1.16667	-0.222392	0.225403	Red
AIDKCPCB_02510	Ribonuclease PH	4.93275	26530	14	16	7.87787	0.00153261	209	17	15	16	13	16	17	12	15	13	10	9	17	14	12	13	0.960784	-1.04082	-0.0577155	0.652809	Red	0.843137	-1.18605	-0.246161	0.0745884	Red	0.764706	-1.30769	-0.387023	0.249826	Red	0.823529	-1.21429	-0.280108	0.0213116	Orange
AIDKCPCB_01527	hypothetical protein	4.65856	60027	23	29	4.43134	0.0008621	266	20	18	19	18	22	21	16	19	20	15	7	21	17	14	19	1.06667	1.06667	0.0931094	0.393854	Red	0.966667	-1.03448	-0.0489096	0.652809	Red	0.766667	-1.30435	-0.383329	0.368711	Red	0.883333	-1.13208	-0.17897	0.245113	Red
AIDKCPCB_00409	PTS system mannitol-specific EIICB component	8.60694	50209	8	10	0.776753	0.000151114	39	3	5	2	1	2	4	3	2	2	2	3	2	2	3	3	0.769231	-1.3	-0.378512	0.467605	Red	0.769231	-1.3	-0.378512	0.378531	Red	0.769231	-1.3	-0.378512	0.378531	Red	0.846154	-1.18182	-0.241008	0.538386	Red
AIDKCPCB_01512	Guanylate kinase	4.96199	23467	5	6	1.78975	0.000348189	42	3	3	4	2	2	3	3	3	3	3	1	3	2	3	4	0.769231	-1.3	-0.378512	0.101192	Red	0.923077	-1.08333	-0.115477	0.42265	Red	0.769231	-1.3	-0.378512	0.273893	Red	0.923077	-1.08333	-0.115477	0.64945	Red
AIDKCPCB_00122	Glutamate--tRNA ligase	5.29722	55626	30	37	12.5301	0.00243769	697	47	55	57	57	33	44	67	41	46	39	26	57	36	41	51	0.845679	-1.18248	-0.241818	0.358452	Red	0.969136	-1.03185	-0.0452293	0.859475	Red	0.771605	-1.296	-0.374066	0.302385	Red	0.808642	-1.23664	-0.306427	0.135095	Red
AIDKCPCB_02145	6-phosphogluconate dehydrogenase_ NADP(+)-dependent_ decarboxylating	5.17392	51782	41	45	16.7046	0.00324983	865	67	61	67	54	65	67	62	57	59	50	34	66	58	48	50	0.954545	-1.04762	-0.0671142	0.554569	Red	0.914141	-1.09392	-0.129511	0.0899809	Red	0.772727	-1.29412	-0.371969	0.242867	Red	0.80303	-1.24528	-0.316474	0.0301533	Orange
AIDKCPCB_01386	Aminopeptidase 2	5.16252	45512	23	27	9.99736	0.00194495	455	32	36	36	33	29	35	27	31	25	28	19	33	31	29	31	0.934579	-1.07	-0.0976108	0.354902	Red	0.803738	-1.24419	-0.315202	0.037563	Orange	0.775701	-1.28916	-0.366428	0.181946	Red	0.878505	-1.1383	-0.186878	0.0636644	Red
AIDKCPCB_02579	Acetyl-coenzyme A carboxylase carboxyl transferase subunit alpha	6.63224	36312	5	6	0.578321	0.00011251	21	2	2	2	1	1	3	2	0	1	2	0	2	0	2	1	0.888889	-1.125	-0.169925	0.666667	Red	0.666667	-1.5	-0.584963	0.225403	Green	0.777778	-1.28571	-0.36257	0.42265	Red	0.666667	-1.5	-0.584963	0.225403	Green
AIDKCPCB_02381	5'-methylthioadenosine/S-adenosylhomocysteine nucleosidase	4.60208	25190	5	6	0.952759	0.000185356	24	2	2	2	2	1	1	2	2	2	2	0	2	2	0	2	0.777778	-1.28571	-0.36257	0.183503	Red	1	1	0	0	Orange	0.777778	-1.28571	-0.36257	0.42265	Red	0.777778	-1.28571	-0.36257	0.42265	Red
AIDKCPCB_03465	Minor cardiolipin synthase ClsB	7.17408	45539	19	25	5.55568	0.00108084	253	18	22	20	25	14	12	23	12	15	15	9	22	11	17	18	0.857143	-1.16667	-0.222392	0.540263	Red	0.84127	-1.18868	-0.249359	0.421731	Red	0.777778	-1.28571	-0.36257	0.340195	Red	0.777778	-1.28571	-0.36257	0.154418	Red
AIDKCPCB_01634	hypothetical protein	4.94006	49615	37	38	34.0018	0.00661492	1687	122	129	131	120	109	118	118	108	111	103	71	123	104	104	116	0.909091	-1.1	-0.137504	0.0575928	Red	0.883117	-1.13235	-0.179324	0.0206453	Orange	0.779221	-1.28333	-0.359896	0.199155	Red	0.849351	-1.17737	-0.235568	0.0206909	Orange
AIDKCPCB_02848	Long-chain-alcohol dehydrogenase 2	5.28153	42594	26	31	7.72409	0.00150269	329	26	25	23	18	27	22	22	23	25	20	17	20	24	19	18	0.909091	-1.1	-0.137504	0.470707	Red	0.948052	-1.05479	-0.076962	0.345271	Red	0.779221	-1.28333	-0.359896	0.0136006	Orange	0.831169	-1.20312	-0.266787	0.129944	Red
AIDKCPCB_02577	Pyruvate kinase	4.90944	62448	43	47	23.9719	0.00466365	1497	110	112	122	86	114	106	92	96	101	91	73	104	98	88	104	0.89049	-1.12298	-0.167329	0.266041	Red	0.841499	-1.18836	-0.248967	0.0193318	Orange	0.78098	-1.28044	-0.356643	0.090436	Red	0.84438	-1.1843	-0.244035	0.041794	Orange
AIDKCPCB_00349	1-pyrroline-5-carboxylate dehydrogenase 2	5.24958	56311	38	43	22.4823	0.00437384	1266	93	93	99	86	92	90	89	81	85	80	59	83	87	70	79	0.940972	-1.06273	-0.087776	0.101851	Red	0.895833	-1.11628	-0.158698	0.0316184	Orange	0.78125	-1.28	-0.356144	0.100085	Red	0.829861	-1.20502	-0.269058	0.063809	Red
AIDKCPCB_03748	Adenylosuccinate synthetase	5.33136	47583	28	30	7.69182	0.00149641	366	29	26	34	22	30	25	27	21	22	23	15	31	23	16	22	0.869565	-1.15	-0.201634	0.292144	Red	0.793478	-1.26027	-0.333737	0.104346	Red	0.782609	-1.27778	-0.353637	0.289148	Red	0.695652	-1.4375	-0.523562	0.0435027	Orange
AIDKCPCB_00467	D-alanine--D-alanine ligase	4.85541	39803	11	14	2.33651	0.000454559	93	7	6	7	6	8	8	5	6	6	7	1	7	6	7	6	1.08696	1.08696	0.120294	0.438193	Red	0.869565	-1.15	-0.201634	0.101192	Red	0.782609	-1.27778	-0.353637	0.493525	Red	0.956522	-1.04545	-0.0641303	0.518519	Red
AIDKCPCB_01642	Putative competence-damage inducible protein	5.15936	45649	14	16	2.03728	0.000396346	93	6	6	8	6	7	8	8	6	8	6	1	8	5	5	5	1.04348	1.04348	0.0614005	0.72503	Red	1.08696	1.08696	0.120294	0.518519	Red	0.782609	-1.27778	-0.353637	0.513472	Red	0.782609	-1.27778	-0.353637	0.129612	Red
AIDKCPCB_00625	ATP-dependent DNA helicase PcrA	5.43978	84023	19	30	1.64241	0.000319524	138	8	11	11	12	10	4	10	7	13	10	3	10	7	11	11	0.878788	-1.13793	-0.186413	0.647832	Red	1	1	0	1	Red	0.787879	-1.26923	-0.343954	0.4323	Red	0.969697	-1.03125	-0.0443941	0.851961	Red
AIDKCPCB_00132	50S ribosomal protein L1	9.3671	24942	27	28	33.8786	0.00659095	845	72	60	65	58	58	56	55	54	51	54	44	57	57	47	57	0.875	-1.14286	-0.192645	0.134379	Red	0.815	-1.22699	-0.295128	0.0585254	Red	0.79	-1.26582	-0.340075	0.0568372	Red	0.82	-1.21951	-0.286304	0.0675876	Red
AIDKCPCB_01330	Phosphoenolpyruvate-protein phosphotransferase	4.89723	63467	47	52	22.6259	0.00440179	1436	93	100	111	103	102	102	115	96	106	82	58	100	90	84	94	1.00977	1.00977	0.0140296	0.866377	Red	1.04235	1.04235	0.0598332	0.598496	Red	0.791531	-1.26337	-0.337282	0.214945	Red	0.882736	-1.13284	-0.179946	0.135259	Red
AIDKCPCB_02299	Chaperone protein DnaK	4.72772	66116	54	61	26.0451	0.00506698	1722	120	122	143	114	122	112	124	118	107	109	83	113	115	101	119	0.904639	-1.10541	-0.144586	0.230158	Red	0.907216	-1.10227	-0.140481	0.257096	Red	0.793814	-1.25974	-0.333126	0.0931709	Red	0.871134	-1.14793	-0.199033	0.14893	Red
AIDKCPCB_00051	Methionine--tRNA ligase	5.25121	76232	54	69	13.2621	0.0025801	1011	62	81	82	77	56	54	86	54	72	63	43	72	59	74	76	0.833333	-1.2	-0.263034	0.267598	Red	0.942982	-1.06047	-0.0846972	0.723417	Red	0.79386	-1.25967	-0.333044	0.224031	Red	0.929825	-1.07547	-0.10497	0.562612	Red
AIDKCPCB_02685	Leucine--tRNA ligase	5.12097	91581	55	61	10.0785	0.00196074	923	54	69	72	74	54	57	72	56	57	53	44	58	45	80	78	0.949495	-1.05319	-0.0747678	0.710488	Red	0.949495	-1.05319	-0.0747678	0.683762	Red	0.79798	-1.25316	-0.325576	0.132242	Red	1.0404	1.0404	0.0571439	0.846819	Red
AIDKCPCB_02042	30S ribosomal protein S1	4.74551	42641	43	49	25.8202	0.00502323	1101	72	89	90	70	67	86	69	70	71	58	59	83	76	65	76	0.889764	-1.12389	-0.168506	0.323718	Red	0.838583	-1.19249	-0.253975	0.142859	Red	0.799213	-1.25123	-0.323349	0.173252	Red	0.866142	-1.15455	-0.207325	0.18891	Red
AIDKCPCB_03535	Peptidoglycan glycosyltransferase RodA	8.7198	43944	3	3	0.136537	2.65628e-05	6	0	1	1	0	1	0	0	0	0	0	0	1	0	1	1	0.8	-1.25	-0.321928	0.518519	Red	0.6	-1.66667	-0.736966	0.183503	Green	0.8	-1.25	-0.321928	0.518519	Red	1	1	0	1	Red
AIDKCPCB_01880	Phenylacetaldehyde dehydrogenase	5.23209	53658	11	14	0.969101	0.000188535	52	1	2	4	2	4	3	1	7	7	0	2	3	2	8	6	1.2	1.2	0.263034	0.566567	Red	1.8	1.8	0.847997	0.316706	Green	0.8	-1.25	-0.321928	0.621308	Red	1.9	1.9	0.925999	0.227305	Green
AIDKCPCB_01531	Transcription factor FapR	6.54468	21356	2	3	0.234126	4.55484e-05	5	0	1	1	0	0	1	0	0	1	0	0	1	0	0	0	0.8	-1.25	-0.321928	0.518519	Red	0.8	-1.25	-0.321928	0.518519	Red	0.8	-1.25	-0.321928	0.518519	Red	0.6	-1.66667	-0.736966	0.183503	Green
AIDKCPCB_02265	putative endonuclease 4	5.51733	32504	5	7	0.153827	2.99265e-05	5	0	0	2	0	1	0	1	0	0	0	0	1	0	0	0	0.8	-1.25	-0.321928	0.685598	Red	0.8	-1.25	-0.321928	0.685598	Red	0.8	-1.25	-0.321928	0.685598	Red	0.6	-1.66667	-0.736966	0.42265	Green
AIDKCPCB_00784	Epimerase family protein	6.00166	32831	4	4	0.30459	5.92569e-05	10	1	0	1	1	1	1	1	1	0	0	0	1	0	1	1	1.2	1.2	0.263034	0.42265	Red	1	1	0	1	Red	0.8	-1.25	-0.321928	0.518519	Red	1	1	0	1	Red
AIDKCPCB_02638	Protein AroA(G)	5.72512	39726	8	9	0.855863	0.000166505	34	3	1	3	2	2	3	3	2	2	2	1	2	4	3	1	1	1	0	1	Red	1	1	0	1	Red	0.8	-1.25	-0.321928	0.438193	Red	1.1	1.1	0.137504	0.779107	Red
AIDKCPCB_00060	Pur operon repressor	5.99041	30188	8	12	1.1594	0.000225557	35	2	2	3	4	3	1	3	3	2	1	1	3	3	1	3	1.1	1.1	0.137504	0.750738	Red	1.1	1.1	0.137504	0.518519	Red	0.8	-1.25	-0.321928	0.438193	Red	1	1	0	1	Red
AIDKCPCB_02508	Putative metallophosphoesterase MG207	5.06765	19253	2	2	0.46746	9.09425e-05	9	1	0	1	1	1	0	2	0	1	0	0	1	0	0	1	1	1	0	1	Red	1.2	1.2	0.263034	0.64945	Red	0.8	-1.25	-0.321928	0.518519	Red	0.8	-1.25	-0.321928	0.518519	Red
AIDKCPCB_03798	Membrane protein insertase MisCA	9.74393	29065	3	3	0.344056	6.69349e-05	10	1	1	0	1	1	0	1	1	1	0	0	1	1	1	0	1	1	0	1	Red	1.2	1.2	0.263034	0.42265	Red	0.8	-1.25	-0.321928	0.518519	Red	1	1	0	1	Red
AIDKCPCB_00017	Pyridoxal 5'-phosphate synthase subunit PdxS	5.3717	31669	11	12	2.0209	0.000393159	64	4	4	4	3	4	4	9	3	5	2	3	4	3	6	6	0.933333	-1.07143	-0.0995357	0.42265	Red	1.33333	1.33333	0.415037	0.444444	Red	0.8	-1.25	-0.321928	0.225403	Red	1.2	1.2	0.263034	0.42265	Red
AIDKCPCB_02617	Acetyl-coenzyme A synthetase	5.50905	58873	18	24	3.31221	0.000644379	195	10	14	15	19	12	14	17	10	16	11	6	14	13	11	13	1.14286	1.14286	0.192645	0.485444	Red	1.09524	1.09524	0.131245	0.646246	Red	0.809524	-1.23529	-0.304855	0.401099	Red	0.952381	-1.05	-0.0703893	0.71832	Red
AIDKCPCB_03352	Spore germination protein B3	8.72722	43439	11	13	1.2201	0.000237366	53	6	4	3	5	4	2	4	4	3	4	2	4	2	3	3	0.875	-1.14286	-0.192645	0.621308	Red	0.875	-1.14286	-0.192645	0.538386	Red	0.8125	-1.23077	-0.29956	0.420396	Red	0.6875	-1.45455	-0.540568	0.190798	Red
AIDKCPCB_01178	Putative phosphoesterase YjcG	5.39138	19608	9	10	2.80498	0.000545698	55	6	3	4	2	4	3	4	5	3	2	4	4	3	5	3	0.75	-1.33333	-0.415037	0.284627	Red	0.9375	-1.06667	-0.0931094	0.770026	Red	0.8125	-1.23077	-0.29956	0.420396	Red	0.875	-1.14286	-0.192645	0.581288	Red
AIDKCPCB_01644	Ribonuclease Y	5.45972	58908	31	39	9.04801	0.00176026	533	36	40	41	45	26	28	55	29	33	35	18	42	31	35	39	0.85	-1.17647	-0.234465	0.426334	Red	1	1	0	1	Red	0.816667	-1.22449	-0.292181	0.412541	Red	0.9	-1.11111	-0.152003	0.232424	Red
AIDKCPCB_02092	Stage V sporulation protein AD	5.04087	36045	19	24	15.5361	0.0030225	560	37	39	41	35	43	38	42	46	38	32	27	36	35	36	35	0.991667	-1.0084	-0.0120728	0.906416	Red	1.075	1.075	0.104337	0.330827	Red	0.816667	-1.22449	-0.292181	0.0894315	Red	0.908333	-1.10092	-0.138706	0.0766059	Red
AIDKCPCB_01547	Ribosome biogenesis GTPase A	9.29829	32025	9	11	0.874317	0.000170095	28	4	2	2	4	1	0	5	0	2	2	1	3	0	0	2	0.727273	-1.375	-0.459432	0.517571	Red	0.909091	-1.1	-0.137504	0.849034	Red	0.818182	-1.22222	-0.289507	0.492572	Red	0.454545	-2.2	-1.1375	0.101192	Green
AIDKCPCB_00261	Aryl-phospho-beta-D-glucosidase BglC	5.2964	54329	10	15	1.67498	0.000325861	91	5	7	7	9	5	6	6	5	6	5	2	8	5	7	8	1.04545	1.04545	0.0641303	0.823421	Red	0.909091	-1.1	-0.137504	0.438193	Red	0.818182	-1.22222	-0.289507	0.532025	Red	1.04545	1.04545	0.0641303	0.779107	Red
AIDKCPCB_02594	Acetate kinase	5.07046	43122	29	30	24.3495	0.00473711	1050	73	89	89	62	72	77	65	66	64	67	50	88	63	55	70	0.84252	-1.18692	-0.247218	0.128798	Red	0.779528	-1.28283	-0.359328	0.0711859	Red	0.818898	-1.22115	-0.288245	0.301236	Red	0.751969	-1.32984	-0.411256	0.0399068	Orange
AIDKCPCB_01352	putative manganese catalase	6.21052	33336	16	18	20.9083	0.00406764	697	49	39	47	48	48	46	56	65	53	44	26	41	49	44	42	1.05072	1.05072	0.0713846	0.527399	Red	1.28261	1.28261	0.359081	0.0528593	Red	0.826087	-1.21053	-0.275634	0.294169	Red	1	1	0	1	Red
AIDKCPCB_00097	Lysine--tRNA ligase	5.13947	57486	38	41	14.0382	0.00273108	807	50	61	60	78	49	52	63	45	55	50	35	56	48	46	59	1.04598	1.04598	0.0648511	0.806937	Red	0.954023	-1.04819	-0.0679041	0.695857	Red	0.827586	-1.20833	-0.273018	0.253082	Red	0.896552	-1.11538	-0.157541	0.326309	Red
AIDKCPCB_01727	Transketolase	4.94589	72225	40	46	15.2163	0.00296028	1099	86	71	84	66	87	75	62	84	73	74	50	76	73	66	72	0.946721	-1.05628	-0.0789883	0.604907	Red	0.909836	-1.0991	-0.136321	0.410072	Red	0.831967	-1.20197	-0.265401	0.245023	Red	0.877049	-1.14019	-0.18927	0.155031	Red
AIDKCPCB_01876	putative sugar epimerase YhfK	5.46115	23332	3	3	0.428596	8.33817e-05	10	1	1	1	0	1	1	0	1	0	0	1	1	0	1	1	0.833333	-1.2	-0.263034	0.42265	Red	0.666667	-1.5	-0.584963	0.183503	Green	0.833333	-1.2	-0.263034	0.42265	Red	0.833333	-1.2	-0.263034	0.42265	Red
AIDKCPCB_00597	hypothetical protein	9.44142	20697	3	4	0.869691	0.000169195	18	2	1	0	1	1	1	2	2	2	1	1	0	1	1	2	1	1	0	1	Red	1.5	1.5	0.584963	0.225403	Green	0.833333	-1.2	-0.263034	0.64945	Red	1.16667	1.16667	0.222392	0.64945	Red
AIDKCPCB_03796	tRNA modification GTPase MnmE	4.77818	50803	9	13	1.24008	0.000241254	63	4	5	6	3	4	4	3	4	3	6	3	3	5	5	5	0.777778	-1.28571	-0.36257	0.133583	Red	0.722222	-1.38462	-0.469485	0.0824417	Red	0.833333	-1.2	-0.263034	0.446539	Red	1	1	0	1	Red
AIDKCPCB_00876	Ribosomal large subunit pseudouridine synthase D	9.14351	34168	3	5	0.263404	5.12443e-05	9	1	1	1	2	0	0	2	0	0	0	0	2	0	0	0	0.833333	-1.2	-0.263034	0.666667	Red	0.833333	-1.2	-0.263034	0.666667	Red	0.833333	-1.2	-0.263034	0.666667	Red	0.5	-2	-1	0	Blue
AIDKCPCB_00564	10 kDa chaperonin	4.89053	10168	4	5	1.18017	0.000229598	12	1	1	1	0	1	1	0	2	0	1	0	1	1	1	1	0.833333	-1.2	-0.263034	0.42265	Red	0.833333	-1.2	-0.263034	0.666667	Red	0.833333	-1.2	-0.263034	0.42265	Red	1	1	0	0	Orange
AIDKCPCB_01405	Arginine decarboxylase	5.18543	53795	7	12	0.780742	0.00015189	42	3	2	4	2	3	1	3	4	4	3	1	3	2	3	4	0.75	-1.33333	-0.415037	0.287864	Red	1.16667	1.16667	0.222392	0.386809	Red	0.833333	-1.2	-0.263034	0.492572	Red	1	1	0	1	Red
AIDKCPCB_00084	ATP-dependent zinc metalloprotease FtsH	5.54958	70231	44	51	15.7907	0.00307203	1109	81	75	89	70	82	85	85	67	70	71	49	85	70	61	69	0.967742	-1.03333	-0.0473057	0.685792	Red	0.907258	-1.10222	-0.140415	0.333468	Red	0.83871	-1.19231	-0.253757	0.332831	Red	0.818548	-1.22167	-0.28886	0.0447983	Orange
AIDKCPCB_00808	Periplasmic dipeptide transport protein	5.02666	59454	10	14	1.2783	0.000248688	76	4	6	6	4	4	4	6	3	4	3	4	6	6	8	8	0.789474	-1.26667	-0.341037	0.183503	Red	0.842105	-1.1875	-0.247928	0.420396	Red	0.842105	-1.1875	-0.247928	0.420396	Red	1.31579	1.31579	0.395929	0.101192	Red
AIDKCPCB_03364	hypothetical protein	9.20378	42911	22	26	4.0316	0.000784333	173	13	16	13	13	11	10	10	10	11	11	8	16	11	8	12	0.822222	-1.21622	-0.2824	0.117217	Red	0.755556	-1.32353	-0.40439	0.0550553	Red	0.844444	-1.18421	-0.243926	0.4323	Red	0.755556	-1.32353	-0.40439	0.0810863	Red
AIDKCPCB_01551	Succinate--CoA ligase [ADP-forming] subunit beta	4.99997	41655	23	25	4.44124	0.000864027	185	14	14	14	8	13	13	14	14	13	13	7	15	9	12	12	0.822222	-1.21622	-0.2824	0.250731	Red	0.977778	-1.02273	-0.0324215	0.42265	Red	0.844444	-1.18421	-0.243926	0.434084	Red	0.8	-1.25	-0.321928	0.095466	Red
AIDKCPCB_02298	Chaperone protein DnaJ	8.42235	41011	15	16	3.75509	0.000730539	154	10	13	13	9	8	11	17	11	9	13	4	13	10	5	8	0.794872	-1.25806	-0.331206	0.117217	Red	1.02564	1.02564	0.0365259	0.907136	Red	0.846154	-1.18182	-0.241008	0.581315	Red	0.666667	-1.5	-0.584963	0.0780093	Green
AIDKCPCB_02957	hypothetical protein	5.16523	52574	37	42	23.0532	0.00448492	1212	66	88	88	99	77	78	107	77	85	63	42	100	78	66	98	1.04898	1.04898	0.0689866	0.716458	Red	1.1102	1.1102	0.150825	0.482235	Red	0.84898	-1.17788	-0.236198	0.556538	Red	1	1	0	1	Red
AIDKCPCB_00287	putative zinc-binding alcohol dehydrogenase	6.01286	41501	14	14	8.24077	0.00160321	342	23	23	25	29	27	19	28	26	20	20	15	25	18	22	22	1.05405	1.05405	0.0759489	0.708109	Red	1.04054	1.04054	0.0573332	0.72265	Red	0.851351	-1.1746	-0.232173	0.331034	Red	0.878378	-1.13846	-0.187086	0.139482	Red
AIDKCPCB_03476	Polyamine aminopropyltransferase	5.08053	31191	15	19	7.1495	0.00139091	223	18	17	17	17	11	12	17	11	17	14	10	20	14	12	16	0.781818	-1.27907	-0.355095	0.160187	Red	0.872727	-1.14583	-0.196397	0.363465	Red	0.854545	-1.17021	-0.226771	0.456044	Red	0.818182	-1.22222	-0.289507	0.0921351	Red
AIDKCPCB_02918	Diaminopimelate epimerase	4.63863	31123	2	3	0.481959	9.37632e-05	15	2	1	1	1	1	1	1	1	1	1	0	2	0	1	1	0.857143	-1.16667	-0.222392	0.42265	Red	0.857143	-1.16667	-0.222392	0.42265	Red	0.857143	-1.16667	-0.222392	0.64945	Red	0.714286	-1.4	-0.485427	0.2302	Red
AIDKCPCB_02270	tRNA (adenine(22)-N(1))-methyltransferase	5.59252	26888	3	4	0.669444	0.000130238	18	2	1	1	4	1	1	2	0	1	1	0	2	0	1	1	1.28571	1.28571	0.36257	0.581315	Red	0.857143	-1.16667	-0.222392	0.64945	Red	0.857143	-1.16667	-0.222392	0.64945	Red	0.714286	-1.4	-0.485427	0.2302	Red
AIDKCPCB_00141	Elongation factor G	4.83297	76438	66	71	70.8156	0.0137769	5413	335	412	423	361	396	347	374	369	357	330	248	425	310	327	399	0.943734	-1.05962	-0.0835478	0.532118	Red	0.940324	-1.06346	-0.0887702	0.489458	Red	0.85763	-1.166	-0.221573	0.407409	Red	0.885763	-1.12897	-0.175007	0.314494	Red
AIDKCPCB_02556	Threonine--tRNA ligase 1	5.3377	74153	39	46	7.78121	0.0015138	577	30	36	44	48	34	29	52	38	36	30	27	37	44	45	47	1.00885	1.00885	0.0127111	0.964451	Red	1.14159	1.14159	0.191048	0.457618	Red	0.858407	-1.16495	-0.220266	0.353216	Red	1.23009	1.23009	0.298762	0.160892	Red
AIDKCPCB_03767	50S ribosomal protein L9	9.49893	16426	10	10	4.20066	0.000817222	69	5	4	3	5	6	6	6	5	4	3	2	5	5	5	5	1.33333	1.33333	0.415037	0.0824417	Red	1.2	1.2	0.263034	0.287864	Red	0.866667	-1.15385	-0.206451	0.566567	Red	1.2	1.2	0.263034	0.225403	Red
AIDKCPCB_00978	General stress protein 39	6.3993	31022	23	25	30.1399	0.0058636	935	73	62	67	63	57	64	65	60	62	60	51	64	67	61	59	0.912195	-1.09626	-0.132586	0.203865	Red	0.926829	-1.07895	-0.109624	0.25413	Red	0.868293	-1.15169	-0.203747	0.148072	Red	0.926829	-1.07895	-0.109624	0.282686	Red
AIDKCPCB_02869	Citrate/malate transporter	8.44853	47291	3	4	0.444059	8.639e-05	21	2	1	2	2	2	1	2	1	1	1	1	2	1	1	1	1	1	0	1	Red	0.875	-1.14286	-0.192645	0.518519	Red	0.875	-1.14286	-0.192645	0.518519	Red	0.75	-1.33333	-0.415037	0.183503	Red
AIDKCPCB_01075	Oligopeptide transport system permease protein OppB	9.4634	34188	2	3	0.789751	0.000153643	27	2	2	1	3	2	2	2	1	2	1	2	1	2	3	1	1.25	1.25	0.321928	0.2302	Red	1	1	0	1	Red	0.875	-1.14286	-0.192645	0.518519	Red	1.125	1.125	0.169925	0.64945	Red
AIDKCPCB_01607	Transcription termination/antitermination protein NusA	4.82464	41530	21	26	9.29449	0.00180821	386	24	27	26	27	26	30	30	28	27	20	20	27	28	21	25	1.075	1.075	0.104337	0.256709	Red	1.1	1.1	0.137504	0.0993007	Red	0.875	-1.14286	-0.192645	0.287804	Red	0.9625	-1.03896	-0.0551416	0.684559	Red
AIDKCPCB_02369	Sorbitol dehydrogenase	4.8958	37411	20	24	7.35078	0.00143007	275	18	20	24	13	20	21	17	22	15	19	13	22	16	17	18	0.876923	-1.14035	-0.189478	0.439783	Red	0.876923	-1.14035	-0.189478	0.385118	Red	0.876923	-1.14035	-0.189478	0.455331	Red	0.830769	-1.2037	-0.26748	0.164101	Red
AIDKCPCB_01885	2-oxoglutarate dehydrogenase E1 component	5.45384	106771	41	53	5.27297	0.00102584	563	29	36	46	46	42	33	49	34	45	35	20	42	31	39	36	1.08772	1.08772	0.121306	0.623857	Red	1.14912	1.14912	0.200533	0.443613	Red	0.877193	-1.14	-0.189034	0.599687	Red	0.95614	-1.04587	-0.0647057	0.780965	Red
AIDKCPCB_01534	3-oxoacyl-[acyl-carrier-protein] reductase FabG	5.93245	26144	8	12	3.36597	0.000654837	88	5	5	4	6	9	6	10	9	5	3	1	8	7	5	5	1.41176	1.41176	0.4975	0.134059	Red	1.58824	1.58824	0.667425	0.155513	Green	0.882353	-1.13333	-0.180572	0.780482	Red	1.17647	1.17647	0.234465	0.273893	Red
AIDKCPCB_03027	Cadmium_ zinc and cobalt-transporting ATPase	5.57274	75304	9	15	0.79677	0.000155009	60	4	6	4	4	4	3	3	3	5	4	2	6	3	4	5	0.823529	-1.21429	-0.280108	0.273893	Red	0.823529	-1.21429	-0.280108	0.348641	Red	0.882353	-1.13333	-0.180572	0.64945	Red	0.882353	-1.13333	-0.180572	0.492572	Red
AIDKCPCB_01983	hypothetical protein	9.51774	38367	5	7	0.677666	0.000131837	26	3	3	1	3	2	0	1	1	2	2	2	2	1	1	2	0.8	-1.25	-0.321928	0.581288	Red	0.7	-1.42857	-0.514573	0.273893	Red	0.9	-1.11111	-0.152003	0.666667	Red	0.7	-1.42857	-0.514573	0.273893	Red
AIDKCPCB_02920	NADH dehydrogenase	6.10732	39578	9	13	1.99606	0.000388326	79	4	7	7	5	5	5	6	4	3	5	3	8	5	4	8	0.857143	-1.16667	-0.222392	0.42265	Red	0.761905	-1.3125	-0.392317	0.280425	Red	0.904762	-1.10526	-0.14439	0.726966	Red	0.952381	-1.05	-0.0703893	0.841923	Red
AIDKCPCB_02494	6-phosphogluconolactonase	4.8593	38120	16	18	7.73872	0.00150554	295	17	23	20	20	20	22	22	21	18	15	13	27	18	17	22	1.03175	1.03175	0.0450879	0.746781	Red	1.01587	1.01587	0.0227201	0.882915	Red	0.920635	-1.08621	-0.119299	0.749645	Red	0.952381	-1.05	-0.0703893	0.687662	Red
AIDKCPCB_02550	Translation initiation factor IF-3	9.77593	17472	8	8	6.23855	0.00121369	109	8	7	8	6	7	7	9	8	5	6	5	10	7	8	8	0.884615	-1.13043	-0.176878	0.101192	Red	0.961538	-1.04	-0.0565835	0.811313	Red	0.923077	-1.08333	-0.115477	0.708109	Red	1	1	0	1	Red
AIDKCPCB_01363	hypothetical protein	4.14509	8806	5	6	6.13218	0.00119299	54	2	4	4	3	3	2	5	5	6	4	0	5	3	4	4	0.846154	-1.18182	-0.241008	0.438193	Red	1.46154	1.46154	0.547488	0.0764504	Red	0.923077	-1.08333	-0.115477	0.855412	Red	1.07692	1.07692	0.106915	0.685598	Red
AIDKCPCB_02137	Glucose-6-phosphate 1-dehydrogenase	5.67553	56040	29	37	10.5996	0.00206211	594	35	42	44	39	39	43	44	35	39	40	25	47	37	41	44	1	1	0	1	Red	0.975806	-1.02479	-0.0353331	0.804014	Red	0.927419	-1.07826	-0.108706	0.701803	Red	1.00806	1.00806	0.011588	0.926975	Red
AIDKCPCB_02321	hypothetical protein	9.51963	20412	6	7	2.35156	0.000457487	48	4	5	2	2	4	3	4	3	1	3	3	4	2	4	4	0.857143	-1.16667	-0.222392	0.566567	Red	0.785714	-1.27273	-0.347923	0.467605	Red	0.928571	-1.07692	-0.106915	0.750738	Red	0.928571	-1.07692	-0.106915	0.779107	Red
AIDKCPCB_02047	Spore cortex-lytic enzyme	9.4426	33582	10	12	7.2658	0.00141353	244	19	18	18	16	17	14	21	14	16	18	13	20	15	14	11	0.862069	-1.16	-0.214125	0.0796756	Red	0.931034	-1.07407	-0.103093	0.588977	Red	0.931034	-1.07407	-0.103093	0.588977	Red	0.741379	-1.34884	-0.431716	0.044741	Orange
AIDKCPCB_00863	Multidrug export protein EmrB	9.42471	58936	3	4	0.865345	0.00016835	51	3	4	5	5	2	3	3	1	2	4	3	4	4	4	4	0.866667	-1.15385	-0.206451	0.566567	Red	0.6	-1.66667	-0.736966	0.070484	Green	0.933333	-1.07143	-0.0995357	0.64945	Red	1	1	0	1	Red
AIDKCPCB_03667	hypothetical protein	6.81273	62432	7	8	1.1052	0.000215013	69	3	3	6	6	6	4	5	4	3	3	2	6	5	6	7	1.26667	1.26667	0.341037	0.337895	Red	1	1	0	1	Red	0.933333	-1.07143	-0.0995357	0.841923	Red	1.4	1.4	0.485427	0.175936	Red
AIDKCPCB_00756	hypothetical protein	5.15353	140425	13	28	0.541214	0.000105291	76	3	4	5	9	5	0	7	5	5	4	3	4	2	10	10	1.13333	1.13333	0.180572	0.824055	Red	1.33333	1.33333	0.415037	0.133233	Red	0.933333	-1.07143	-0.0995357	0.64945	Red	1.66667	1.66667	0.736966	0.337112	Green
AIDKCPCB_02046	Sporulation protein YpeB	6.47577	50824	41	46	33.7045	0.00655709	1713	113	126	128	113	109	106	127	105	107	122	84	137	117	105	114	0.894595	-1.11782	-0.160694	0.0934241	Red	0.924324	-1.08187	-0.113529	0.339703	Red	0.935135	-1.06936	-0.0967532	0.66849	Red	0.916216	-1.09145	-0.12624	0.160933	Red
AIDKCPCB_02164	Dihydrolipoyl dehydrogenase	5.27856	50754	28	32	8.15699	0.00158691	414	23	28	30	29	29	27	33	27	36	26	14	36	24	21	31	1.04762	1.04762	0.0671142	0.594553	Red	1.17857	1.17857	0.237039	0.21548	Red	0.940476	-1.06329	-0.0885367	0.822871	Red	0.940476	-1.06329	-0.0885367	0.671806	Red
AIDKCPCB_02568	DNA polymerase I	5.21093	99469	68	82	10.6566	0.0020732	1060	51	64	77	105	66	65	94	55	76	57	36	88	64	67	95	1.22564	1.22564	0.293536	0.401048	Red	1.16923	1.16923	0.22556	0.468418	Red	0.94359	-1.05978	-0.0837684	0.842143	Red	1.17436	1.17436	0.231873	0.41589	Red
AIDKCPCB_03284	Peptide chain release factor 2	5.19708	37564	12	15	5.11128	0.00099438	192	11	12	13	18	13	12	16	14	14	12	5	17	13	7	15	1.17949	1.17949	0.23816	0.335607	Red	1.20513	1.20513	0.269187	0.0400537	Orange	0.948718	-1.05405	-0.0759489	0.866736	Red	0.974359	-1.02632	-0.0374747	0.903941	Red
AIDKCPCB_00179	50S ribosomal protein L13	9.90602	16448	13	13	11.9163	0.00231828	196	16	11	10	12	14	17	15	16	10	10	14	11	13	16	11	1.15	1.15	0.201634	0.446502	Red	1.1	1.1	0.137504	0.638186	Red	0.95	-1.05263	-0.0740006	0.780416	Red	1.075	1.075	0.104337	0.694385	Red
AIDKCPCB_02303	Elongation factor 4	5.17045	68700	24	34	4.36681	0.000849547	300	18	18	22	26	12	16	31	14	24	22	10	23	18	19	27	0.934426	-1.07018	-0.0978473	0.784783	Red	1.18033	1.18033	0.239188	0.539146	Red	0.95082	-1.05172	-0.0727563	0.837556	Red	1.09836	1.09836	0.135352	0.572363	Red
AIDKCPCB_02637	Catabolite control protein A	5.06591	36568	18	19	6.18027	0.00120235	226	16	12	12	16	19	20	13	21	14	13	11	14	15	15	15	1.34884	1.34884	0.431716	0.0501408	Red	1.18605	1.18605	0.246161	0.417335	Red	0.953488	-1.04878	-0.0687128	0.701148	Red	1.11628	1.11628	0.158698	0.337734	Red
AIDKCPCB_02948	putative siderophore-binding lipoprotein YfiY	5.35979	35661	13	15	3.81369	0.000741939	136	9	6	7	9	10	13	11	12	9	6	6	9	11	9	9	1.4	1.4	0.485427	0.0950605	Red	1.4	1.4	0.485427	0.0556545	Red	0.96	-1.04167	-0.0588937	0.815085	Red	1.28	1.28	0.356144	0.107562	Red
AIDKCPCB_02733	1_4-dihydroxy-2-naphthoyl-CoA synthase	5.90377	29954	12	15	5.84229	0.0011366	175	13	11	12	12	12	11	17	11	14	14	5	16	7	9	11	0.974359	-1.02632	-0.0374747	0.64945	Red	1.15385	1.15385	0.206451	0.369594	Red	0.974359	-1.02632	-0.0374747	0.931047	Red	0.769231	-1.3	-0.378512	0.104479	Red
AIDKCPCB_00872	hypothetical protein	6.03136	24176	11	12	25.273	0.00491677	611	40	37	41	39	46	45	59	44	45	34	28	53	37	30	33	1.09917	1.09917	0.136419	0.204001	Red	1.24793	1.24793	0.319542	0.168776	Red	0.975207	-1.02542	-0.0362202	0.907208	Red	0.85124	-1.17476	-0.232363	0.077841	Red
AIDKCPCB_03073	Glyceraldehyde-3-phosphate dehydrogenase 1	5.0287	35708	21	23	27.0808	0.00526846	967	71	57	60	72	73	66	70	71	63	61	51	72	61	56	63	1.12042	1.12042	0.164038	0.207779	Red	1.08377	1.08377	0.116058	0.354263	Red	0.979058	-1.02139	-0.0305344	0.866883	Red	0.958115	-1.04372	-0.061729	0.614022	Red
AIDKCPCB_02914	Ferredoxin--NADP reductase 2	5.22877	36661	18	21	6.54647	0.00127359	240	15	16	20	12	19	15	22	16	16	14	10	26	14	12	13	0.907407	-1.10204	-0.140178	0.54989	Red	1.05556	1.05556	0.0780025	0.712722	Red	0.981481	-1.01887	-0.026967	0.952417	Red	0.777778	-1.28571	-0.36257	0.106367	Red
AIDKCPCB_01402	Dihydrolipoyllysine-residue acetyltransferase component of pyruvate dehydrogenase complex	5.15782	47786	38	43	25.7398	0.00500757	1230	85	71	75	74	105	83	95	84	95	85	55	88	88	65	82	1.13248	1.13248	0.179484	0.386974	Red	1.18376	1.18376	0.243377	0.0620577	Red	0.987179	-1.01299	-0.0186157	0.935986	Red	1.01709	1.01709	0.024453	0.878089	Red
AIDKCPCB_01431	hypothetical protein	5.21206	13827	3	5	1.37412	0.00026733	19	1	0	1	1	1	1	2	3	2	1	0	1	1	3	1	1.2	1.2	0.263034	0.42265	Red	2	2	1	0.0241101	Blue	1	1	0	1	Red	1.6	1.6	0.678072	0.273893	Green
AIDKCPCB_03682	Carbohydrate diacid regulator	5.89774	42366	2	4	0.212434	4.13283e-05	9	0	0	1	1	0	0	2	0	1	0	0	1	1	1	1	1	1	0	1	Red	1.5	1.5	0.584963	0.386809	Green	1	1	0	1	Red	1.5	1.5	0.584963	0.183503	Green
AIDKCPCB_02259	Beta-glucoside kinase	5.7861	33284	2	2	0.210311	4.09153e-05	7	1	0	0	0	1	0	1	1	1	0	0	1	0	0	1	1	1	0	1	Red	1.5	1.5	0.584963	0.183503	Green	1	1	0	1	Red	1	1	0	1	Red
AIDKCPCB_01335	2-hydroxy-3-oxopropionate reductase	5.04404	30939	2	3	0.226252	4.40164e-05	7	0	0	1	0	0	1	1	1	1	1	0	0	1	0	0	1	1	0	1	Red	1.5	1.5	0.584963	0.183503	Green	1	1	0	1	Red	1	1	0	1	Red
AIDKCPCB_02138	HTH-type transcriptional regulator GmuR	5.78886	27269	2	2	0.293373	5.70747e-05	8	1	0	0	1	1	0	1	1	1	0	0	1	0	1	0	1.25	1.25	0.321928	0.518519	Red	1.5	1.5	0.584963	0.183503	Green	1	1	0	1	Red	1	1	0	1	Red
AIDKCPCB_01525	50S ribosomal protein L28	11.8132	6919	5	7	3.03512	0.000590471	21	1	1	2	1	1	0	6	1	1	2	1	1	0	2	1	0.714286	-1.4	-0.485427	0.2302	Red	1.57143	1.57143	0.652077	0.509609	Green	1	1	0	1	Red	0.857143	-1.16667	-0.222392	0.64945	Red
AIDKCPCB_02257	hypothetical protein	4.80716	13163	3	5	1.21553	0.000236476	16	0	1	1	0	2	1	2	2	1	1	1	0	1	3	0	1.2	1.2	0.263034	0.64945	Red	1.6	1.6	0.678072	0.101192	Green	1	1	0	1	Red	1.4	1.4	0.485427	0.538386	Red
AIDKCPCB_01329	Phosphocarrier protein HPr	5.23828	9128	2	2	0.657318	0.000127879	6	0	0	0	0	1	0	1	1	0	0	0	0	0	2	1	1.33333	1.33333	0.415037	0.42265	Red	1.66667	1.66667	0.736966	0.183503	Green	1	1	0	0	Orange	2	2	1	0.225403	Green
AIDKCPCB_00149	30S ribosomal protein S19	9.99175	10577	3	6	2.36362	0.000459833	25	1	1	1	1	2	2	3	3	1	1	2	0	1	5	1	1.33333	1.33333	0.415037	0.183503	Red	1.66667	1.66667	0.736966	0.183503	Green	1	1	0	1	Red	1.66667	1.66667	0.736966	0.42265	Green
AIDKCPCB_00114	Protein-arginine kinase activator protein	7.00151	18221	2	2	0.219527	4.27081e-05	4	0	0	0	0	0	1	2	1	0	0	0	0	0	0	0	1.33333	1.33333	0.415037	0.42265	Red	2	2	1	0.225403	Green	1	1	0	0	Orange	1	1	0	0	Orange
AIDKCPCB_01870	2-methylcitrate synthase	6.54197	42662	4	5	0.281281	5.47221e-05	12	0	0	1	0	0	0	0	2	4	0	0	1	1	1	2	0.75	-1.33333	-0.415037	0.42265	Red	2.25	2.25	1.16993	0.283236	Green	1	1	0	1	Red	1.75	1.75	0.807355	0.101192	Green
AIDKCPCB_01601	DNA polymerase III PolC-type	5.40288	162687	2	3	0.0184403	3.58749e-06	3	0	0	0	1	0	0	0	0	0	0	0	0	0	2	0	1.33333	1.33333	0.415037	0.42265	Red	1	1	0	0	Orange	1	1	0	0	Orange	1.66667	1.66667	0.736966	0.42265	Green
AIDKCPCB_02726	50S ribosomal protein L31 type B	9.22213	9318	2	2	0.107319	2.08785e-05	1	0	0	0	1	0	0	0	0	0	0	0	0	0	0	0	1.33333	1.33333	0.415037	0.42265	Red	1	1	0	0	Orange	1	1	0	0	Orange	1	1	0	0	Orange
AIDKCPCB_02509	dITP/XTP pyrophosphatase	4.90571	21336	6	8	0.656168	0.000127655	14	1	1	1	0	2	2	1	1	1	1	0	2	0	1	0	1.16667	1.16667	0.222392	0.666667	Red	1	1	0	0	Orange	1	1	0	1	Red	0.666667	-1.5	-0.584963	0.183503	Green
AIDKCPCB_01218	hypothetical protein	5.15322	23853	11	12	2.34771	0.000456739	56	4	3	3	4	4	4	5	4	5	3	3	4	3	3	4	1.15385	1.15385	0.206451	0.183503	Red	1.30769	1.30769	0.387023	0.0474207	Orange	1	1	0	1	Red	1	1	0	1	Red
AIDKCPCB_01960	GTPase Der	5.6166	138631	8	12	0.201975	3.92935e-05	28	1	1	3	5	1	0	2	0	1	1	0	4	0	5	4	1.125	1.125	0.169925	0.855412	Red	0.75	-1.33333	-0.415037	0.492572	Red	1	1	0	1	Red	1.5	1.5	0.584963	0.48732	Green
AIDKCPCB_03034	Sensor histidine kinase GlnK	6.98229	49702	3	3	0.0402398	7.82851e-06	2	0	1	0	0	0	0	0	0	0	0	0	1	0	0	0	0.75	-1.33333	-0.415037	0.42265	Red	0.75	-1.33333	-0.415037	0.42265	Red	1	1	0	1	Red	0.75	-1.33333	-0.415037	0.42265	Red
AIDKCPCB_02334	3-oxoacyl-[acyl-carrier-protein] synthase 2	5.94482	43340	2	2	0.0461467	8.97767e-06	2	0	1	0	0	0	0	0	0	0	0	0	1	0	0	0	0.75	-1.33333	-0.415037	0.42265	Red	0.75	-1.33333	-0.415037	0.42265	Red	1	1	0	1	Red	0.75	-1.33333	-0.415037	0.42265	Red
AIDKCPCB_02111	NADH-specific methylglyoxal reductase	5.63832	34320	3	4	0.0874126	1.70058e-05	3	0	0	1	0	0	0	0	0	0	0	0	1	0	0	1	0.75	-1.33333	-0.415037	0.42265	Red	0.75	-1.33333	-0.415037	0.42265	Red	1	1	0	1	Red	1	1	0	1	Red
AIDKCPCB_03602	Catechol-2_3-dioxygenase	5.43104	32855	2	3	0.121747	2.36854e-05	4	0	1	0	0	0	1	0	0	0	1	0	0	1	0	0	1	1	0	1	Red	0.75	-1.33333	-0.415037	0.42265	Red	1	1	0	1	Red	1	1	0	1	Red
AIDKCPCB_00323	Glycine betaine transport system permease protein OpuAB	9.22019	30533	3	4	1.27731	0.000248495	39	3	3	2	1	3	4	3	1	2	2	6	0	2	6	1	1	1	0	1	Red	0.818182	-1.22222	-0.289507	0.386809	Red	1	1	0	1	Red	1.09091	1.09091	0.125531	0.849393	Red
AIDKCPCB_02989	Spore germination protein A1	7.22024	53298	5	6	0.356486	6.9353e-05	19	1	2	1	2	0	1	1	0	2	1	1	2	1	2	2	0.857143	-1.16667	-0.222392	0.64945	Red	0.857143	-1.16667	-0.222392	0.64945	Red	1	1	0	1	Red	1.14286	1.14286	0.192645	0.518519	Red
AIDKCPCB_02863	Sensor histidine kinase DcuS	7.27069	59318	4	10	0.354024	6.8874e-05	21	2	1	2	3	0	0	2	1	1	2	0	3	1	0	3	0.75	-1.33333	-0.415037	0.581315	Red	0.875	-1.14286	-0.192645	0.518519	Red	1	1	0	1	Red	0.875	-1.14286	-0.192645	0.750738	Red
AIDKCPCB_03649	Nucleoside permease NupC	8.46136	42261	5	5	1.15946	0.000225569	49	3	3	3	2	4	4	3	3	2	3	2	4	3	6	4	1.08333	1.08333	0.115477	0.666667	Red	0.916667	-1.09091	-0.125531	0.42265	Red	1	1	0	1	Red	1.33333	1.33333	0.415037	0.269703	Red
AIDKCPCB_01242	Dipeptide-binding protein DppE	5.59099	60954	6	12	1.46012	0.00028406	89	5	6	6	6	6	7	6	5	5	5	4	8	5	9	6	1.1	1.1	0.137504	0.2302	Red	0.95	-1.05263	-0.0740006	0.518519	Red	1	1	0	1	Red	1.15	1.15	0.201634	0.496958	Red
AIDKCPCB_03475	Agmatinase	5.16079	32185	4	5	0.497126	9.6714e-05	16	1	1	2	0	1	2	1	2	1	0	1	3	0	0	1	0.857143	-1.16667	-0.222392	0.64945	Red	1	1	0	1	Red	1	1	0	1	Red	0.571429	-1.75	-0.807355	0.101192	Green
AIDKCPCB_00726	General stress protein 18	4.88593	19040	4	6	1.15546	0.000224791	22	2	1	2	0	4	1	3	2	0	1	1	3	0	1	1	1	1	0	1	Red	1	1	0	1	Red	1	1	0	1	Red	0.625	-1.6	-0.678072	0.101192	Green
AIDKCPCB_02187	Biotin carboxyl carrier protein of acetyl-CoA carboxylase	4.75476	17037	3	3	0.997828	0.000194124	17	1	2	1	1	0	1	2	1	1	0	0	4	1	0	2	0.714286	-1.4	-0.485427	0.2302	Red	1	1	0	1	Red	1	1	0	1	Red	0.857143	-1.16667	-0.222392	0.64945	Red
AIDKCPCB_01868	2-methylisocitrate lyase	5.48625	33680	2	2	0.118765	2.31053e-05	4	0	1	0	0	0	0	0	1	0	0	0	1	1	0	0	0.75	-1.33333	-0.415037	0.42265	Red	1	1	0	1	Red	1	1	0	1	Red	1	1	0	1	Red
AIDKCPCB_02229	hypothetical protein	4.95877	23249	2	2	1.07532	0.000209198	25	2	1	2	1	2	2	2	1	2	2	1	2	1	2	2	1	1	0	1	Red	1	1	0	1	Red	1	1	0	1	Red	1	1	0	1	Red
AIDKCPCB_01641	CDP-diacylglycerol--glycerol-3-phosphate 3-phosphatidyltransferase	7.98576	21288	2	2	0.234874	4.56939e-05	5	0	0	1	1	0	0	1	0	0	0	0	1	1	0	0	1	1	0	1	Red	1	1	0	1	Red	1	1	0	1	Red	1	1	0	1	Red
AIDKCPCB_03539	Quinol oxidase subunit 1	8.78099	74080	3	4	0.418467	8.14111e-05	31	1	2	3	3	2	2	2	2	2	2	2	2	2	2	2	1.11111	1.11111	0.152003	0.64945	Red	1	1	0	1	Red	1	1	0	1	Red	1	1	0	1	Red
AIDKCPCB_01076	Oligopeptide transport system permease protein OppC	9.13707	33716	7	7	2.84731	0.000553934	96	8	8	4	7	4	4	8	5	7	7	7	6	7	7	7	0.782609	-1.27778	-0.353637	0.378002	Red	1	1	0	1	Red	1	1	0	1	Red	1.04348	1.04348	0.0614005	0.825922	Red
AIDKCPCB_00927	Trehalose import ATP-binding protein SugC	5.89835	41212	4	5	0.485296	9.44124e-05	20	1	1	2	1	1	1	1	1	2	1	1	2	1	1	3	0.857143	-1.16667	-0.222392	0.42265	Red	1	1	0	1	Red	1	1	0	1	Red	1.14286	1.14286	0.192645	0.685598	Red
AIDKCPCB_00301	Aldo-keto reductase IolS	4.96951	34480	14	15	1.97216	0.000383676	68	3	4	5	5	8	3	4	5	4	4	1	7	6	4	5	1.26667	1.26667	0.341037	0.464695	Red	1.06667	1.06667	0.0931094	0.64945	Red	1	1	0	1	Red	1.2	1.2	0.263034	0.287864	Red
AIDKCPCB_01289	Protease HtpX	9.48042	32657	3	3	0.581805	0.000113188	19	1	1	1	0	1	2	1	1	2	1	1	1	2	2	2	1	1	0	1	Red	1.16667	1.16667	0.222392	0.42265	Red	1	1	0	0	Orange	1.5	1.5	0.584963	0	Blue
AIDKCPCB_01445	hypothetical protein	4.43978	19526	3	4	0.81942	0.000159415	16	1	1	1	1	2	1	2	1	1	1	1	1	1	0	1	1.16667	1.16667	0.222392	0.42265	Red	1.16667	1.16667	0.222392	0.42265	Red	1	1	0	0	Orange	0.833333	-1.2	-0.263034	0.42265	Red
AIDKCPCB_01625	4-hydroxy-tetrahydrodipicolinate synthase	5.69419	30558	7	10	1.70168	0.000331056	52	3	3	3	3	4	3	5	3	3	4	1	4	6	3	4	1.08333	1.08333	0.115477	0.42265	Red	1.16667	1.16667	0.222392	0.42265	Red	1	1	0	1	Red	1.33333	1.33333	0.415037	0.269703	Red
AIDKCPCB_00973	Protease HtpX	9.07696	49296	5	5	0.912853	0.000177592	45	3	3	2	3	2	2	5	2	3	2	3	3	5	3	4	0.909091	-1.1	-0.137504	0.518519	Red	1.18182	1.18182	0.241008	0.538386	Red	1	1	0	1	Red	1.36364	1.36364	0.447459	0.133583	Red
AIDKCPCB_02067	Cytochrome c biogenesis protein CcsB	8.58332	63552	2	3	0.157351	3.06121e-05	10	0	1	1	1	0	0	1	1	1	1	0	1	0	1	1	0.8	-1.25	-0.321928	0.518519	Red	1.2	1.2	0.263034	0.42265	Red	1	1	0	1	Red	1	1	0	1	Red
AIDKCPCB_02174	Stage 0 sporulation protein A	6.00912	29900	2	4	0.434783	8.45853e-05	13	1	0	1	1	1	1	1	1	1	0	1	1	1	1	1	1.2	1.2	0.263034	0.42265	Red	1.2	1.2	0.263034	0.42265	Red	1	1	0	1	Red	1.2	1.2	0.263034	0.42265	Red
AIDKCPCB_00998	hypothetical protein	6.205	17762	14	14	25.5602	0.00497264	454	29	25	29	33	22	23	40	33	30	24	29	30	29	40	38	0.94186	-1.06173	-0.0864148	0.69198	Red	1.23256	1.23256	0.301656	0.139757	Red	1	1	0	1	Red	1.27907	1.27907	0.355095	0.128578	Red
AIDKCPCB_00424	FMN-dependent NADH-azoreductase 2	5.36183	22990	13	14	10.0043	0.00194631	230	14	13	13	13	15	19	18	18	15	8	13	19	17	16	19	1.16279	1.16279	0.217591	0.315872	Red	1.25581	1.25581	0.328623	0.0550553	Red	1	1	0	1	Red	1.27907	1.27907	0.355095	0.0326719	Orange
AIDKCPCB_03770	Manganese-dependent inorganic pyrophosphatase	4.60412	33580	13	16	2.50149	0.000486655	84	5	5	6	4	6	7	9	6	6	4	3	9	4	5	5	1.05263	1.05263	0.0740006	0.750738	Red	1.26316	1.26316	0.337035	0.232151	Red	1	1	0	1	Red	0.894737	-1.11765	-0.160465	0.2302	Red
AIDKCPCB_01697	Bifunctional non-homologous end joining protein LigD	6.46309	72248	10	15	1.3426	0.000261197	97	6	7	6	9	5	4	11	4	10	9	2	8	4	7	5	0.954545	-1.04762	-0.0671142	0.849393	Red	1.27273	1.27273	0.347923	0.457515	Red	1	1	0	1	Red	0.863636	-1.15789	-0.211504	0.378531	Red
AIDKCPCB_01244	L-Ala-D/L-Glu epimerase	5.44193	39561	7	12	1.74414	0.000339316	69	4	2	5	5	5	5	5	5	5	3	1	7	4	6	7	1.28571	1.28571	0.36257	0.269703	Red	1.28571	1.28571	0.36257	0.269703	Red	1	1	0	1	Red	1.42857	1.42857	0.514573	0.184074	Red
AIDKCPCB_01457	Phospho-N-acetylmuramoyl-pentapeptide- transferase	8.69077	35519	2	2	0.534925	0.000104068	19	1	1	1	2	1	2	2	2	1	1	1	1	1	1	1	1.33333	1.33333	0.415037	0.183503	Red	1.33333	1.33333	0.415037	0.183503	Red	1	1	0	0	Orange	1	1	0	0	Orange
AIDKCPCB_00131	50S ribosomal protein L11	9.51636	14894	11	12	10.944	0.00212911	163	11	9	10	8	12	11	17	14	11	10	9	11	12	8	10	1.0303	1.0303	0.0430687	0.819372	Red	1.36364	1.36364	0.447459	0.136554	Red	1	1	0	1	Red	1	1	0	1	Red
AIDKCPCB_02281	GTPase Era	7.86579	34385	17	19	4.65319	0.000905261	160	10	10	7	11	12	13	14	13	11	9	8	10	11	10	11	1.3	1.3	0.378512	0.0753764	Red	1.36667	1.36667	0.450661	0.0522604	Red	1	1	0	1	Red	1.16667	1.16667	0.222392	0.232151	Red
AIDKCPCB_00083	Hypoxanthine-guanine phosphoribosyltransferase	4.76356	19986	5	7	1.80126	0.000350428	36	1	3	2	1	4	3	4	5	1	2	2	2	1	3	2	1.22222	1.22222	0.289507	0.566567	Red	1.44444	1.44444	0.530515	0.393854	Red	1	1	0	1	Red	1	1	0	1	Red
AIDKCPCB_03391	MreB-like protein	5.47449	35714	23	28	10.2481	0.00199373	366	23	21	21	23	26	25	26	32	25	20	19	27	26	23	29	1.13235	1.13235	0.179324	0.0576381	Red	1.26471	1.26471	0.338802	0.100488	Red	1.01471	1.01471	0.0210616	0.908541	Red	1.19118	1.19118	0.252387	0.115874	Red
AIDKCPCB_01432	Inosine-5'-monophosphate dehydrogenase	4.76984	16300	11	15	8.89571	0.00173063	145	10	10	9	8	9	9	19	8	11	10	5	15	10	8	4	0.90625	-1.10345	-0.142019	0.101192	Red	1.28125	1.28125	0.357552	0.457572	Red	1.03125	1.03125	0.0443941	0.918913	Red	0.78125	-1.28	-0.356144	0.315872	Red
AIDKCPCB_02414	Aspartate--tRNA ligase	4.84258	66613	39	45	14.6068	0.00284169	973	53	66	67	63	56	68	79	60	67	62	55	75	62	66	74	1.00529	1.00529	0.00761318	0.956312	Red	1.10582	1.10582	0.145117	0.405913	Red	1.03175	1.03175	0.0450879	0.80099	Red	1.08466	1.08466	0.117238	0.407135	Red
AIDKCPCB_03350	Spore germination protein B1	6.19867	54519	13	15	2.31112	0.00044962	126	8	9	7	7	7	9	9	8	6	10	8	7	9	13	9	0.962963	-1.03846	-0.0544478	0.72503	Red	0.962963	-1.03846	-0.0544478	0.770026	Red	1.03704	1.03704	0.0524674	0.770026	Red	1.25926	1.25926	0.332575	0.215666	Red
AIDKCPCB_01705	Protease HtpX	8.95453	61524	9	13	1.73916	0.000338347	107	7	9	7	10	6	6	6	4	5	8	8	8	8	7	8	0.961538	-1.04	-0.0565835	0.837691	Red	0.692308	-1.44444	-0.530515	0.0400537	Orange	1.03846	1.03846	0.0544478	0.666667	Red	1	1	0	1	Red
AIDKCPCB_01992	putative ATP-dependent helicase DinG	5.93189	105481	10	20	0.938558	0.000182593	99	6	7	8	8	8	3	10	5	6	9	3	10	4	5	7	0.916667	-1.09091	-0.125531	0.735499	Red	1	1	0	1	Red	1.04167	1.04167	0.0588937	0.894821	Red	0.791667	-1.26316	-0.337035	0.200173	Red
AIDKCPCB_01403	Dihydrolipoyl dehydrogenase	4.94855	49547	40	44	55.079	0.0107154	2729	153	162	189	187	193	188	212	193	197	165	140	222	169	161	198	1.12623	1.12623	0.171505	0.184242	Red	1.19329	1.19329	0.254949	0.0746174	Red	1.04536	1.04536	0.0640066	0.793166	Red	1.04734	1.04734	0.0667261	0.635118	Red
AIDKCPCB_03232	Thioredoxin reductase	4.97395	35576	19	24	12.9582	0.00252096	461	25	28	28	29	32	34	33	34	34	21	27	37	31	33	35	1.16667	1.16667	0.222392	0.0648221	Red	1.2381	1.2381	0.308122	0.0144222	Orange	1.04762	1.04762	0.0671142	0.804228	Red	1.21429	1.21429	0.280108	0.0178099	Orange
AIDKCPCB_02727	Putative cytochrome bd menaquinol oxidase subunit I	7.81912	49006	8	9	3.87708	0.000754271	190	14	13	12	11	12	11	13	11	12	13	12	16	12	14	14	0.880952	-1.13514	-0.182864	0.0824417	Red	0.928571	-1.07692	-0.106915	0.287864	Red	1.04762	1.04762	0.0671142	0.652809	Red	1.02381	1.02381	0.0339473	0.72503	Red
AIDKCPCB_01882	hypothetical protein	5.89984	32550	18	18	17.7266	0.00344864	577	27	29	31	53	31	26	69	43	47	30	23	39	35	49	45	1.25556	1.25556	0.328326	0.45341	Red	1.8	1.8	0.847997	0.0943162	Green	1.05556	1.05556	0.0780025	0.756972	Red	1.46667	1.46667	0.552541	0.0689862	Red
AIDKCPCB_02589	hypothetical protein	5.53328	24782	7	8	2.82463	0.000549521	70	4	5	4	5	3	6	7	3	4	3	2	9	4	6	5	1.0625	1.0625	0.0874628	0.750738	Red	1.0625	1.0625	0.0874628	0.811313	Red	1.0625	1.0625	0.0874628	0.893453	Red	1.125	1.125	0.169925	0.386809	Red
AIDKCPCB_02060	D-3-phosphoglycerate dehydrogenase	5.38913	57043	22	27	4.54043	0.000883324	259	14	15	16	16	16	18	20	16	20	13	11	24	16	19	25	1.10417	1.10417	0.142958	0.133233	Red	1.22917	1.22917	0.297681	0.0943912	Red	1.0625	1.0625	0.0874628	0.828539	Red	1.3125	1.3125	0.392317	0.195005	Red
AIDKCPCB_00006	DNA gyrase subunit B	5.32927	71366	42	54	10.3971	0.00202272	742	37	42	52	52	58	52	56	46	54	46	37	57	45	49	59	1.23134	1.23134	0.300233	0.129323	Red	1.18657	1.18657	0.246794	0.203881	Red	1.06716	1.06716	0.0937821	0.702514	Red	1.16418	1.16418	0.219313	0.293362	Red
AIDKCPCB_02461	Rod shape-determining protein MreB	5.0632	36120	27	30	14.8394	0.00288695	536	30	32	36	33	38	41	37	37	38	33	33	39	38	39	32	1.13861	1.13861	0.187279	0.191079	Red	1.13861	1.13861	0.187279	0.113389	Red	1.06931	1.06931	0.096676	0.431689	Red	1.10891	1.10891	0.149143	0.264647	Red
AIDKCPCB_00850	hypothetical protein	9.33086	33948	5	8	1.79687	0.000349573	61	3	4	4	6	5	1	6	3	3	5	2	5	4	5	5	1.07143	1.07143	0.0995357	0.849393	Red	1.07143	1.07143	0.0995357	0.776898	Red	1.07143	1.07143	0.0995357	0.776898	Red	1.21429	1.21429	0.280108	0.101192	Red
AIDKCPCB_01382	PTS system fructose-specific EIIABC component	5.64435	66706	26	29	7.85537	0.00152823	524	29	36	33	32	44	37	32	32	22	30	32	44	36	41	44	1.14851	1.14851	0.19977	0.297265	Red	0.881188	-1.13483	-0.182478	0.374409	Red	1.07921	1.07921	0.109973	0.620805	Red	1.22772	1.22772	0.295985	0.0694187	Red
AIDKCPCB_01948	Homoserine O-acetyltransferase	5.83947	35510	7	10	1.46438	0.000284889	52	2	3	4	5	3	2	7	2	3	4	1	5	1	3	7	1.08333	1.08333	0.115477	0.770026	Red	1.25	1.25	0.321928	0.590332	Red	1.08333	1.08333	0.115477	0.819372	Red	1.16667	1.16667	0.222392	0.74838	Red
AIDKCPCB_01162	Hydroxymethylpyrimidine/phosphomethylpyrimidine kinase	5.67824	28797	9	10	4.37546	0.000851228	126	6	7	7	8	10	6	11	12	10	6	8	8	9	9	9	1.17391	1.17391	0.231326	0.368501	Red	1.56522	1.56522	0.646363	0.0060506	Blue	1.08696	1.08696	0.120294	0.438193	Red	1.30435	1.30435	0.383329	0.0198039	Orange
AIDKCPCB_03640	Protein/nucleic acid deglycase HchA	4.50695	23320	4	5	1.92967	0.000375411	45	3	3	2	2	4	4	4	5	3	3	2	4	2	2	2	1.18182	1.18182	0.241008	0.438193	Red	1.36364	1.36364	0.447459	0.133583	Red	1.09091	1.09091	0.125531	0.64945	Red	0.818182	-1.22222	-0.289507	0.183503	Red
AIDKCPCB_01950	hypothetical protein	5.37538	25634	7	10	3.43294	0.000667866	88	6	5	6	6	7	7	3	5	6	6	5	8	7	5	6	1.15	1.15	0.201634	0.101192	Red	0.85	-1.17647	-0.234465	0.378531	Red	1.1	1.1	0.137504	0.538386	Red	1.05	1.05	0.0703893	0.64945	Red
AIDKCPCB_00154	30S ribosomal protein S17	9.9917	10193	7	7	8.33906	0.00162233	85	6	6	4	6	6	6	6	6	2	7	5	6	5	7	7	1.10526	1.10526	0.14439	0.42265	Red	0.894737	-1.11765	-0.160465	0.685598	Red	1.10526	1.10526	0.14439	0.492572	Red	1.15789	1.15789	0.211504	0.348641	Red
AIDKCPCB_03493	Phosphate acetyltransferase	5.00054	34742	22	24	9.87278	0.00192071	343	23	18	18	19	25	27	26	29	26	20	19	27	25	22	19	1.19355	1.19355	0.255257	0.251376	Red	1.35484	1.35484	0.438121	0.0279727	Orange	1.1129	1.1129	0.154328	0.488749	Red	1.1129	1.1129	0.154328	0.38673	Red
AIDKCPCB_02521	Fumarate reductase flavoprotein subunit	5.59344	64908	40	45	11.4778	0.00223296	745	35	44	50	54	48	51	54	46	60	48	34	62	45	57	57	1.18182	1.18182	0.241008	0.199844	Red	1.23485	1.23485	0.304334	0.158007	Red	1.11364	1.11364	0.155278	0.623156	Red	1.22727	1.22727	0.295456	0.166758	Red
AIDKCPCB_01736	Aconitate hydratase A	4.88624	99556	24	36	2.9732	0.000578425	296	11	17	19	23	22	24	24	18	18	21	13	19	19	25	23	1.44	1.44	0.526069	0.0854069	Red	1.26	1.26	0.333424	0.240275	Red	1.12	1.12	0.163499	0.587914	Red	1.4	1.4	0.485427	0.0950605	Red
AIDKCPCB_00439	DNA topoisomerase 3	9.41719	81892	23	39	2.10033	0.000408611	172	10	14	5	22	11	7	18	8	12	12	7	14	8	10	14	1.34375	1.34375	0.426265	0.527393	Red	1.28125	1.28125	0.357552	0.485307	Red	1.125	1.125	0.169925	0.710533	Red	1.09375	1.09375	0.129283	0.768457	Red
AIDKCPCB_00431	General stress protein 26	4.65677	15883	3	5	1.95177	0.00037971	31	2	2	1	1	2	3	3	3	2	2	2	2	2	3	1	1.125	1.125	0.169925	0.64945	Red	1.375	1.375	0.459432	0.101192	Red	1.125	1.125	0.169925	0.42265	Red	1.125	1.125	0.169925	0.64945	Red
AIDKCPCB_02684	hypothetical protein	6.54089	34187	6	11	2.13531	0.000415417	73	2	5	5	7	4	5	6	4	5	4	4	6	5	6	5	1.26667	1.26667	0.341037	0.374722	Red	1.2	1.2	0.263034	0.446539	Red	1.13333	1.13333	0.180572	0.612748	Red	1.26667	1.26667	0.341037	0.313273	Red
AIDKCPCB_02481	Lon protease 1	5.92948	86446	58	76	16.4958	0.0032092	1426	76	83	83	136	93	65	131	91	110	99	63	114	78	93	111	1.21224	1.21224	0.277681	0.490058	Red	1.36735	1.36735	0.451379	0.116525	Red	1.13878	1.13878	0.187483	0.533229	Red	1.16327	1.16327	0.21818	0.295204	Red
AIDKCPCB_01422	N5-carboxyaminoimidazole ribonucleotide synthase	5.32022	128421	61	76	7.96599	0.00154975	1023	45	56	68	83	71	56	83	59	80	65	42	86	61	79	89	1.23837	1.23837	0.308445	0.255073	Red	1.30814	1.30814	0.387516	0.15493	Red	1.13953	1.13953	0.188445	0.615584	Red	1.34884	1.34884	0.431716	0.133822	Red
AIDKCPCB_00155	50S ribosomal protein L14	9.87668	13189	10	12	16.3773	0.00318614	216	13	13	13	13	13	15	17	18	17	16	11	18	11	12	16	1.04762	1.04762	0.0671142	0.42265	Red	1.30952	1.30952	0.389042	0.00586515	Orange	1.14286	1.14286	0.192645	0.438049	Red	1	1	0	1	Red
AIDKCPCB_02399	Putative transport protein	9.53706	39085	2	4	0.537291	0.000104528	21	2	1	1	2	1	1	2	1	1	2	2	1	1	2	1	1	1	0	1	Red	1	1	0	1	Red	1.14286	1.14286	0.192645	0.518519	Red	1	1	0	1	Red
AIDKCPCB_00056	Sporulation-specific protease YabG	6.73452	33888	3	6	0.85576	0.000166485	29	1	1	2	3	2	1	3	2	1	2	1	2	3	3	2	1.28571	1.28571	0.36257	0.386809	Red	1.28571	1.28571	0.36257	0.386809	Red	1.14286	1.14286	0.192645	0.518519	Red	1.57143	1.57143	0.652077	0.0474207	Blue
AIDKCPCB_01613	tRNA pseudouridine synthase B	6.03366	34595	4	8	0.549212	0.000106847	19	2	1	1	0	1	1	3	1	2	2	0	3	1	0	1	0.714286	-1.4	-0.485427	0.2302	Red	1.28571	1.28571	0.36257	0.386809	Red	1.14286	1.14286	0.192645	0.750738	Red	0.714286	-1.4	-0.485427	0.2302	Red
AIDKCPCB_00166	Adenylate kinase	5.03719	23977	4	7	1.08437	0.000210961	26	1	1	2	1	2	2	0	2	4	1	2	2	2	2	2	1.14286	1.14286	0.192645	0.518519	Red	1.28571	1.28571	0.36257	0.627764	Red	1.14286	1.14286	0.192645	0.518519	Red	1.28571	1.28571	0.36257	0.183503	Red
AIDKCPCB_02913	NADH dehydrogenase-like protein	5.67277	44035	27	32	33.4052	0.00649886	1471	82	89	92	108	95	97	108	92	103	91	77	135	91	93	118	1.1391	1.1391	0.187892	0.0753185	Red	1.15038	1.15038	0.202105	0.0874006	Red	1.15038	1.15038	0.202105	0.526624	Red	1.14662	1.14662	0.197383	0.270045	Red
AIDKCPCB_01592	30S ribosomal protein S2	7.7195	27679	24	24	22.0384	0.00428748	610	45	34	30	37	46	38	51	38	46	51	35	40	39	40	40	1.10714	1.10714	0.146841	0.500392	Red	1.23214	1.23214	0.30117	0.215746	Red	1.15179	1.15179	0.203872	0.43362	Red	1.08929	1.08929	0.123382	0.535028	Red
AIDKCPCB_02571	Malate dehydrogenase	5.01035	33628	20	20	8.47508	0.00164879	285	18	12	13	20	19	24	23	23	20	14	13	23	21	19	23	1.43478	1.43478	0.520832	0.0522329	Red	1.5	1.5	0.584963	0.0344649	Blue	1.15217	1.15217	0.204358	0.568403	Red	1.43478	1.43478	0.520832	0.0480535	Orange
AIDKCPCB_01648	L-threonine 3-dehydrogenase	6.13349	38782	8	12	2.44959	0.000476558	95	4	6	6	8	8	5	8	7	7	4	5	10	6	6	5	1.26316	1.26316	0.337035	0.247612	Red	1.31579	1.31579	0.395929	0.0764504	Red	1.15789	1.15789	0.211504	0.653249	Red	1.05263	1.05263	0.0740006	0.685598	Red
AIDKCPCB_02601	NAD kinase 1	6.13773	30190	19	25	15.8331	0.00308026	478	22	31	30	41	28	31	43	31	35	29	22	46	29	24	36	1.19767	1.19767	0.260236	0.313612	Red	1.30233	1.30233	0.38109	0.131675	Red	1.16279	1.16279	0.217591	0.591669	Red	1.06977	1.06977	0.0972972	0.680357	Red
AIDKCPCB_02868	hypothetical protein	8.98045	33959	2	2	0.412262	8.0204e-05	14	1	1	1	0	2	1	0	0	1	1	1	2	0	1	2	1	1	0	1	Red	0.666667	-1.5	-0.584963	0.183503	Green	1.16667	1.16667	0.222392	0.42265	Red	1	1	0	1	Red
AIDKCPCB_02969	hypothetical protein	4.5758	9221	3	4	2.60275	0.000506356	24	1	1	1	2	1	1	3	1	3	2	0	2	2	2	2	1.16667	1.16667	0.222392	0.42265	Red	1.66667	1.66667	0.736966	0.183503	Green	1.16667	1.16667	0.222392	0.666667	Red	1.5	1.5	0.584963	0	Blue
AIDKCPCB_03319	hypothetical protein	5.48645	20627	3	6	0.775682	0.000150906	16	1	1	1	2	0	0	0	2	0	1	1	2	2	1	2	0.833333	-1.2	-0.263034	0.666667	Red	0.833333	-1.2	-0.263034	0.666667	Red	1.16667	1.16667	0.222392	0.42265	Red	1.33333	1.33333	0.415037	0.183503	Red
AIDKCPCB_03362	Spore germination protein B1	6.16319	55229	8	13	1.50283	0.000292371	83	5	5	5	11	3	4	8	5	4	4	5	9	5	4	6	1.16667	1.16667	0.222392	0.729499	Red	1.11111	1.11111	0.152003	0.634852	Red	1.16667	1.16667	0.222392	0.579916	Red	1	1	0	1	Red
AIDKCPCB_02732	2-succinylbenzoate--CoA ligase	5.54953	54404	4	7	0.330858	6.43672e-05	18	0	1	2	2	0	1	2	1	1	2	1	1	0	1	3	1	1	0	1	Red	1.16667	1.16667	0.222392	0.64945	Red	1.16667	1.16667	0.222392	0.64945	Red	1.16667	1.16667	0.222392	0.770026	Red
AIDKCPCB_02086	Peptidyl-prolyl cis-trans isomerase B	5.57616	15491	5	6	3.42134	0.000665609	53	4	2	3	4	3	4	4	4	3	4	4	3	3	4	4	1.16667	1.16667	0.222392	0.386809	Red	1.16667	1.16667	0.222392	0.386809	Red	1.16667	1.16667	0.222392	0.386809	Red	1.16667	1.16667	0.222392	0.386809	Red
AIDKCPCB_02535	Endonuclease MutS2	5.81718	88178	40	55	6.37347	0.00123993	562	25	30	35	51	39	25	61	32	44	41	15	50	34	32	48	1.26882	1.26882	0.343484	0.387694	Red	1.50538	1.50538	0.590124	0.19594	Green	1.17204	1.17204	0.229026	0.666898	Red	1.25806	1.25806	0.331206	0.25678	Red
AIDKCPCB_00977	Cytochrome b6-f complex iron-sulfur subunit	5.97436	57064	40	45	23.7628	0.00462296	1356	70	81	87	111	93	82	111	80	94	86	67	128	75	89	102	1.19917	1.19917	0.262036	0.194659	Red	1.19502	1.19502	0.257036	0.220341	Red	1.17842	1.17842	0.236858	0.514097	Red	1.11618	1.11618	0.158573	0.379303	Red
AIDKCPCB_00940	Trans-2-decenoyl-[acyl-carrier-protein] isomerase	5.4109	28517	5	6	1.47281	0.000286529	42	2	3	3	3	2	2	5	3	3	3	1	6	3	1	2	0.909091	-1.1	-0.137504	0.518519	Red	1.27273	1.27273	0.347923	0.273893	Red	1.18182	1.18182	0.241008	0.694775	Red	0.818182	-1.22222	-0.289507	0.386809	Red
AIDKCPCB_02452	50S ribosomal protein L27	10.3206	10353	6	6	5.0227	0.000977147	52	3	3	2	3	6	3	3	5	3	3	3	4	2	6	3	1.36364	1.36364	0.447459	0.313273	Red	1.27273	1.27273	0.347923	0.273893	Red	1.18182	1.18182	0.241008	0.2302	Red	1.27273	1.27273	0.347923	0.496958	Red
AIDKCPCB_01328	PTS system glucose-specific EIICBA component	5.55515	75619	19	25	5.51449	0.00107282	417	22	27	17	27	34	30	30	28	24	28	25	26	32	38	29	1.36232	1.36232	0.446064	0.084961	Red	1.23188	1.23188	0.300866	0.204508	Red	1.18841	1.18841	0.249028	0.26895	Red	1.47826	1.47826	0.563901	0.0487773	Orange
AIDKCPCB_02738	RNA polymerase-binding transcription factor DksA	4.20889	27576	5	5	1.95822	0.000380965	54	2	3	2	3	3	3	5	6	7	3	1	5	3	3	5	1.2	1.2	0.263034	0.183503	Red	2.1	2.1	1.07039	0.00996386	Blue	1.2	1.2	0.263034	0.627764	Red	1.4	1.4	0.485427	0.17342	Red
AIDKCPCB_02393	putative acyl--CoA ligase YhfT	5.6098	55136	3	5	0.235781	4.58702e-05	13	0	1	1	1	0	1	1	0	1	1	0	2	0	1	3	1	1	0	1	Red	1	1	0	1	Red	1.2	1.2	0.263034	0.64945	Red	1.4	1.4	0.485427	0.538386	Red
AIDKCPCB_02867	hypothetical protein	9.27846	37216	2	2	0.322442	6.27299e-05	12	1	1	0	1	0	1	1	1	1	1	1	1	0	1	1	1	1	0	1	Red	1.2	1.2	0.263034	0.42265	Red	1.2	1.2	0.263034	0.42265	Red	1	1	0	1	Red
AIDKCPCB_02931	Acid sugar phosphatase	4.50782	28191	2	2	0.496612	9.66141e-05	14	0	1	1	1	1	1	1	1	1	1	1	1	1	1	1	1.2	1.2	0.263034	0.42265	Red	1.2	1.2	0.263034	0.42265	Red	1.2	1.2	0.263034	0.42265	Red	1.2	1.2	0.263034	0.42265	Red
AIDKCPCB_00551	Thiamine-monophosphate kinase	5.15128	35891	3	4	0.39007	7.58866e-05	14	0	1	1	1	1	1	1	1	1	1	1	1	1	1	1	1.2	1.2	0.263034	0.42265	Red	1.2	1.2	0.263034	0.42265	Red	1.2	1.2	0.263034	0.42265	Red	1.2	1.2	0.263034	0.42265	Red
AIDKCPCB_01361	2_3_4_5-tetrahydropyridine-2_6-dicarboxylate N-acetyltransferase	5.0399	24987	10	11	2.76144	0.000537227	69	4	3	4	5	6	4	7	5	3	1	3	10	4	4	6	1.28571	1.28571	0.36257	0.133583	Red	1.28571	1.28571	0.36257	0.368501	Red	1.21429	1.21429	0.280108	0.749967	Red	1.21429	1.21429	0.280108	0.273893	Red
AIDKCPCB_01616	Polyribonucleotide nucleotidyltransferase	5.1386	77181	66	78	26.5609	0.00516733	2050	95	108	122	172	141	128	163	133	142	132	101	163	134	149	167	1.35366	1.35366	0.436864	0.077639	Red	1.34451	1.34451	0.427083	0.0341452	Orange	1.21646	1.21646	0.282693	0.319725	Red	1.3811	1.3811	0.465815	0.0294464	Orange
AIDKCPCB_01160	Thiazole synthase	5.24421	27015	5	5	1.55469	0.000302459	42	3	1	2	3	3	3	3	3	4	3	2	3	3	3	3	1.33333	1.33333	0.415037	0.225403	Red	1.44444	1.44444	0.530515	0.133583	Red	1.22222	1.22222	0.289507	0.386809	Red	1.33333	1.33333	0.415037	0.225403	Red
AIDKCPCB_01394	Ribonuclease J1	6.0147	61597	49	56	41.6903	0.0081107	2568	136	156	149	206	160	150	213	140	178	181	133	228	150	171	217	1.16892	1.16892	0.225175	0.281732	Red	1.2027	1.2027	0.26628	0.288423	Red	1.22748	1.22748	0.295697	0.344008	Red	1.21847	1.21847	0.285069	0.23926	Red
AIDKCPCB_00879	hypothetical protein	5.16902	60068	20	28	4.99434	0.00097163	300	11	16	18	29	18	14	24	20	23	17	14	25	17	25	29	1.33333	1.33333	0.415037	0.364138	Red	1.45833	1.45833	0.544321	0.050917	Red	1.22917	1.22917	0.297681	0.407893	Red	1.54167	1.54167	0.624491	0.117887	Green
AIDKCPCB_02454	50S ribosomal protein L21	9.73033	11126	6	7	31.1882	0.00606755	347	20	20	21	28	23	20	30	23	20	21	22	33	22	20	24	1.15625	1.15625	0.209453	0.288333	Red	1.1875	1.1875	0.247928	0.30897	Red	1.23438	1.23438	0.303781	0.322802	Red	1.07812	1.07812	0.108524	0.283236	Red
AIDKCPCB_03260	UvrABC system protein A	5.92529	106713	41	55	4.84477	0.000942532	517	23	26	30	47	33	26	44	33	44	35	20	44	31	36	45	1.32927	1.32927	0.410632	0.279616	Red	1.5122	1.5122	0.596644	0.0418684	Blue	1.2439	1.2439	0.314873	0.444765	Red	1.40244	1.40244	0.487938	0.0975118	Red
AIDKCPCB_00210	Arginase	4.73299	32366	3	4	0.123586	2.40433e-05	4	0	0	1	0	0	0	0	0	0	0	1	1	1	0	0	0.75	-1.33333	-0.415037	0.42265	Red	0.75	-1.33333	-0.415037	0.42265	Red	1.25	1.25	0.321928	0.518519	Red	1	1	0	1	Red
AIDKCPCB_03674	Beta-galactosidase GanA	5.37359	78962	2	3	0.101315	1.97104e-05	8	0	0	1	1	0	0	0	0	1	0	1	1	1	0	2	1	1	0	1	Red	1	1	0	1	Red	1.25	1.25	0.321928	0.518519	Red	1.5	1.5	0.584963	0.386809	Green
AIDKCPCB_02474	Porphobilinogen deaminase	5.46135	34238	8	9	0.730183	0.000142054	25	2	1	2	2	1	1	4	1	2	3	1	3	1	0	1	0.875	-1.14286	-0.192645	0.518519	Red	1.25	1.25	0.321928	0.538386	Red	1.25	1.25	0.321928	0.438193	Red	0.625	-1.6	-0.678072	0.101192	Green
AIDKCPCB_02268	4-hydroxy-3-methylbut-2-enyl diphosphate reductase	5.01342	34704	2	6	0.172891	3.36352e-05	6	1	0	0	0	0	0	0	2	0	0	0	2	0	1	0	0.75	-1.33333	-0.415037	0.42265	Red	1.25	1.25	0.321928	0.685598	Red	1.25	1.25	0.321928	0.685598	Red	1	1	0	1	Red
AIDKCPCB_00116	Negative regulator of genetic competence ClpC/MecB	5.96961	89999	89	104	35.0448	0.00681784	3154	145	169	176	257	204	191	251	192	228	226	164	228	212	259	252	1.3286	1.3286	0.409907	0.0989512	Red	1.36714	1.36714	0.451161	0.0517551	Red	1.25963	1.25963	0.333006	0.168399	Red	1.47262	1.47262	0.558382	0.0159065	Orange
AIDKCPCB_03739	Sensor histidine kinase WalK	4.9671	69654	12	18	1.86637	0.000363095	130	5	6	8	10	9	7	10	5	9	9	5	11	7	13	16	1.31818	1.31818	0.398549	0.134702	Red	1.22727	1.22727	0.295456	0.410439	Red	1.27273	1.27273	0.347923	0.386526	Red	1.77273	1.77273	0.825971	0.155794	Green
AIDKCPCB_01142	putative cardiolipin synthase YwiE	6.82388	58230	6	9	0.789971	0.000153686	46	2	4	2	5	1	0	7	2	2	5	4	2	5	1	4	0.818182	-1.22222	-0.289507	0.71832	Red	1.27273	1.27273	0.347923	0.621408	Red	1.27273	1.27273	0.347923	0.420396	Red	1.18182	1.18182	0.241008	0.659614	Red
AIDKCPCB_02143	Glucose 1-dehydrogenase	5.29538	28200	7	9	3.29787	0.000641589	93	4	5	6	4	7	7	9	6	8	8	3	9	7	6	4	1.16667	1.16667	0.222392	0.446539	Red	1.44444	1.44444	0.530515	0.0745884	Red	1.27778	1.27778	0.353637	0.468684	Red	1.11111	1.11111	0.152003	0.566567	Red
AIDKCPCB_02072	D-alanyl-D-alanine carboxypeptidase DacB	9.24621	43301	23	25	8.59103	0.00167135	372	21	22	22	33	22	20	26	22	19	26	24	34	26	25	30	1.14706	1.14706	0.197939	0.496477	Red	1.02941	1.02941	0.0418202	0.774988	Red	1.27941	1.27941	0.355481	0.172498	Red	1.23529	1.23529	0.304855	0.0670548	Red
AIDKCPCB_01554	DNA topoisomerase 1	8.84714	79143	31	44	5.77436	0.00112338	457	21	28	26	48	26	15	48	24	27	40	18	39	25	31	41	1.17949	1.17949	0.23816	0.680943	Red	1.30769	1.30769	0.387023	0.402157	Red	1.28205	1.28205	0.358454	0.416693	Red	1.28205	1.28205	0.358454	0.254004	Red
AIDKCPCB_03387	3-hydroxyacyl-[acyl-carrier-protein] dehydratase FabZ	6.14152	15764	3	5	1.83963	0.000357894	29	1	1	2	2	2	2	2	2	2	2	2	2	2	2	3	1.28571	1.28571	0.36257	0.183503	Red	1.28571	1.28571	0.36257	0.183503	Red	1.28571	1.28571	0.36257	0.183503	Red	1.42857	1.42857	0.514573	0.101192	Red
AIDKCPCB_00119	putative PIN and TRAM-domain containing protein YacL	5.8227	41466	6	9	1.01288	0.000197052	42	2	3	2	2	3	2	4	3	3	3	3	4	3	3	2	1	1	0	1	Red	1.3	1.3	0.378512	0.101192	Red	1.3	1.3	0.378512	0.101192	Red	1.1	1.1	0.137504	0.518519	Red
AIDKCPCB_02089	Spore germination protein A1	5.6763	55277	21	25	7.38101	0.00143595	408	21	25	25	34	24	22	32	22	22	30	21	43	28	27	32	1.12162	1.12162	0.165586	0.511945	Red	1.06757	1.06757	0.0943274	0.678234	Red	1.31081	1.31081	0.390459	0.352529	Red	1.21622	1.21622	0.2824	0.0592471	Red
AIDKCPCB_00782	hypothetical protein	6.7176	5843	2	2	1.36916	0.000266365	8	0	0	0	0	1	0	1	1	1	0	0	1	0	2	1	1.33333	1.33333	0.415037	0.42265	Red	2	2	1	0	Blue	1.33333	1.33333	0.415037	0.42265	Red	2	2	1	0.225403	Green
AIDKCPCB_02003	hypothetical protein	7.80885	32257	4	7	1.51905	0.000295525	49	2	2	2	5	3	2	6	5	4	2	3	4	2	3	4	1.44444	1.44444	0.530515	0.269703	Red	2	2	1	0.0350987	Blue	1.33333	1.33333	0.415037	0.225403	Red	1.33333	1.33333	0.415037	0.225403	Red
AIDKCPCB_03449	50S ribosomal protein L31	9.18292	7499	5	8	4.93399	0.000959889	37	3	2	1	3	2	1	4	3	5	5	0	4	1	2	1	1	1	0	1	Red	1.66667	1.66667	0.736966	0.070484	Green	1.33333	1.33333	0.415037	0.590332	Red	0.777778	-1.28571	-0.36257	0.386809	Red
AIDKCPCB_01745	putative protein YccU	5.94359	15376	2	2	0.455255	8.85681e-05	7	0	0	0	0	1	0	1	0	2	0	0	1	1	1	0	1.33333	1.33333	0.415037	0.42265	Red	2	2	1	0.225403	Green	1.33333	1.33333	0.415037	0.42265	Red	1.66667	1.66667	0.736966	0.183503	Green
AIDKCPCB_02973	3-ketoacyl-CoA thiolase	5.8363	41680	2	2	0.119962	2.33381e-05	5	0	0	0	0	0	1	0	0	1	0	0	1	0	1	1	1.33333	1.33333	0.415037	0.42265	Red	1.33333	1.33333	0.415037	0.42265	Red	1.33333	1.33333	0.415037	0.42265	Red	1.66667	1.66667	0.736966	0.183503	Green
AIDKCPCB_02006	Cytochrome b6-f complex subunit 4	5.37885	28111	3	4	0.249013	4.84445e-05	7	0	0	0	1	0	0	1	0	0	0	0	1	1	1	2	1.33333	1.33333	0.415037	0.42265	Red	1.33333	1.33333	0.415037	0.42265	Red	1.33333	1.33333	0.415037	0.42265	Red	2.33333	2.33333	1.22239	0.057191	Green
AIDKCPCB_02604	Sensor histidine kinase DesK	9.39899	42863	4	6	0.443273	8.6237e-05	19	1	1	1	2	0	0	4	1	0	1	1	3	0	2	2	0.833333	-1.2	-0.263034	0.666667	Red	1.33333	1.33333	0.415037	0.634852	Red	1.33333	1.33333	0.415037	0.42265	Red	1.16667	1.16667	0.222392	0.666667	Red
AIDKCPCB_02049	Baeyer-Villiger flavin-containing monooxygenase	5.63224	36206	10	11	5.55157	0.00108004	201	7	11	12	18	12	13	17	13	15	13	10	18	12	14	16	1.39394	1.39394	0.479168	0.148412	Red	1.45455	1.45455	0.540568	0.0638112	Red	1.33333	1.33333	0.415037	0.269203	Red	1.36364	1.36364	0.447459	0.110116	Red
AIDKCPCB_03652	Protein LacX_ plasmid	5.05298	34010	6	11	2.35225	0.000457621	80	4	3	4	7	4	6	8	5	6	4	3	9	4	6	7	1.42857	1.42857	0.514573	0.139435	Red	1.57143	1.57143	0.652077	0.0796756	Green	1.35714	1.35714	0.440573	0.465098	Red	1.42857	1.42857	0.514573	0.139435	Red
AIDKCPCB_00476	Sporulation protein YdcC	6.93076	37786	26	26	27.9469	0.00543696	1056	56	52	55	83	68	63	81	67	62	81	68	77	82	80	81	1.30723	1.30723	0.386512	0.10025	Red	1.28313	1.28313	0.35967	0.104554	Red	1.37952	1.37952	0.464164	0.0236517	Orange	1.48193	1.48193	0.567475	0.000354419	Orange
AIDKCPCB_01486	Isoleucine--tRNA ligase	5.36505	104831	60	74	12.6489	0.0024608	1326	56	58	69	112	84	60	118	84	97	88	71	95	85	120	129	1.39247	1.39247	0.477649	0.242772	Red	1.62366	1.62366	0.699246	0.0445458	Blue	1.38172	1.38172	0.466466	0.0591086	Red	1.81183	1.81183	0.857446	0.0541527	Green
AIDKCPCB_00736	putative protein YfkD	9.76407	29416	22	23	15.4678	0.0030092	455	24	19	19	36	32	25	39	33	32	28	25	34	40	34	35	1.47692	1.47692	0.562595	0.0648357	Red	1.64615	1.64615	0.719099	0.00839249	Blue	1.38462	1.38462	0.469485	0.0671534	Red	1.72308	1.72308	0.784987	0.00340932	Blue
AIDKCPCB_02069	Ribosomal large subunit pseudouridine synthase B	9.80502	27905	22	26	13.761	0.00267715	384	19	20	17	39	22	22	40	23	21	29	18	32	26	26	30	1.45763	1.45763	0.543622	0.251495	Red	1.47458	1.47458	0.5603	0.260234	Red	1.38983	1.38983	0.474909	0.209757	Red	1.44068	1.44068	0.526748	0.00836535	Orange
AIDKCPCB_03735	Serine protease Do-like HtrA	6.47873	42273	25	27	18.4988	0.00359887	782	33	44	45	59	53	49	48	52	48	48	47	76	56	54	70	1.312	1.312	0.391768	0.0585497	Red	1.208	1.208	0.27262	0.141996	Red	1.392	1.392	0.477159	0.221579	Red	1.464	1.464	0.549916	0.0414192	Orange
AIDKCPCB_00582	GABA permease	9.40032	50260	4	6	0.278552	5.41911e-05	14	0	0	2	0	1	1	2	0	0	1	1	2	2	2	0	1	1	0	1	Red	1	1	0	1	Red	1.4	1.4	0.485427	0.438193	Red	1.4	1.4	0.485427	0.518519	Red
AIDKCPCB_01650	tRNA-2-methylthio-N(6)-dimethylallyladenosine synthase	5.91379	58041	2	3	0.275667	5.363e-05	16	0	1	1	1	1	0	1	1	1	2	0	2	2	1	2	1	1	0	1	Red	1.2	1.2	0.263034	0.42265	Red	1.4	1.4	0.485427	0.438193	Red	1.6	1.6	0.678072	0.101192	Green
AIDKCPCB_02189	hypothetical protein	6.38059	24718	7	8	3.35788	0.000653262	83	3	5	4	8	6	4	8	5	4	7	5	6	6	6	6	1.4	1.4	0.485427	0.220881	Red	1.33333	1.33333	0.415037	0.303342	Red	1.4	1.4	0.485427	0.070484	Red	1.4	1.4	0.485427	0.0741799	Red
AIDKCPCB_03483	hypothetical protein	5.82285	51109	3	6	0.332622	6.47104e-05	17	0	1	1	2	1	1	2	1	1	1	2	1	1	1	1	1.4	1.4	0.485427	0.2302	Red	1.4	1.4	0.485427	0.2302	Red	1.4	1.4	0.485427	0.2302	Red	1.2	1.2	0.263034	0.42265	Red
AIDKCPCB_00069	Stage V sporulation protein T	4.99742	19815	18	22	11.1532	0.00216981	221	13	11	12	10	17	13	22	15	16	15	14	23	15	11	14	1.10256	1.10256	0.140863	0.583753	Red	1.4359	1.4359	0.521953	0.113866	Red	1.41026	1.41026	0.495957	0.198195	Red	1.10256	1.10256	0.140863	0.393854	Red
AIDKCPCB_03257	hypothetical protein	5.56282	40166	27	34	14.5895	0.00283832	586	30	29	33	42	33	39	40	33	43	43	30	58	37	38	58	1.23158	1.23158	0.300509	0.0921676	Red	1.25263	1.25263	0.324962	0.0990041	Red	1.41053	1.41053	0.496234	0.247717	Red	1.43158	1.43158	0.517607	0.180465	Red
AIDKCPCB_03348	4-deoxy-L-threo-5-hexosulose-uronate ketol-isomerase	5.11401	31168	5	6	1.89297	0.00036827	59	2	4	3	4	3	2	5	2	5	3	2	9	2	5	8	1	1	0	1	Red	1.25	1.25	0.321928	0.446539	Red	1.41667	1.41667	0.5025	0.529475	Red	1.5	1.5	0.584963	0.369594	Green
AIDKCPCB_01792	Cardiolipin synthase C	9.75763	53503	21	24	4.39228	0.000854501	235	12	21	7	22	12	11	16	6	12	20	23	15	21	17	20	1.11628	1.11628	0.158698	0.773158	Red	0.860465	-1.16216	-0.216811	0.712892	Red	1.4186	1.4186	0.504473	0.288314	Red	1.4186	1.4186	0.504473	0.277844	Red
AIDKCPCB_02008	Cytochrome b6-f complex iron-sulfur subunit	6.41714	18911	5	10	3.96595	0.00077156	75	3	4	4	5	3	6	8	6	6	6	4	7	4	4	5	1.21429	1.21429	0.280108	0.378531	Red	1.64286	1.64286	0.716207	0.0285958	Blue	1.42857	1.42857	0.514573	0.139435	Red	1.14286	1.14286	0.192645	0.2302	Red
AIDKCPCB_02827	Undecaprenyl-diphosphatase	9.07772	30700	3	3	1.07492	0.000209121	33	2	1	1	2	3	2	4	4	2	3	2	2	1	2	2	1.42857	1.42857	0.514573	0.101192	Red	1.85714	1.85714	0.893085	0.0764504	Green	1.42857	1.42857	0.514573	0.101192	Red	1.14286	1.14286	0.192645	0.518519	Red
AIDKCPCB_00798	putative protein YfhP	8.82659	37226	3	6	0.617848	0.0001202	23	1	2	1	1	0	1	2	2	1	1	3	3	1	2	2	0.714286	-1.4	-0.485427	0.2302	Red	1.14286	1.14286	0.192645	0.518519	Red	1.42857	1.42857	0.514573	0.273893	Red	1.14286	1.14286	0.192645	0.518519	Red
AIDKCPCB_00163	50S ribosomal protein L30	10.2717	6748	3	4	5.18672	0.00100906	35	2	1	1	2	3	2	2	3	2	2	2	3	3	3	4	1.42857	1.42857	0.514573	0.101192	Red	1.42857	1.42857	0.514573	0.101192	Red	1.42857	1.42857	0.514573	0.101192	Red	1.85714	1.85714	0.893085	0.0132356	Blue
AIDKCPCB_00214	CdaA regulatory protein CdaR	5.10486	51060	13	16	1.88014	0.000365774	96	4	4	5	4	8	6	7	6	4	5	5	10	9	6	13	1.3125	1.3125	0.392317	0.283236	Red	1.25	1.25	0.321928	0.266693	Red	1.4375	1.4375	0.523562	0.294959	Red	1.9375	1.9375	0.954196	0.128998	Green
AIDKCPCB_03285	Protein translocase subunit SecA	5.44929	95318	70	83	15.3591	0.00298806	1464	57	71	79	141	75	67	140	78	110	100	62	138	87	110	149	1.3619	1.3619	0.445626	0.394434	Red	1.57619	1.57619	0.656442	0.141705	Green	1.44286	1.44286	0.528928	0.291066	Red	1.6619	1.6619	0.732838	0.112061	Green
AIDKCPCB_02582	DNA polymerase III subunit alpha	5.91185	125710	24	32	0.914804	0.000177972	115	4	5	6	15	4	2	13	3	12	9	2	12	2	12	14	1.33333	1.33333	0.415037	0.670992	Red	1.72222	1.72222	0.784271	0.304963	Green	1.44444	1.44444	0.530515	0.464473	Red	1.72222	1.72222	0.784271	0.363209	Green
AIDKCPCB_02838	Inosine-5'-monophosphate dehydrogenase	5.61287	37347	3	5	1.07104	0.000208366	40	2	2	2	1	3	2	4	2	3	4	3	3	3	3	3	1	1	0	1	Red	1.33333	1.33333	0.415037	0.225403	Red	1.44444	1.44444	0.530515	0.057191	Red	1.33333	1.33333	0.415037	0	Orange
AIDKCPCB_00866	Cold shock protein CspB	4.63449	7245	4	5	10.2139	0.00198708	74	4	3	3	1	7	7	5	6	5	5	5	6	5	6	6	1.38462	1.38462	0.469485	0.493525	Red	1.46154	1.46154	0.547488	0.0132356	Orange	1.46154	1.46154	0.547488	0.0132356	Orange	1.53846	1.53846	0.621488	0.0077626	Blue
AIDKCPCB_02419	GTP pyrophosphokinase	6.59477	85102	26	39	4.853	0.000944133	413	17	21	20	41	24	13	40	27	26	29	21	38	26	34	36	1.32787	1.32787	0.409113	0.500011	Red	1.57377	1.57377	0.654225	0.114159	Green	1.4918	1.4918	0.577057	0.172743	Red	1.62295	1.62295	0.698619	0.03941	Blue
AIDKCPCB_00909	1-acyl-sn-glycerol-3-phosphate acyltransferase	9.6851	22137	2	4	0.632425	0.000123036	14	1	0	0	1	1	0	2	2	1	1	1	1	2	1	0	1.25	1.25	0.321928	0.518519	Red	2	2	1	0.0474207	Blue	1.5	1.5	0.584963	0.183503	Green	1.5	1.5	0.584963	0.386809	Green
AIDKCPCB_00336	hypothetical protein	9.15522	22890	4	4	1.7038	0.000331468	39	2	2	1	3	1	1	5	4	2	3	2	4	3	2	4	1	1	0	1	Red	1.75	1.75	0.807355	0.139435	Green	1.5	1.5	0.584963	0.133583	Green	1.5	1.5	0.584963	0.133583	Green
AIDKCPCB_02652	putative quorum-quenching lactonase YtnP	5.85797	32166	2	3	0.310887	6.04819e-05	10	0	0	1	1	0	0	1	1	2	1	0	2	0	1	0	1	1	0	1	Red	1.75	1.75	0.807355	0.101192	Green	1.5	1.5	0.584963	0.386809	Green	1	1	0	1	Red
AIDKCPCB_02225	RsbT co-antagonist protein RsbRD	5.34915	33320	2	4	0.210084	4.08711e-05	7	1	0	0	0	0	0	0	0	1	1	1	1	1	0	1	0.75	-1.33333	-0.415037	0.42265	Red	1	1	0	1	Red	1.5	1.5	0.584963	0.183503	Green	1.25	1.25	0.321928	0.518519	Red
AIDKCPCB_02013	hypothetical protein	6.0654	41612	3	6	0.576757	0.000112206	24	1	1	1	1	1	2	1	1	2	2	1	3	2	2	3	1.16667	1.16667	0.222392	0.42265	Red	1.16667	1.16667	0.222392	0.42265	Red	1.5	1.5	0.584963	0.225403	Green	1.66667	1.66667	0.736966	0.057191	Green
AIDKCPCB_00137	DNA-directed RNA polymerase subunit beta'	8.5596	134114	142	147	50.3452	0.00979447	6752	296	350	286	550	436	321	550	455	504	448	367	610	400	604	575	1.40107	1.40107	0.486529	0.192283	Red	1.61711	1.61711	0.69342	0.00624944	Blue	1.52727	1.52727	0.610958	0.139859	Green	1.69198	1.69198	0.758711	0.066245	Green
AIDKCPCB_01610	Translation initiation factor IF-2	5.34956	77550	66	77	27.8917	0.00542622	2163	85	108	113	174	138	114	185	136	161	155	111	211	130	149	193	1.38835	1.38835	0.473371	0.134341	Red	1.56958	1.56958	0.650378	0.0327869	Blue	1.5534	1.5534	0.635428	0.180278	Green	1.53722	1.53722	0.620321	0.0795085	Green
AIDKCPCB_02499	D-alanine--D-alanyl carrier protein ligase	4.78012	55420	3	3	0.541321	0.000105312	30	0	2	2	2	2	1	2	2	2	3	1	4	1	3	3	1.14286	1.14286	0.192645	0.685598	Red	1.28571	1.28571	0.36257	0.42265	Red	1.57143	1.57143	0.652077	0.298808	Green	1.42857	1.42857	0.514573	0.348641	Red
AIDKCPCB_00618	hypothetical protein	8.94973	8142	2	2	4.17588	0.000812401	34	1	2	1	2	3	2	3	2	2	2	3	3	2	3	3	1.42857	1.42857	0.514573	0.101192	Red	1.42857	1.42857	0.514573	0.101192	Red	1.57143	1.57143	0.652077	0.0474207	Blue	1.57143	1.57143	0.652077	0.0474207	Blue
AIDKCPCB_02307	30S ribosomal protein S20	11.1481	9477	2	2	2.21589	0.000431093	21	1	0	1	1	2	1	2	2	1	1	2	2	2	2	1	1.4	1.4	0.485427	0.2302	Red	1.6	1.6	0.678072	0.101192	Green	1.6	1.6	0.678072	0.101192	Green	1.6	1.6	0.678072	0.101192	Green
AIDKCPCB_00170	50S ribosomal protein L36	10.3179	4302	3	3	11.3901	0.00221589	49	2	2	3	2	3	1	7	4	4	6	1	6	2	4	2	0.9	-1.11111	-0.152003	0.64945	Red	1.8	1.8	0.847997	0.104706	Green	1.6	1.6	0.678072	0.352697	Green	1.1	1.1	0.137504	0.685598	Red
AIDKCPCB_01869	2-methylcitrate dehydratase	5.58286	53319	8	10	0.693936	0.000135003	37	0	1	1	0	2	1	2	5	4	1	0	4	4	7	5	1.2	1.2	0.263034	0.64945	Red	2.8	2.8	1.48543	0.0621469	Green	1.6	1.6	0.678072	0.496958	Green	3.8	3.8	1.926	0.0227763	Blue
AIDKCPCB_03315	UDP-glucose 6-dehydrogenase TuaD	5.50864	48760	2	3	0.389664	7.58076e-05	19	0	1	1	1	1	1	1	1	1	2	1	2	3	1	2	1.2	1.2	0.263034	0.42265	Red	1.2	1.2	0.263034	0.42265	Red	1.6	1.6	0.678072	0.101192	Green	1.8	1.8	0.847997	0.133583	Green
AIDKCPCB_03529	Negative regulator of SacY activity	8.92427	49537	2	4	0.141309	2.7491e-05	7	0	0	0	1	0	0	1	1	0	0	1	1	1	0	1	1.33333	1.33333	0.415037	0.42265	Red	1.66667	1.66667	0.736966	0.183503	Green	1.66667	1.66667	0.736966	0.183503	Green	1.66667	1.66667	0.736966	0.183503	Green
AIDKCPCB_01515	primosomal protein N'	8.45589	92007	11	17	0.793418	0.000154356	73	1	4	4	7	2	1	10	3	6	8	3	6	3	9	6	1.08333	1.08333	0.115477	0.884194	Red	1.83333	1.83333	0.874469	0.239246	Green	1.66667	1.66667	0.736966	0.213908	Green	1.75	1.75	0.807355	0.225045	Green
AIDKCPCB_01622	Dipicolinate synthase subunit B	7.77118	21418	2	2	0.513587	9.99163e-05	11	0	0	0	1	0	0	2	1	0	0	0	2	3	2	0	1.33333	1.33333	0.415037	0.42265	Red	2	2	1	0.225403	Green	1.66667	1.66667	0.736966	0.42265	Green	2.66667	2.66667	1.41504	0.199359	Green
AIDKCPCB_00340	NH(3)-dependent NAD(+) synthetase	5.12419	30241	3	5	0.132271	2.57328e-05	4	0	0	0	0	0	1	0	0	0	0	1	1	0	1	0	1.33333	1.33333	0.415037	0.42265	Red	1	1	0	0	Orange	1.66667	1.66667	0.736966	0.183503	Green	1.33333	1.33333	0.415037	0.42265	Red
AIDKCPCB_03042	hypothetical protein	5.67385	61978	2	3	0.064539	1.25558e-05	4	0	0	0	1	0	0	0	0	0	1	1	0	0	0	1	1.33333	1.33333	0.415037	0.42265	Red	1	1	0	0	Orange	1.66667	1.66667	0.736966	0.183503	Green	1.33333	1.33333	0.415037	0.42265	Red
AIDKCPCB_00811	hypothetical protein	6.23762	41006	3	4	0.560894	0.00010912	23	1	1	1	2	1	1	2	1	1	2	2	3	1	2	2	1.16667	1.16667	0.222392	0.42265	Red	1.16667	1.16667	0.222392	0.42265	Red	1.66667	1.66667	0.736966	0.057191	Green	1.33333	1.33333	0.415037	0.183503	Red
AIDKCPCB_01069	Oligopeptide-binding protein AppA	4.96342	61651	17	21	3.32517	0.000646899	205	6	11	14	13	13	9	7	10	8	17	13	24	17	22	21	1.11765	1.11765	0.160465	0.652074	Red	0.823529	-1.21429	-0.280108	0.490357	Red	1.67647	1.67647	0.745427	0.132598	Green	1.85294	1.85294	0.889817	0.0325225	Blue
AIDKCPCB_02780	hypothetical protein	9.18502	26388	2	3	0.530544	0.000103215	14	0	0	1	1	0	0	0	1	0	1	0	3	2	3	2	1	1	0	1	Red	1	1	0	1	Red	1.75	1.75	0.807355	0.378531	Green	2.5	2.5	1.32193	0.0132356	Blue
AIDKCPCB_01659	Response regulator aspartate phosphatase J	5.67426	45646	3	3	0.306708	5.96689e-05	14	0	0	1	1	1	0	0	1	1	1	1	2	1	2	2	1.25	1.25	0.321928	0.518519	Red	1.25	1.25	0.321928	0.518519	Red	1.75	1.75	0.807355	0.101192	Green	2	2	1	0.0474207	Blue
AIDKCPCB_03528	Sucrose-6-phosphate hydrolase	5.59446	55874	5	8	0.393743	7.66012e-05	22	0	1	1	3	1	0	3	1	2	1	0	5	1	1	2	1.4	1.4	0.485427	0.538386	Red	1.8	1.8	0.847997	0.133583	Green	1.8	1.8	0.847997	0.476793	Green	1.4	1.4	0.485427	0.2302	Red
AIDKCPCB_02996	Protein LiaG	8.76576	31227	8	14	2.65796	0.000517095	83	1	4	3	6	3	3	8	8	6	7	2	8	8	6	10	1.36364	1.36364	0.447459	0.374722	Red	2.27273	2.27273	1.18442	0.0156578	Blue	1.81818	1.81818	0.862496	0.244669	Green	2.45455	2.45455	1.29546	0.0240181	Blue
AIDKCPCB_01365	Alkyl hydroperoxide reductase C	4.68024	20478	13	13	39.0175	0.0075907	799	30	33	37	61	43	43	59	49	65	56	49	83	48	63	80	1.45631	1.45631	0.542318	0.108756	Red	1.70874	1.70874	0.772931	0.0214887	Blue	1.85437	1.85437	0.890928	0.100398	Green	1.8835	1.8835	0.913412	0.0754203	Green
AIDKCPCB_03381	RNA polymerase-associated protein RapA	5.24017	106654	13	23	1.00324	0.000195177	107	3	4	4	8	7	2	10	7	4	6	7	12	6	13	14	1.42857	1.42857	0.514573	0.394207	Red	1.71429	1.71429	0.777608	0.190537	Green	2	2	1	0.124207	Green	2.57143	2.57143	1.36257	0.0978802	Green
AIDKCPCB_01603	Exoglucanase-2	4.89217	78416	10	16	1.24974	0.000243133	98	2	4	4	7	6	3	5	5	4	9	5	9	11	13	11	1.46154	1.46154	0.547488	0.23814	Red	1.30769	1.30769	0.387023	0.17342	Red	2	2	1	0.0636644	Green	2.92308	2.92308	1.54749	0.000904464	Blue
AIDKCPCB_02532	Long-chain-fatty-acid--CoA ligase	6.21957	64540	4	7	0.774713	0.000150718	50	1	1	2	3	2	2	5	4	3	3	4	6	4	5	5	1.42857	1.42857	0.514573	0.101192	Red	2.14286	2.14286	1.09954	0.0248175	Blue	2.28571	2.28571	1.19265	0.0621469	Green	2.42857	2.42857	1.28011	0.00211065	Blue
AIDKCPCB_00867	hypothetical protein	9.05513	41473	5	6	0.265233	5.16e-05	11	0	0	0	0	0	1	0	0	0	2	1	1	2	1	3	1.33333	1.33333	0.415037	0.42265	Red	1	1	0	0	Orange	2.33333	2.33333	1.22239	0.057191	Green	3	3	1.58496	0.0741799	Green
AIDKCPCB_03781	30S ribosomal protein S18	11.2465	8993	3	5	1.55677	0.000302863	14	0	0	0	0	1	0	2	2	1	2	1	2	1	1	1	1.33333	1.33333	0.415037	0.42265	Red	2.66667	2.66667	1.41504	0.0377496	Blue	2.66667	2.66667	1.41504	0.0377496	Blue	2	2	1	0	Blue
