# Supplementary material for: UV-C and hydration state drive pulsed light-induced proteome damage in Bacillus pumilus spores
Source: Front Microbiol. 2025 Apr 9;16:1579161. doi: 10.3389/fmicb.2025.1579161 (PMC12017682; doi:10.3389/fmicb.2025.1579161)
Supplement: Supplementary file 4 [file Table_4.XLSX]

## Sheet: Table S4
Table S4. Proteome composition of B. pumilus spores sprayed in polystyrene Petri dishes treated with or without PL and UV-C 254 nm.
									Normalized spectral counts
									Untreated				PL-treated at F5 fluence				PL-treated at 2F5 fluence				UV-C treated at F5 fluence				UV-C treated at 2F5 fluence				Tfold comparison "PL F5" versus "untreated"					Tfold comparison "PL 2*F5" versus "untreated"					Tfold comparison "UV-C F5" versus "untreated"					Tfold comparison "UV-C 2*F5" versus "untreated"
Protein accession	Functional description	pI	Molecular Weight (Da)	#specific peptides	#peptides total	NSAF	% NSAF	Total SC	Replica 1	Replica 2	Replica 3	Replica 4	Replica 1	Replica 2	Replica 3	Replica 4	Replica 1	Replica 2	Replica 3	Replica 4	Replica 1	Replica 2	Replica 3	Replica 4	Replica 1	Replica 2	Replica 3	Replica 4
AIDKCPCB_00142	Elongation factor Tu	4.89217	43484	48	50	312.69	0.0237485	13597	503	778	762	781	751	719	692	681	552	692	593	499	691	771	747	669	603	681	689	743	Fold	Tfold	LOG2(Tfold)*sign	p value	PatternLab Class	Fold	Tfold	LOG2(Tfold)*sign	p value	PatternLab Class	Fold	Tfold	LOG2(Tfold)*sign	p value	PatternLab Class	Fold	Tfold	LOG2(Tfold)*sign	p value	PatternLab Class
AIDKCPCB_00141	Elongation factor G	4.83297	76438	74	79	141.67	0.0107597	10829	405	614	656	787	529	526	529	565	393	504	461	380	557	626	588	558	466	551	535	599	1.00672	1.00672	0.00966037	0.949476	Red	0.82744	-1.20855	-0.273274	0.184699	Red	1.01909	1.01909	0.0272882	0.86072	Red	0.96181	-1.03971	-0.0561755	0.73234	Red
AIDKCPCB_02368	putative manganese catalase	5.73105	31084	26	29	115.526	0.00877408	3591	150	191	184	225	173	146	194	148	176	158	202	166	191	184	205	166	123	211	198	200	0.873074	-1.14538	-0.195824	0.39731	Red	0.706407	-1.41561	-0.501428	0.102362	Red	0.946067	-1.05701	-0.0799865	0.70667	Red	0.873885	-1.14432	-0.194485	0.410239	Red
AIDKCPCB_02441	Sporulation cortex protein CoxA	7.02359	22858	14	18	95.6339	0.00726332	2186	47	102	83	94	143	127	157	102	102	123	150	76	98	122	91	113	94	148	109	105	0.881963	-1.13383	-0.18121	0.292534	Red	0.93634	-1.06799	-0.0948963	0.536793	Red	0.994695	-1.00533	-0.00767393	0.956565	Red	0.976127	-1.02446	-0.0348588	0.865549	Red
AIDKCPCB_01403	Dihydrolipoyl dehydrogenase	4.94855	49547	44	48	94.4356	0.0071723	4679	157	241	239	240	246	245	259	244	222	260	242	217	236	254	241	213	211	243	244	225	1.61515	1.61515	0.69167	0.0241089	Blue	1.37879	1.37879	0.463401	0.169568	Red	1.29697	1.29697	0.375145	0.143567	Red	1.39394	1.39394	0.479168	0.103021	Red
AIDKCPCB_01074	Oligopeptide-binding protein OppA	7.03254	61170	77	82	90.2894	0.0068574	5523	175	253	243	294	262	263	338	247	251	262	297	196	314	328	291	285	258	360	344	262	1.1328	1.1328	0.179898	0.254196	Red	1.07264	1.07264	0.101172	0.522121	Red	1.07605	1.07605	0.105745	0.497115	Red	1.05221	1.05221	0.0734273	0.63287	Red
AIDKCPCB_03069	Enolase	4.67339	46469	40	43	84.2067	0.00639543	3913	126	178	167	181	170	191	242	190	198	204	225	171	205	215	193	188	183	255	251	180	1.14964	1.14964	0.201181	0.303083	Red	1.04231	1.04231	0.0597867	0.762512	Red	1.26109	1.26109	0.334676	0.0770951	Red	1.26729	1.26729	0.341742	0.126029	Red
AIDKCPCB_00872	hypothetical protein	6.03136	24176	12	12	75.4467	0.00573012	1824	50	84	64	62	123	100	111	93	97	123	127	75	75	110	88	84	76	107	97	78	1.21494	1.21494	0.280884	0.129119	Red	1.22256	1.22256	0.289906	0.074616	Red	1.22713	1.22713	0.295293	0.0530182	Red	1.33079	1.33079	0.412286	0.0757107	Red
AIDKCPCB_01634	hypothetical protein	4.94006	49615	41	43	72.4579	0.00550312	3595	119	199	206	223	173	181	174	185	147	168	165	153	182	197	201	193	157	176	176	220	1.63258	1.63258	0.70715	0.00495681	Blue	1.61364	1.61364	0.690316	0.0360053	Blue	1.36742	1.36742	0.451461	0.0558104	Red	1.37121	1.37121	0.455452	0.0550326	Red
AIDKCPCB_01394	Ribonuclease J1	6.0147	61597	54	61	71.8866	0.00545973	4428	199	250	281	274	221	216	206	239	171	209	183	167	222	233	240	247	220	206	193	251	0.954727	-1.04742	-0.0668398	0.738951	Red	0.848202	-1.17896	-0.23752	0.308212	Red	1.03462	1.03462	0.0491017	0.799045	Red	0.976032	-1.02456	-0.0349997	0.873109	Red
AIDKCPCB_00137	DNA-directed RNA polymerase subunit beta'	8.5596	134114	138	156	71.7524	0.00544953	9623	512	470	523	550	497	490	475	497	419	504	463	339	472	577	462	452	551	503	456	411	0.878968	-1.1377	-0.186117	0.201772	Red	0.728175	-1.3733	-0.457644	0.0257615	Orange	0.938492	-1.06554	-0.0915836	0.473231	Red	0.867063	-1.15332	-0.20579	0.191518	Red
AIDKCPCB_00132	50S ribosomal protein L1	9.3671	24942	33	34	67.5567	0.00513088	1685	47	71	72	80	103	101	116	82	89	90	106	65	84	83	81	68	70	104	98	75	0.953375	-1.0489	-0.0688837	0.248051	Red	0.839728	-1.19086	-0.252006	0.097697	Red	0.955318	-1.04677	-0.0659469	0.523793	Red	0.93492	-1.06961	-0.0970854	0.378193	Red
AIDKCPCB_00136	DNA-directed RNA polymerase subunit beta	4.94334	133525	126	137	67.3057	0.00511182	8987	535	454	552	596	394	405	388	460	339	407	390	355	429	461	447	545	506	423	403	498	1.48175	1.48175	0.567304	0.0163584	Orange	1.29197	1.29197	0.369573	0.12177	Red	1.16788	1.16788	0.223896	0.217738	Red	1.28102	1.28102	0.357295	0.131945	Red
AIDKCPCB_00471	DEAD-box ATP-dependent RNA helicase CshA	9.44198	55673	41	45	67.0343	0.0050912	3732	47	227	114	197	233	236	241	170	191	235	236	128	176	262	179	120	147	262	213	118	0.771135	-1.29679	-0.374945	0.0172021	Orange	0.698272	-1.43211	-0.518139	0.00618593	Orange	0.880897	-1.13521	-0.182955	0.156448	Red	0.856609	-1.16739	-0.223291	0.100814	Red
AIDKCPCB_00014	Inosine-5'-monophosphate dehydrogenase	5.79668	52836	55	61	65.6938	0.00498939	3471	111	192	175	182	186	176	184	174	153	178	161	155	193	200	200	157	155	188	179	172	1.50085	1.50085	0.585779	0.170194	Green	1.34805	1.34805	0.430871	0.335031	Red	1.25806	1.25806	0.331206	0.480662	Red	1.26316	1.26316	0.337035	0.486862	Red
AIDKCPCB_02046	Sporulation protein YpeB	6.47577	50824	50	56	64.9496	0.00493287	3301	118	164	169	201	176	159	169	154	137	159	154	124	180	198	194	158	136	186	181	184	1.09036	1.09036	0.124806	0.475677	Red	0.980422	-1.01997	-0.0285257	0.874693	Red	1.13554	1.13554	0.183381	0.336272	Red	1.0512	1.0512	0.0720438	0.687986	Red
AIDKCPCB_01593	Elongation factor Ts	5.30586	32182	39	43	61.8047	0.00469402	1989	49	118	89	79	122	114	123	93	98	117	126	77	88	113	102	86	86	115	108	86	1.00915	1.00915	0.0131354	0.937414	Red	0.881098	-1.13495	-0.182626	0.356768	Red	1.1189	1.1189	0.162084	0.363685	Red	1.05335	1.05335	0.0749899	0.691165	Red
AIDKCPCB_00024	Spore germination protein YaaH	8.9988	49635	41	42	61.6098	0.00467921	3058	114	142	135	184	141	145	171	132	152	134	162	141	182	166	174	135	108	192	189	159	1.34513	1.34513	0.427749	0.132716	Red	1.24484	1.24484	0.315958	0.293473	Red	1.15929	1.15929	0.213244	0.433533	Red	1.17699	1.17699	0.235103	0.397934	Red
AIDKCPCB_02618	Small_ acid-soluble spore protein 1	6.53302	7371	4	7	61.4571	0.00466761	453	9	13	12	8	26	28	29	22	35	42	43	24	18	18	17	25	24	21	22	17	1.02418	1.02418	0.0344688	0.844448	Red	1.02418	1.02418	0.0344688	0.836643	Red	1.14162	1.14162	0.191087	0.301024	Red	1.12608	1.12608	0.171309	0.484664	Red
AIDKCPCB_00116	Negative regulator of genetic competence ClpC/MecB	5.96961	89999	102	114	61.1896	0.0046473	5507	294	286	345	348	256	268	257	260	215	249	223	217	278	308	285	307	265	284	248	314	2.36957	2.36957	1.24462	0.00026781	Blue	3.21739	3.21739	1.68589	0.00763091	Blue	1.78261	1.78261	0.83399	0.00894474	Blue	1.91304	1.91304	0.93587	0.00167031	Blue
AIDKCPCB_03073	Glyceraldehyde-3-phosphate dehydrogenase 1	5.0287	35708	24	29	60.8547	0.00462186	2173	60	107	86	100	130	131	149	118	112	125	141	86	98	114	102	89	99	121	119	86	0.818324	-1.22201	-0.289256	0.0366054	Orange	0.711042	-1.40639	-0.491994	0.00583582	Orange	0.925607	-1.08037	-0.111528	0.25586	Red	0.87314	-1.14529	-0.195715	0.111756	Red
AIDKCPCB_00870	Lipoprotein YhcN	8.57044	18951	25	27	60.8411	0.00462083	1153	27	53	38	35	71	62	69	70	69	77	88	52	51	57	51	60	56	59	57	51	1.4902	1.4902	0.575502	0.0157796	Orange	1.31092	1.31092	0.390584	0.125912	Red	1.14006	1.14006	0.189105	0.336703	Red	1.20168	1.20168	0.265054	0.22798	Red
AIDKCPCB_02651	putative NAD-dependent malic enzyme 2	4.98229	61885	40	46	60.774	0.00461574	3761	130	206	202	232	181	177	185	183	158	175	164	162	209	218	218	190	175	195	204	197	1.75796	1.75796	0.813904	0.0077247	Blue	1.84713	1.84713	0.885288	0.0139748	Blue	1.42038	1.42038	0.506279	0.0486343	Orange	1.44586	1.44586	0.531928	0.0431034	Orange
AIDKCPCB_01402	Dihydrolipoyllysine-residue acetyltransferase component of pyruvate dehydrogenase complex	5.15782	47786	45	52	60.4361	0.00459007	2888	73	150	115	121	159	155	181	143	144	161	173	121	149	169	137	125	138	180	179	115	0.943152	-1.06027	-0.0844371	0.650143	Red	0.856589	-1.16742	-0.223325	0.295173	Red	1.08398	1.08398	0.116337	0.520875	Red	1.00129	1.00129	0.00186274	0.991828	Red
AIDKCPCB_00157	50S ribosomal protein L5	9.61062	20160	25	27	60.4167	0.0045886	1218	24	52	41	52	76	73	87	46	69	77	86	51	63	68	57	44	41	82	79	50	1.38661	1.38661	0.471561	0.0595551	Red	1.30238	1.30238	0.381146	0.127762	Red	1.26134	1.26134	0.334956	0.163441	Red	1.33045	1.33045	0.411918	0.140685	Red
AIDKCPCB_00998	hypothetical protein	6.205	17762	18	18	60.0721	0.00456242	1067	19	37	40	48	47	54	86	45	76	57	98	60	57	44	53	35	31	68	64	48	1.65318	1.65318	0.725243	0.0442345	Blue	1.65896	1.65896	0.730279	0.0291498	Blue	1.36416	1.36416	0.448015	0.112717	Red	1.47977	1.47977	0.565372	0.149167	Red
AIDKCPCB_01401	Pyruvate dehydrogenase E1 component subunit beta	4.81963	35573	31	34	59.2022	0.00449636	2106	64	85	67	87	107	104	141	96	132	112	142	112	115	103	108	82	80	146	136	87	1.59459	1.59459	0.67319	0.108477	Green	1.99324	1.99324	0.995118	0.0210222	Blue	1.30405	1.30405	0.383004	0.203885	Red	1.4527	1.4527	0.538739	0.164048	Red
AIDKCPCB_01546	50S ribosomal protein L19	10.9359	13363	17	17	58.445	0.00443885	781	28	41	41	35	48	47	38	34	38	47	43	28	39	44	35	41	37	39	39	39	1.47231	1.47231	0.558084	0.0266856	Orange	1.63518	1.63518	0.709449	0.00259982	Blue	1.34202	1.34202	0.424406	0.0309621	Orange	1.47557	1.47557	0.561272	0.114547	Red
AIDKCPCB_01592	30S ribosomal protein S2	7.7195	27679	31	34	58.3114	0.0044287	1614	34	91	64	64	102	106	104	74	92	96	101	68	80	94	70	55	67	99	92	61	1.14765	1.14765	0.198684	0.278726	Red	1.07383	1.07383	0.10276	0.613125	Red	1.09396	1.09396	0.12956	0.378683	Red	1.0604	1.0604	0.0846122	0.522099	Red
AIDKCPCB_02545	Putative aminopeptidase YsdC	5.60949	39334	33	38	56.4397	0.00428655	2220	82	112	111	122	127	116	122	98	105	116	115	101	115	123	127	91	96	118	119	104	1.51751	1.51751	0.601706	0.0604897	Green	1.40467	1.40467	0.49023	0.116689	Red	1.17899	1.17899	0.237549	0.453816	Red	1.25681	1.25681	0.329766	0.312314	Red
AIDKCPCB_00151	30S ribosomal protein S3	9.84417	24190	29	34	55.5188	0.00421661	1343	38	55	51	50	75	71	79	64	85	82	102	66	60	69	58	62	61	81	75	59	1.08353	1.08353	0.115735	0.434893	Red	1.0232	1.0232	0.0330908	0.802758	Red	1.06729	1.06729	0.093946	0.561587	Red	1.0232	1.0232	0.0330908	0.817072	Red
AIDKCPCB_02577	Pyruvate kinase	4.90944	62448	49	56	54.4453	0.00413508	3400	124	191	163	173	167	178	189	160	148	169	165	152	177	210	183	161	160	196	181	153	1.4798	1.4798	0.5654	0.00289602	Orange	1.71212	1.71212	0.775785	0.0104615	Blue	1.27778	1.27778	0.353637	0.0244761	Orange	1.41414	1.41414	0.499926	0.0231405	Orange
AIDKCPCB_01262	Organic hydroperoxide resistance protein OhrA	5.34159	15095	12	14	53.7926	0.00408551	812	31	42	43	34	43	50	47	42	47	40	43	36	39	43	40	39	36	40	40	37	1.06565	1.06565	0.0917321	0.525186	Red	0.974046	-1.02665	-0.0379385	0.792234	Red	1.12214	1.12214	0.166249	0.299494	Red	1.05954	1.05954	0.0834408	0.594562	Red
AIDKCPCB_00173	DNA-directed RNA polymerase subunit alpha	4.80057	34927	37	40	53.5402	0.00406634	1870	64	88	92	80	99	99	109	87	89	100	106	86	93	102	99	82	80	110	109	96	1.20779	1.20779	0.272372	0.0699956	Red	1.1039	1.1039	0.142604	0.330944	Red	1.07143	1.07143	0.0995357	0.430971	Red	1.01948	1.01948	0.0278342	0.823388	Red
AIDKCPCB_03048	Ribonuclease R	5.65514	88742	80	83	53.0639	0.00403016	4709	155	273	209	244	271	275	249	249	206	281	250	185	202	296	200	215	275	278	214	182	1.21341	1.21341	0.279073	0.0663905	Red	1.17378	1.17378	0.231163	0.119644	Red	1.15854	1.15854	0.212304	0.14346	Red	1.21646	1.21646	0.282693	0.107384	Red
AIDKCPCB_00349	1-pyrroline-5-carboxylate dehydrogenase 2	5.24958	56311	43	47	52.9026	0.00401791	2979	114	173	135	150	144	142	159	133	139	137	161	128	162	169	166	137	147	169	167	147	1.18418	1.18418	0.243889	0.207565	Red	1.04633	1.04633	0.0653347	0.769101	Red	1.03616	1.03616	0.0512443	0.822587	Red	1.07684	1.07684	0.106799	0.641233	Red
AIDKCPCB_02913	NADH dehydrogenase-like protein	5.67277	44035	32	35	52.5718	0.00399279	2315	99	134	131	131	124	113	114	116	89	108	98	91	116	126	133	124	116	113	114	125	1.01042	1.01042	0.0149503	0.917068	Red	0.987847	-1.0123	-0.0176402	0.907418	Red	1.10764	1.10764	0.147488	0.332913	Red	1.10069	1.10069	0.138414	0.349249	Red
AIDKCPCB_00978	General stress protein 39	6.3993	31022	24	27	52.1243	0.0039588	1617	50	74	63	80	86	88	95	79	90	88	97	70	77	89	85	76	63	97	100	70	0.943888	-1.05945	-0.0833128	0.46914	Red	0.781563	-1.27949	-0.355566	0.037367	Orange	1.00802	1.00802	0.0115186	0.916727	Red	0.945892	-1.0572	-0.080253	0.486031	Red
AIDKCPCB_03454	putative fructose-bisphosphate aldolase	5.09914	30308	26	28	51.6035	0.00391925	1564	36	96	82	72	91	102	103	73	65	83	95	59	72	93	79	58	70	87	82	66	1.29889	1.29889	0.377283	0.0464393	Orange	1.28782	1.28782	0.364934	0.0683152	Red	1.2214	1.2214	0.288538	0.104669	Red	1.23247	1.23247	0.301555	0.223706	Red
AIDKCPCB_02042	30S ribosomal protein S1	4.74551	42641	46	53	51.5232	0.00391314	2197	66	103	106	112	117	119	106	105	101	129	113	107	118	118	133	105	95	118	117	109	1.28621	1.28621	0.363123	0.218624	Red	1.05517	1.05517	0.0774788	0.803284	Red	1.05517	1.05517	0.0774788	0.797519	Red	1.06552	1.06552	0.0915539	0.747436	Red
AIDKCPCB_00476	Sporulation protein YdcC	6.93076	37786	28	31	51.1036	0.00388127	1931	77	96	87	102	115	97	114	95	88	92	97	71	105	111	98	93	87	107	98	101	1.15345	1.15345	0.205959	0.250629	Red	1.16113	1.16113	0.215524	0.249722	Red	1.22251	1.22251	0.289842	0.131085	Red	1.13299	1.13299	0.180138	0.32263	Red
AIDKCPCB_02483	ATP-dependent Clp protease ATP-binding subunit ClpX	4.81692	46471	40	45	51.0641	0.00387828	2373	67	128	129	121	125	129	132	118	103	122	112	105	122	130	129	112	126	128	117	118	1.1612	1.1612	0.215619	0.102026	Red	0.961749	-1.03977	-0.0562682	0.671257	Red	1.12295	1.12295	0.167295	0.150541	Red	1.0847	1.0847	0.117295	0.305609	Red
AIDKCPCB_02346	hypothetical protein	9.23424	11494	15	15	50.4611	0.00383248	580	21	17	26	26	39	28	34	30	27	32	39	31	27	26	29	29	39	26	29	25	1.1314	1.1314	0.178113	0.397386	Red	0.993318	-1.00673	-0.00967173	0.963959	Red	1.1069	1.1069	0.14653	0.486283	Red	1.098	1.098	0.134872	0.516242	Red
AIDKCPCB_02299	Chaperone protein DnaK	4.72772	66116	56	71	49.882	0.0037885	3298	113	158	151	175	170	174	173	164	146	164	176	140	178	195	175	171	173	179	176	147	1.43617	1.43617	0.522227	0.020341	Orange	1.41489	1.41489	0.500694	0.0264171	Orange	1.2234	1.2234	0.290901	0.0903773	Red	1.30851	1.30851	0.387926	0.116702	Red
AIDKCPCB_02031	DNA-binding protein HU 1	9.30029	9820	14	14	49.7963	0.00378199	489	11	18	13	15	29	26	27	25	30	36	35	26	22	27	25	25	24	28	20	27	1.13977	1.13977	0.188739	0.207015	Red	1.04825	1.04825	0.0679868	0.659021	Red	1.203	1.203	0.266631	0.0976772	Red	1.12978	1.12978	0.176047	0.25386	Red
AIDKCPCB_02836	Protein-glutamine gamma-glutamyltransferase	5.97799	28402	20	21	49.75	0.00377847	1413	98	75	89	84	80	62	63	74	55	68	54	63	61	63	72	85	71	52	56	88	1.81967	1.81967	0.863679	0.000937523	Blue	2.14754	2.14754	1.10269	0.00132461	Blue	1.68852	1.68852	0.755763	0.00174982	Blue	1.68852	1.68852	0.755763	0.00447785	Blue
AIDKCPCB_02957	hypothetical protein	5.16523	52574	40	41	49.2068	0.00373722	2587	102	144	157	177	127	125	117	130	92	129	100	105	129	148	153	127	109	130	117	169	0.808571	-1.23675	-0.306553	0.0421064	Orange	0.697143	-1.43443	-0.520474	0.00528281	Orange	0.814286	-1.22807	-0.296393	0.0677623	Red	0.774286	-1.29151	-0.369062	0.0935482	Red
AIDKCPCB_01616	Polyribonucleotide nucleotidyltransferase	5.1386	77181	76	89	49.1831	0.00373541	3796	179	196	237	248	170	187	178	187	149	171	166	159	186	211	194	214	194	180	165	225	0.861301	-1.16103	-0.21541	0.292823	Red	0.736301	-1.35814	-0.441632	0.0893323	Red	0.960616	-1.041	-0.0579676	0.754549	Red	0.905822	-1.10397	-0.142701	0.531963	Red
AIDKCPCB_02627	30S ribosomal protein S4	9.86355	22852	31	34	49.0985	0.00372899	1122	10	50	36	50	70	64	82	52	65	66	83	47	57	58	57	46	43	75	68	43	0.840278	-1.19008	-0.251062	0.12388	Red	0.751157	-1.33128	-0.412813	0.0415928	Orange	0.936343	-1.06799	-0.0948916	0.481555	Red	0.888889	-1.125	-0.169925	0.294943	Red
AIDKCPCB_01400	Pyruvate dehydrogenase E1 component subunit alpha	5.65928	41382	32	41	48.451	0.00367981	2005	35	77	72	86	104	97	136	80	116	114	140	90	105	122	112	80	73	137	136	93	1.81333	1.81333	0.858644	0.0412014	Blue	1.76667	1.76667	0.82103	0.0554295	Green	1.48	1.48	0.565597	0.150838	Red	1.55333	1.55333	0.635367	0.151294	Green
AIDKCPCB_03427	ATP synthase subunit alpha	5.17868	54745	35	35	47.9496	0.00364173	2625	83	125	124	155	130	132	145	127	125	136	128	120	143	142	157	122	103	145	148	135	1.5365	1.5365	0.619644	0.0641502	Green	1.69343	1.69343	0.759949	0.02052	Blue	1.5438	1.5438	0.626482	0.0427427	Blue	1.61679	1.61679	0.693131	0.078857	Green
AIDKCPCB_02454	50S ribosomal protein L21	9.73033	11126	7	8	47.5463	0.0036111	529	18	28	22	21	36	33	26	26	26	34	25	25	23	29	25	29	23	28	25	27	1.09572	1.09572	0.131883	0.492119	Red	1.04481	1.04481	0.0632358	0.738701	Red	1.15682	1.15682	0.210168	0.301881	Red	1.08961	1.08961	0.123816	0.566493	Red
AIDKCPCB_02594	Acetate kinase	5.07046	43122	31	36	46.6815	0.00354542	2013	56	108	99	112	108	106	113	99	91	104	101	82	106	117	118	91	87	107	105	103	1.34409	1.34409	0.426625	0.0521921	Red	1.22581	1.22581	0.293731	0.133321	Red	1.1828	1.1828	0.242201	0.155464	Red	1.15054	1.15054	0.202308	0.20555	Red
AIDKCPCB_01352	putative manganese catalase	6.21052	33336	17	19	46.5563	0.00353591	1552	55	79	77	90	85	70	87	81	76	78	81	71	80	81	75	68	57	95	87	79	1.13456	1.13456	0.182139	0.399234	Red	1.00792	1.00792	0.0113748	0.959375	Red	1.1504	1.1504	0.20213	0.371905	Red	1.07124	1.07124	0.0992819	0.648815	Red
AIDKCPCB_00565	60 kDa chaperonin	4.73232	57369	54	56	46.1399	0.00350429	2647	89	120	104	104	112	134	185	132	165	140	189	139	123	122	109	131	113	167	154	115	1.07213	1.07213	0.100481	0.537803	Red	1.01639	1.01639	0.023459	0.878834	Red	1.00984	1.00984	0.0141211	0.92906	Red	1.05574	1.05574	0.0782514	0.712314	Red
AIDKCPCB_01330	Phosphoenolpyruvate-protein phosphotransferase	4.89723	63467	51	59	45.6773	0.00346915	2899	98	164	180	194	143	145	136	153	111	135	127	126	143	162	165	142	127	148	133	167	1.34679	1.34679	0.429529	0.0961376	Red	1.51306	1.51306	0.597473	0.012227	Blue	1.16152	1.16152	0.216014	0.0765963	Red	1.31354	1.31354	0.393459	0.0902446	Red
AIDKCPCB_01610	Translation initiation factor IF-2	5.34956	77550	65	79	45.5319	0.00345811	3531	159	186	220	235	167	164	163	194	119	167	142	134	179	195	184	202	184	171	158	208	0.907813	-1.10155	-0.139534	0.540014	Red	0.785937	-1.27237	-0.347514	0.205477	Red	0.9625	-1.03896	-0.0551416	0.801246	Red	0.904687	-1.10535	-0.144509	0.543901	Red
AIDKCPCB_00926	Small_ acid-soluble spore protein 1	5.0539	7011	4	7	44.9294	0.00341235	315	6	9	7	5	16	20	20	15	23	31	34	18	13	13	14	15	15	16	15	10	0.860697	-1.16185	-0.216423	0.20547	Red	0.70398	-1.42049	-0.506393	0.0311638	Orange	0.950249	-1.05236	-0.0736229	0.608941	Red	0.901741	-1.10897	-0.149215	0.371523	Red
AIDKCPCB_00172	30S ribosomal protein S11	11.6331	13940	10	10	44.5481	0.00338339	621	19	37	28	29	36	37	37	31	31	37	37	27	29	35	26	26	28	35	30	26	2.41935	2.41935	1.27462	0.000804445	Blue	3.54839	3.54839	1.82716	0.0103389	Blue	1.90323	1.90323	0.928447	0.00105786	Blue	1.93548	1.93548	0.952694	0.00605184	Blue
AIDKCPCB_02145	6-phosphogluconate dehydrogenase_ NADP(+)-dependent_ decarboxylating	5.17392	51782	45	50	44.4749	0.00337783	2303	77	135	116	105	136	123	125	107	115	109	113	102	110	137	124	97	107	135	128	102	1.23932	1.23932	0.309544	0.153274	Red	1.16239	1.16239	0.217098	0.329965	Red	1.02564	1.02564	0.0365259	0.867136	Red	1.05128	1.05128	0.0721498	0.734497	Red
AIDKCPCB_01432	Inosine-5'-monophosphate dehydrogenase	4.76984	16300	14	14	43.1288	0.0032756	703	11	38	27	21	41	46	45	39	38	42	50	33	32	39	34	29	34	40	35	29	1.13272	1.13272	0.179795	0.338832	Red	1.01373	1.01373	0.0196734	0.911035	Red	1.08009	1.08009	0.111154	0.580392	Red	1.08924	1.08924	0.123328	0.530525	Red
AIDKCPCB_00977	Cytochrome b6-f complex iron-sulfur subunit	5.97436	57064	41	48	42.724	0.00324485	2438	103	132	158	157	130	121	123	130	93	107	104	89	117	137	136	122	116	116	106	141	1.73267	1.73267	0.793	0.041561	Blue	1.65347	1.65347	0.725493	0.0560308	Green	1.36634	1.36634	0.450313	0.202952	Red	1.40594	1.40594	0.491536	0.168384	Red
AIDKCPCB_03425	ATP synthase subunit beta	4.88491	51778	35	43	42.4311	0.00322261	2197	55	92	79	85	97	107	164	107	125	118	138	103	119	103	104	99	96	157	160	89	0.916968	-1.09055	-0.125057	0.443774	Red	0.716606	-1.39547	-0.480747	0.0506215	Red	0.931408	-1.07364	-0.102515	0.533349	Red	0.871841	-1.147	-0.197863	0.291253	Red
AIDKCPCB_00648	Aspartyl/glutamyl-tRNA(Asn/Gln) amidotransferase subunit B	5.00079	53401	50	51	42.1528	0.00320147	2251	69	113	116	128	115	111	110	114	101	120	110	101	128	128	127	107	96	119	114	124	1.52063	1.52063	0.604674	0.0685674	Green	1.54921	1.54921	0.631529	0.00737166	Blue	1.3619	1.3619	0.445626	0.0292327	Orange	1.60635	1.60635	0.683786	0.082228	Green
AIDKCPCB_00179	50S ribosomal protein L13	9.90602	16448	17	18	41.768	0.00317224	687	10	31	17	30	42	44	49	37	40	46	51	24	32	40	30	28	24	43	40	29	1.05581	1.05581	0.0783556	0.6746	Red	1.01395	1.01395	0.0199915	0.918359	Red	1.14884	1.14884	0.200174	0.315071	Red	1.06279	1.06279	0.0878575	0.659606	Red
AIDKCPCB_01633	hypothetical protein	5.18982	48595	40	46	41.1977	0.00312893	2002	52	93	75	79	109	108	143	91	111	109	121	92	101	103	101	83	84	129	130	88	1.91304	1.91304	0.93587	0.0181495	Blue	1.79348	1.79348	0.84276	0.0582223	Green	1.45652	1.45652	0.542527	0.134216	Red	1.52174	1.52174	0.605721	0.129203	Green
AIDKCPCB_02597	putative spore protein YtfJ	5.66557	16575	10	12	40.9653	0.00311128	679	37	36	36	32	42	32	33	31	32	33	37	27	33	37	33	36	33	28	32	39	1.50165	1.50165	0.586549	0.0353784	Blue	1.44224	1.44224	0.528315	0.0211726	Orange	1.29373	1.29373	0.371536	0.0743707	Red	1.43564	1.43564	0.521698	0.0791336	Red
AIDKCPCB_02092	Stage V sporulation protein AD	5.04087	36045	25	26	40.6991	0.00309106	1467	47	85	75	64	85	84	78	75	66	72	74	61	75	90	80	62	73	76	72	73	0.97931	-1.02113	-0.030162	0.799293	Red	0.917241	-1.09023	-0.124627	0.259881	Red	0.986207	-1.01399	-0.0200378	0.752467	Red	0.937931	-1.06618	-0.0924462	0.420103	Red
AIDKCPCB_00160	50S ribosomal protein L6	9.69333	19398	19	19	40.3134	0.00306177	782	20	40	28	33	50	48	57	43	43	47	50	28	37	38	34	36	43	42	35	30	1.18545	1.18545	0.24544	0.216757	Red	1.00727	1.00727	0.0104544	0.956872	Red	1.13091	1.13091	0.177483	0.406513	Red	1.08364	1.08364	0.115881	0.531895	Red
AIDKCPCB_00084	ATP-dependent zinc metalloprotease FtsH	5.54958	70231	51	59	40.139	0.00304852	2819	81	149	125	139	149	157	158	135	130	150	148	127	152	166	146	122	122	175	153	135	1.616	1.616	0.692427	0.0116585	Blue	1.376	1.376	0.46048	0.119257	Red	1.192	1.192	0.253384	0.250418	Red	1.232	1.232	0.301002	0.21787	Red
AIDKCPCB_00131	50S ribosomal protein L11	9.51636	14894	14	15	39.8147	0.00302389	593	11	36	22	26	40	37	36	30	29	33	38	23	31	36	26	25	30	32	28	24	1.21084	1.21084	0.276012	0.179221	Red	1.12249	1.12249	0.166703	0.399159	Red	1.18474	1.18474	0.244569	0.248068	Red	1.18273	1.18273	0.242122	0.276893	Red
AIDKCPCB_01363	hypothetical protein	4.14509	8806	8	8	39.7456	0.00301865	350	5	18	16	9	23	28	20	17	17	19	21	19	17	20	16	15	24	18	13	15	1.48485	1.48485	0.570316	0.0985587	Red	1.28283	1.28283	0.359328	0.300856	Red	1.23232	1.23232	0.301381	0.370053	Red	1.19192	1.19192	0.253286	0.436653	Red
AIDKCPCB_02373	Glutathione-independent formaldehyde dehydrogenase	5.88905	42726	25	25	39.6948	0.00301479	1696	55	107	101	99	93	83	89	87	69	77	78	54	80	94	89	84	91	86	85	95	1.76923	1.76923	0.823122	0.0423859	Blue	1.53846	1.53846	0.621488	0.10047	Green	1.38462	1.38462	0.469485	0.199457	Red	1.42308	1.42308	0.509014	0.206788	Red
AIDKCPCB_01365	Alkyl hydroperoxide reductase C	4.68024	20478	13	17	39.6035	0.00300785	811	43	47	42	40	47	42	36	35	34	40	40	33	39	42	45	38	42	41	42	43	0.972678	-1.02809	-0.0399664	0.849259	Red	0.770492	-1.29787	-0.376148	0.182341	Red	0.959016	-1.04274	-0.0603726	0.778857	Red	0.986339	-1.01385	-0.0198448	0.924299	Red
AIDKCPCB_00946	Foldase protein PrsA	8.66041	33049	32	40	39.2448	0.00298061	1297	26	56	55	63	67	69	91	59	72	68	83	56	69	66	71	56	41	80	85	64	0.931818	-1.07317	-0.10188	0.390481	Red	0.857955	-1.16556	-0.221027	0.0422682	Orange	0.954545	-1.04762	-0.0671142	0.390433	Red	0.977273	-1.02326	-0.0331669	0.553639	Red
AIDKCPCB_00069	Stage V sporulation protein T	4.99742	19815	21	30	38.7585	0.00294368	768	15	40	26	25	53	56	56	36	48	53	60	35	34	35	35	27	32	36	36	30	1.42157	1.42157	0.507484	0.0922818	Red	1.38725	1.38725	0.472233	0.0998032	Red	1.30392	1.30392	0.382857	0.155268	Red	1.34314	1.34314	0.425607	0.223938	Red
AIDKCPCB_03618	Aspartate ammonia-lyase	5.40743	52202	38	42	38.351	0.00291273	2002	62	102	111	103	96	105	103	95	94	94	92	94	108	112	122	89	96	111	110	103	1.86364	1.86364	0.89812	0.0150291	Blue	1.81818	1.81818	0.862496	0.022393	Blue	1.22727	1.22727	0.295456	0.321134	Red	1.25455	1.25455	0.327165	0.270184	Red
AIDKCPCB_00322	Glycine betaine transport ATP-binding protein OpuAA	5.40942	46761	42	45	37.8307	0.00287321	1769	28	71	51	85	104	105	115	78	95	97	94	90	107	96	104	63	66	123	124	73	1.05497	1.05497	0.0772072	0.671065	Red	0.989529	-1.01058	-0.0151864	0.933455	Red	1.13874	1.13874	0.187443	0.354663	Red	1.10995	1.10995	0.150492	0.420365	Red
AIDKCPCB_00587	GMP synthase [glutamine-hydrolyzing]	4.81958	57457	44	50	37.1756	0.00282346	2136	76	125	121	139	101	100	109	106	80	101	92	83	113	120	126	111	100	112	101	120	1.69874	1.69874	0.764469	0.0355198	Blue	1.58996	1.58996	0.668989	0.0644465	Green	1.56485	1.56485	0.646028	0.0812395	Green	1.6318	1.6318	0.706464	0.11016	Green
AIDKCPCB_02306	Germination protease	4.98689	40850	33	40	37.1603	0.0028223	1518	35	79	63	72	94	93	113	65	75	83	101	58	76	81	69	57	54	96	90	64	0.903226	-1.10714	-0.146841	0.472258	Red	0.774194	-1.29167	-0.369234	0.148738	Red	1.01935	1.01935	0.0276563	0.881998	Red	0.939785	-1.06407	-0.0895974	0.655186	Red
AIDKCPCB_03071	Triosephosphate isomerase	4.92105	27141	22	23	36.992	0.00280951	1004	24	59	50	37	63	61	52	51	54	58	57	52	50	55	54	43	52	45	44	43	1.4585	1.4585	0.544483	0.0806599	Red	1.26877	1.26877	0.343436	0.243954	Red	1.13439	1.13439	0.181913	0.476216	Red	1.21739	1.21739	0.283793	0.363152	Red
AIDKCPCB_02572	Isocitrate dehydrogenase [NADP]	5.00984	46345	36	45	36.3146	0.00275806	1683	43	92	74	73	96	93	113	82	77	84	97	73	82	99	88	69	69	106	102	71	1.32759	1.32759	0.408806	0.159675	Red	1.2931	1.2931	0.370838	0.193631	Red	1.18391	1.18391	0.243557	0.383412	Red	1.08046	1.08046	0.111645	0.684651	Red
AIDKCPCB_03072	Phosphoglycerate kinase	5.02436	42200	34	38	36.2796	0.00275541	1531	48	86	62	64	81	81	88	84	81	85	97	69	74	81	75	70	77	87	82	59	1.35664	1.35664	0.440042	0.0864294	Red	1.17133	1.17133	0.228146	0.338138	Red	1.1958	1.1958	0.257981	0.293314	Red	1.23077	1.23077	0.29956	0.2879	Red
AIDKCPCB_00145	50S ribosomal protein L3	9.83201	22557	25	27	35.909	0.00272726	810	11	35	23	33	54	53	58	39	45	51	59	27	35	44	30	34	38	55	55	31	1.2803	1.2803	0.356485	0.0973137	Red	1.27273	1.27273	0.347923	0.118656	Red	1.15152	1.15152	0.203533	0.297181	Red	1.17045	1.17045	0.227069	0.303628	Red
AIDKCPCB_00150	50S ribosomal protein L22	10.565	12336	9	9	35.5869	0.0027028	439	9	21	14	16	29	26	26	23	27	29	31	13	23	28	21	19	17	28	22	17	1.96226	1.96226	0.972519	0.0114696	Blue	1.75472	1.75472	0.811238	0.0641262	Green	1.38679	1.38679	0.471752	0.166645	Red	1.72642	1.72642	0.787779	0.0577805	Green
AIDKCPCB_00155	50S ribosomal protein L14	9.87668	13189	13	15	35.4083	0.00268923	467	13	21	24	23	35	30	28	24	25	25	25	16	26	24	23	21	24	23	19	18	1.6875	1.6875	0.754888	0.0138196	Blue	1.625	1.625	0.70044	0.0911171	Green	1.48438	1.48438	0.569856	0.0513125	Red	1.375	1.375	0.459432	0.147279	Red
AIDKCPCB_00051	Methionine--tRNA ligase	5.25121	76232	68	77	35.2345	0.00267603	2686	106	149	167	188	125	124	123	134	95	128	118	109	141	156	153	138	114	126	128	164	1.42353	1.42353	0.509472	0.0378603	Orange	1.11765	1.11765	0.160465	0.485282	Red	1.15294	1.15294	0.205319	0.295512	Red	1.03529	1.03529	0.0500407	0.80636	Red
AIDKCPCB_02961	Vegetative protein 296	4.81749	29091	25	27	35.2343	0.00267601	1025	23	49	39	34	60	59	76	48	63	63	75	49	48	50	46	35	41	65	60	42	0.830619	-1.20392	-0.267741	0.232789	Red	0.739414	-1.35242	-0.435546	0.101228	Red	0.964169	-1.03716	-0.0526415	0.777547	Red	0.872964	-1.14552	-0.196006	0.385055	Red
AIDKCPCB_01413	GTP-binding protein TypA/BipA	5.1842	68482	53	58	34.6076	0.00262842	2370	128	125	154	160	108	110	113	131	89	97	98	81	108	116	123	145	132	113	103	136	1.65772	1.65772	0.729199	0.0212276	Blue	1.7047	1.7047	0.769516	0.0134345	Blue	1.22819	1.22819	0.296531	0.238933	Red	1.42282	1.42282	0.508752	0.103596	Red
AIDKCPCB_02484	Trigger factor	4.41254	47497	34	40	33.6021	0.00255205	1596	59	74	70	68	77	86	86	99	83	83	101	71	69	102	66	80	85	86	87	64	0.816112	-1.22532	-0.293161	0.0534366	Red	0.646235	-1.54743	-0.62987	0.00600643	Blue	0.868651	-1.15121	-0.203151	0.168023	Red	0.854641	-1.17008	-0.22661	0.131489	Red
AIDKCPCB_01882	hypothetical protein	5.89984	32550	18	22	33.4562	0.00254097	1089	38	52	54	56	72	54	50	62	57	70	55	58	48	52	57	55	41	49	51	58	1.28	1.28	0.356144	0.0156743	Orange	1.24364	1.24364	0.314565	0.0667873	Red	1.16727	1.16727	0.223142	0.261106	Red	1.18545	1.18545	0.24544	0.103927	Red
AIDKCPCB_03285	Protein translocase subunit SecA	5.44929	95318	79	87	33.0787	0.0025123	3153	144	167	192	207	148	155	136	162	113	145	131	114	159	176	166	193	154	153	145	193	1.18627	1.18627	0.246438	0.186364	Red	1.19608	1.19608	0.258312	0.110158	Red	1.05882	1.05882	0.0824622	0.541353	Red	0.995098	-1.00493	-0.00708942	0.96445	Red
AIDKCPCB_01951	Cold shock protein CspD	4.5137	7291	6	7	32.9173	0.00250004	240	3	7	9	5	19	10	9	14	12	18	22	10	11	15	14	17	11	12	12	10	0.847339	-1.18017	-0.238989	0.143629	Red	0.710084	-1.40828	-0.493938	0.024691	Orange	0.977591	-1.02292	-0.032697	0.810214	Red	0.908964	-1.10015	-0.137706	0.392889	Red
AIDKCPCB_02865	Membrane lipoprotein TmpC	8.70984	38738	37	40	32.9134	0.00249975	1275	43	69	56	47	69	62	70	70	69	68	78	52	70	68	57	62	65	77	64	59	2	2	1	0.0462656	Blue	2.35714	2.35714	1.23704	0.0325142	Blue	2.17857	2.17857	1.12338	0.00373692	Blue	1.75	1.75	0.807355	0.020662	Blue
AIDKCPCB_02481	Lon protease 1	5.92948	86446	66	81	32.795	0.00249076	2835	125	149	167	172	138	137	138	151	105	146	129	102	144	166	144	146	145	142	140	149	1.25571	1.25571	0.328501	0.0887201	Red	1.23744	1.23744	0.307362	0.151289	Red	1.19178	1.19178	0.253119	0.172754	Red	1.22831	1.22831	0.296675	0.128068	Red
AIDKCPCB_01989	Asparagine--tRNA ligase	5.34179	49265	31	37	32.2135	0.00244659	1587	56	87	86	96	82	85	78	83	69	83	69	72	76	83	85	80	72	79	82	84	0.920583	-1.08627	-0.11938	0.339978	Red	0.787682	-1.26955	-0.344314	0.0702192	Red	0.97893	-1.02152	-0.0307219	0.79712	Red	0.940032	-1.06379	-0.0892176	0.451485	Red
AIDKCPCB_01144	Oligoendopeptidase F_ plasmid	5.76034	76790	51	61	32.0484	0.00243405	2461	73	130	147	157	117	121	129	126	99	117	114	105	126	138	142	115	96	134	122	153	1.00912	1.00912	0.0130957	0.937429	Red	0.902736	-1.10774	-0.147625	0.440993	Red	0.99696	-1.00305	-0.00439177	0.979271	Red	0.975684	-1.02492	-0.0355143	0.838103	Red
AIDKCPCB_01332	Spore photoproduct lyase	8.58705	39926	29	35	31.8088	0.00241586	1270	35	71	66	68	67	72	71	60	60	63	61	54	66	67	72	58	51	72	72	64	0.972603	-1.02817	-0.0400774	0.864828	Red	0.8591	-1.16401	-0.219102	0.412355	Red	1.0274	1.0274	0.0389941	0.86868	Red	0.996086	-1.00393	-0.00565763	0.982916	Red
AIDKCPCB_00073	Spore protein YabP	6.2871	11757	8	9	31.5557	0.00239663	371	13	18	16	16	23	21	24	17	20	21	24	13	16	18	19	19	17	21	17	18	1.12295	1.12295	0.167295	0.447982	Red	0.991803	-1.00826	-0.0118741	0.957049	Red	1.09426	1.09426	0.129959	0.555319	Red	1.07787	1.07787	0.108182	0.647289	Red
AIDKCPCB_00156	50S ribosomal protein L24	9.90091	11098	13	14	31.357	0.00238154	348	10	16	14	16	24	20	19	19	19	21	23	18	18	14	15	16	20	16	15	15	1.32836	1.32836	0.409644	0.0299664	Orange	1.22388	1.22388	0.291463	0.212454	Red	1.13433	1.13433	0.181838	0.128319	Red	1.14925	1.14925	0.200697	0.124615	Red
AIDKCPCB_01727	Transketolase	4.94589	72225	42	47	31.0973	0.00236181	2246	86	113	102	120	100	114	131	107	101	105	124	97	116	130	121	107	103	134	136	99	1.43333	1.43333	0.519374	0.01318	Orange	1.41667	1.41667	0.5025	0.0144068	Orange	1.11667	1.11667	0.159199	0.338567	Red	1.16667	1.16667	0.222392	0.226313	Red
AIDKCPCB_01907	Purine nucleoside phosphorylase DeoD-type	4.7336	25348	17	20	30.9689	0.00235206	785	22	39	45	46	44	41	38	40	38	37	36	34	37	45	44	44	35	37	35	48	1.07294	1.07294	0.101571	0.466104	Red	1.01412	1.01412	0.020225	0.88019	Red	1.12471	1.12471	0.169548	0.192185	Red	1.12	1.12	0.163499	0.34395	Red
AIDKCPCB_00642	Stress response kinase A	5.20562	39041	30	30	30.9674	0.00235195	1209	38	59	59	78	71	55	63	48	57	61	62	53	63	66	70	61	34	70	67	74	1.07051	1.07051	0.0983021	0.659221	Red	0.955128	-1.04698	-0.0662337	0.774957	Red	1.11538	1.11538	0.157541	0.488577	Red	1.01923	1.01923	0.0274807	0.911101	Red
AIDKCPCB_00518	L-asparaginase 2	6.0286	40831	31	37	30.6875	0.00233069	1253	41	63	53	51	67	65	68	71	67	67	84	51	62	65	56	66	64	72	62	58	1.01261	1.01261	0.0180716	0.940566	Red	0.995798	-1.00422	-0.00607451	0.977995	Red	1.10924	1.10924	0.149576	0.490147	Red	1.04622	1.04622	0.0651842	0.830616	Red
AIDKCPCB_01077	Oligopeptide transport ATP-binding protein OppD	5.78078	39851	30	33	30.4635	0.00231368	1214	23	55	50	73	71	67	78	50	47	61	58	46	72	75	82	46	37	82	80	61	1.29717	1.29717	0.375367	0.0351502	Orange	1.28774	1.28774	0.364837	0.116077	Red	1.1934	1.1934	0.255073	0.105221	Red	1.22642	1.22642	0.294447	0.0746191	Red
AIDKCPCB_02461	Rod shape-determining protein MreB	5.0632	36120	29	36	30.454	0.00231296	1100	36	70	62	42	61	61	61	52	54	60	58	41	56	60	58	43	59	53	59	54	1.31707	1.31707	0.397335	0.233681	Red	1.05366	1.05366	0.0754074	0.815812	Red	1.36098	1.36098	0.444641	0.207697	Red	1.2878	1.2878	0.364914	0.354723	Red
AIDKCPCB_00097	Lysine--tRNA ligase	5.13947	57486	44	49	30.39	0.0023081	1747	77	85	101	116	88	82	77	79	75	78	72	78	90	98	107	91	70	99	85	99	1.11682	1.11682	0.1594	0.502466	Red	1.01402	1.01402	0.0200842	0.937932	Red	1.03271	1.03271	0.0464356	0.853472	Red	1.07009	1.07009	0.0977368	0.676937	Red
AIDKCPCB_01078	Oligopeptide transport ATP-binding protein OppF	7.16426	34634	24	28	30.3748	0.00230694	1052	25	60	56	60	62	55	55	48	44	54	52	38	49	53	61	56	44	58	53	69	0.861619	-1.16061	-0.214878	0.22522	Red	0.801567	-1.24756	-0.319106	0.114491	Red	1.01828	1.01828	0.0261297	0.862609	Red	0.932115	-1.07283	-0.10142	0.580125	Red
AIDKCPCB_00122	Glutamate--tRNA ligase	5.29722	55626	35	42	30.3455	0.00230472	1688	69	101	103	106	76	88	82	92	68	76	75	67	83	94	90	89	73	80	75	101	1.09268	1.09268	0.127875	0.62562	Red	0.936585	-1.06771	-0.0945176	0.742389	Red	1.0878	1.0878	0.12142	0.640814	Red	1.1122	1.1122	0.15341	0.588253	Red
AIDKCPCB_03735	Serine protease Do-like HtrA	6.47873	42273	22	28	30.2794	0.00229969	1280	52	64	66	65	74	62	59	64	60	67	58	53	65	64	75	65	64	70	67	66	0.89295	-1.11988	-0.163348	0.334063	Red	0.75718	-1.32069	-0.401291	0.0702524	Red	0.939948	-1.06389	-0.0893475	0.560677	Red	0.869452	-1.15015	-0.201822	0.293303	Red
AIDKCPCB_02290	hypothetical protein	5.24416	35536	23	23	30.2792	0.00229968	1076	22	50	36	34	68	63	69	42	70	68	83	40	52	63	51	35	39	82	75	34	1.04781	1.04781	0.0673754	0.539674	Red	0.964143	-1.03719	-0.0526803	0.625744	Red	1.08765	1.08765	0.121214	0.238511	Red	1.07968	1.07968	0.110605	0.229514	Red
AIDKCPCB_02848	Long-chain-alcohol dehydrogenase 2	5.28153	42594	35	42	29.9807	0.00227701	1277	34	81	58	53	73	74	80	57	68	63	71	56	62	71	68	50	59	74	70	55	1.68493	1.68493	0.75269	0.0264651	Blue	1.81507	1.81507	0.860024	0.0384283	Blue	1.40411	1.40411	0.489656	0.119678	Red	1.60274	1.60274	0.68054	0.174932	Green
AIDKCPCB_02414	Aspartate--tRNA ligase	4.84258	66613	44	52	29.2736	0.0022233	1950	76	99	107	124	100	100	97	99	79	95	84	82	102	116	111	100	92	95	87	105	1.25217	1.25217	0.324435	0.245361	Red	1.13913	1.13913	0.187933	0.480483	Red	1.1087	1.1087	0.148863	0.589095	Red	1.13913	1.13913	0.187933	0.492299	Red
AIDKCPCB_01287	Small_ acid-soluble spore protein D	6.09101	6904	2	4	29.2584	0.00222215	202	5	6	6	4	10	13	14	9	11	15	19	10	9	11	8	10	10	11	12	9	0.97561	-1.025	-0.0356239	0.818506	Red	0.839024	-1.19186	-0.253215	0.198514	Red	1.0561	1.0561	0.0787431	0.619364	Red	0.934146	-1.0705	-0.0982795	0.562535	Red
AIDKCPCB_00163	50S ribosomal protein L30	10.2717	6748	7	7	28.8975	0.00219474	195	3	9	6	10	14	11	11	14	10	13	13	5	12	10	10	8	6	11	8	11	2	2	1	0.00849748	Blue	2.36	2.36	1.23879	0.022672	Blue	1.68	1.68	0.748461	0.00237382	Blue	1.84	1.84	0.879706	0.000849131	Blue
AIDKCPCB_02601	NAD kinase 1	6.13773	30190	20	21	28.8506	0.00219118	871	34	51	49	44	51	43	40	47	37	44	42	37	42	47	48	46	39	42	38	50	1.6875	1.6875	0.754888	0.0311909	Blue	1.40625	1.40625	0.491853	0.236379	Red	1.375	1.375	0.459432	0.159198	Red	1.25	1.25	0.321928	0.358214	Red
AIDKCPCB_00736	putative protein YfkD	9.76407	29416	23	23	28.8278	0.00218945	848	25	45	44	46	52	44	54	42	41	48	47	37	36	44	39	40	33	47	44	40	1.01648	1.01648	0.0235868	0.873768	Red	0.901099	-1.10976	-0.150243	0.340227	Red	1.02747	1.02747	0.0390998	0.772424	Red	0.950549	-1.05202	-0.0731664	0.64875	Red
AIDKCPCB_00146	50S ribosomal protein L4	10.0729	22393	15	15	28.6697	0.00217744	642	12	30	20	27	45	46	45	31	33	40	36	28	34	40	33	22	24	39	33	24	1.19512	1.19512	0.257158	0.229177	Red	1.07927	1.07927	0.110054	0.592561	Red	0.993902	-1.00613	-0.00882385	0.964727	Red	1.02439	1.02439	0.0347654	0.871271	Red
AIDKCPCB_00308	Cell wall hydrolase CwlJ	9.13569	16414	14	15	28.5122	0.00216548	468	9	17	19	22	29	29	36	24	28	22	33	18	23	22	21	20	13	33	28	22	1.83871	1.83871	0.878694	0.0112786	Blue	1.51613	1.51613	0.600393	0.051806	Green	1.43011	1.43011	0.516124	0.118517	Red	1.33333	1.33333	0.415037	0.204287	Red
AIDKCPCB_00162	30S ribosomal protein S5	9.78585	17560	13	14	28.4169	0.00215824	499	13	22	15	18	27	30	29	27	30	33	35	24	23	30	22	24	23	24	27	23	1.71831	1.71831	0.78099	0.0142734	Blue	1.47887	1.47887	0.564498	0.0977946	Red	1.26761	1.26761	0.342106	0.18574	Red	1.40845	1.40845	0.494109	0.214585	Red
AIDKCPCB_00147	50S ribosomal protein L23	9.73156	11002	12	16	28.0858	0.00213309	309	6	12	9	11	17	19	18	16	16	20	20	15	14	16	15	17	15	20	17	16	1.625	1.625	0.70044	0.00643067	Blue	1.75	1.75	0.807355	0.00522513	Blue	1.43056	1.43056	0.516576	0.0269889	Orange	1.40278	1.40278	0.488286	0.0257286	Orange
AIDKCPCB_03516	Spore coat protein GerQ	6.56788	20156	10	10	27.8329	0.00211389	561	16	23	21	23	30	30	30	33	41	38	43	38	22	23	24	28	22	28	26	22	1.7619	1.7619	0.817136	0.00434887	Blue	1.78571	1.78571	0.836501	0.00445694	Blue	1.57143	1.57143	0.652077	0.0127575	Blue	1.71429	1.71429	0.777608	0.00505954	Blue
AIDKCPCB_03493	Phosphate acetyltransferase	5.00054	34742	23	25	27.805	0.00211176	966	31	51	42	40	58	56	62	42	53	53	61	40	48	52	45	37	51	55	51	38	1.45977	1.45977	0.545741	0.00462396	Orange	1.88506	1.88506	0.914609	0.000134405	Blue	1.16092	1.16092	0.215268	0.150957	Red	1.17241	1.17241	0.229482	0.144307	Red
AIDKCPCB_03076	Ornithine aminotransferase	5.34557	43500	25	28	27.6322	0.00209864	1202	33	77	76	64	64	65	71	50	38	55	52	48	61	74	66	53	57	63	65	70	1.32143	1.32143	0.402098	0.0648875	Red	1.25595	1.25595	0.328782	0.12238	Red	1.10714	1.10714	0.146841	0.421077	Red	1.18452	1.18452	0.244307	0.210998	Red
AIDKCPCB_02526	Thioredoxin	4.48681	11331	8	9	27.6233	0.00209797	313	7	14	11	12	18	21	18	17	21	22	21	14	12	16	16	12	17	14	16	14	1	1	0	1	Red	0.775591	-1.28934	-0.366633	0.265719	Red	1.01575	1.01575	0.0225426	0.932916	Red	1.01969	1.01969	0.0281236	0.912849	Red
AIDKCPCB_00180	30S ribosomal protein S9	10.482	14519	11	13	27.2746	0.00207148	396	6	20	16	19	24	25	25	21	22	27	24	11	20	26	17	17	15	23	19	19	1.625	1.625	0.70044	0.00757827	Blue	1.70833	1.70833	0.77259	0.0124	Blue	1.25	1.25	0.321928	0.16272	Red	1.35417	1.35417	0.437405	0.055614	Red
AIDKCPCB_02137	Glucose-6-phosphate 1-dehydrogenase	5.67553	56040	34	35	27.1949	0.00206543	1524	53	87	82	97	75	75	69	78	66	68	69	58	84	95	88	75	70	74	75	86	1.52308	1.52308	0.606989	0.0717717	Green	1.35385	1.35385	0.437064	0.270322	Red	1.29231	1.29231	0.36995	0.268681	Red	1.23077	1.23077	0.29956	0.349576	Red
AIDKCPCB_00019	Serine--tRNA ligase	5.18491	48873	30	37	27.1725	0.00206373	1328	37	71	59	70	71	69	71	64	59	69	68	55	73	79	77	59	61	74	70	72	0.931889	-1.07309	-0.101771	0.605252	Red	0.820433	-1.21887	-0.285542	0.223605	Red	1.07121	1.07121	0.0992379	0.606475	Red	0.956656	-1.04531	-0.0639273	0.746138	Red
AIDKCPCB_02069	Ribosomal large subunit pseudouridine synthase B	9.80502	27905	23	26	27.0919	0.00205761	756	26	42	41	43	41	41	34	46	33	40	35	29	35	39	39	38	39	39	36	40	1.15768	1.15768	0.211232	0.317818	Red	1.05809	1.05809	0.0814641	0.704736	Red	1.21162	1.21162	0.276935	0.222608	Red	1.16598	1.16598	0.221537	0.303441	Red
AIDKCPCB_00007	DNA gyrase subunit A	5.21962	93265	61	74	26.8053	0.00203584	2500	133	126	153	161	116	121	114	134	94	116	105	96	115	130	130	153	136	117	113	137	1.0641	1.0641	0.0896372	0.618893	Red	0.903846	-1.10638	-0.145851	0.456158	Red	0.99359	-1.00645	-0.00927781	0.95519	Red	1.01282	1.01282	0.0183785	0.910318	Red
AIDKCPCB_03450	Transcription termination factor Rho	6.79658	47402	31	37	26.7499	0.00203163	1268	24	67	68	81	72	72	64	63	53	69	63	45	68	69	71	59	46	71	71	72	0.847487	-1.17996	-0.238737	0.0698491	Red	0.719237	-1.39036	-0.47546	0.00862427	Orange	0.92201	-1.08459	-0.117145	0.360655	Red	0.878683	-1.13807	-0.186586	0.14508	Red
AIDKCPCB_02183	Bifunctional protein FolD protein	5.80082	30508	22	28	26.7471	0.00203142	816	20	48	43	37	47	44	49	42	36	42	47	29	38	40	44	44	36	43	46	41	1.12705	1.12705	0.17255	0.580731	Red	0.959016	-1.04274	-0.0603726	0.862022	Red	1.11066	1.11066	0.151412	0.628979	Red	1.08197	1.08197	0.113657	0.736171	Red
AIDKCPCB_01652	Spore coat protein E	4.74413	20841	13	14	26.7262	0.00202983	557	22	23	30	28	36	30	23	33	33	29	32	30	25	23	23	31	34	20	24	28	1.22368	1.22368	0.291231	0.259831	Red	1.03947	1.03947	0.0558532	0.843655	Red	1.11842	1.11842	0.161463	0.520126	Red	1.11842	1.11842	0.161463	0.526601	Red
AIDKCPCB_02846	Glucose-6-phosphate isomerase	5.11039	50481	31	33	26.6833	0.00202658	1347	33	73	51	52	72	67	85	59	74	70	80	63	75	72	72	56	59	88	89	57	1.17757	1.17757	0.235813	0.216251	Red	1.19626	1.19626	0.258533	0.0657824	Red	0.990654	-1.00943	-0.0135465	0.929351	Red	1.02804	1.02804	0.0398927	0.841075	Red
AIDKCPCB_00159	30S ribosomal protein S8	9.81473	14870	14	15	26.3618	0.00200216	392	10	16	13	14	25	22	22	21	22	24	30	20	20	17	15	20	21	25	19	16	1.34742	1.34742	0.430197	0.116046	Red	1.3662	1.3662	0.450166	0.092496	Red	1.30986	1.30986	0.389412	0.140174	Red	1.39437	1.39437	0.47961	0.131654	Red
AIDKCPCB_00171	30S ribosomal protein S13	11.0735	13765	16	20	25.79	0.00195873	355	6	15	10	13	23	17	19	16	16	22	24	13	17	21	17	26	22	21	18	19	1.64912	1.64912	0.721699	0.00137368	Blue	1.75439	1.75439	0.810966	0.00837596	Blue	1.33333	1.33333	0.415037	0.0349213	Orange	1.49123	1.49123	0.576501	0.0256794	Orange
AIDKCPCB_01638	putative protein YflH	4.62784	9738	6	8	25.7753	0.00195761	251	2	4	6	3	17	16	20	14	20	22	26	15	11	11	11	10	13	11	11	8	1.64583	1.64583	0.718818	0.0224544	Blue	1.64583	1.64583	0.718818	0.0558753	Green	1.77083	1.77083	0.824428	0.018976	Blue	1.75	1.75	0.807355	0.0124254	Blue
AIDKCPCB_02550	Translation initiation factor IF-3	9.77593	17472	12	14	25.6983	0.00195176	449	7	26	25	20	28	32	30	19	21	28	27	18	18	21	21	19	19	26	24	20	3.73684	3.73684	1.90182	0.000263371	Blue	4.57895	4.57895	2.19502	0.00264392	Blue	2.47368	2.47368	1.30666	0.0023806	Blue	2.47368	2.47368	1.30666	0.00217201	Blue
AIDKCPCB_00140	30S ribosomal protein S7	10.0709	17900	16	20	25.4749	0.00193479	456	5	15	10	15	26	27	36	21	32	31	40	19	21	22	17	23	21	33	26	16	1.37805	1.37805	0.462627	0.196198	Red	1.19512	1.19512	0.257158	0.461136	Red	1.0122	1.0122	0.0174874	0.958383	Red	1.13415	1.13415	0.181607	0.588864	Red
AIDKCPCB_02893	hypothetical protein	9.15619	8774	6	6	25.416	0.00193032	223	10	12	11	7	12	11	9	13	14	14	13	11	10	15	9	12	12	11	8	9	2.32653	2.32653	1.21818	0.0070726	Blue	2.57143	2.57143	1.36257	0.0131072	Blue	1.77551	1.77551	0.828234	0.0198288	Blue	2.04082	2.04082	1.02915	0.0310532	Blue
AIDKCPCB_00802	Small_ acid-soluble spore protein gamma-type	9.15834	6244	5	5	25.1441	0.00190968	157	2	5	7	5	9	9	9	7	9	12	13	8	6	7	8	7	7	10	9	8	1.11364	1.11364	0.155278	0.400735	Red	1.27273	1.27273	0.347923	0.0660048	Red	1.13636	1.13636	0.184425	0.414853	Red	1	1	0	1	Red
AIDKCPCB_00424	FMN-dependent NADH-azoreductase 2	5.36183	22990	14	17	25.1414	0.00190947	578	15	22	20	15	31	28	36	32	35	42	48	31	26	30	28	24	28	34	30	23	1.65217	1.65217	0.724366	0.0272486	Blue	2	2	1	0.0110684	Blue	1.3913	1.3913	0.476438	0.113741	Red	1.65217	1.65217	0.724366	0.0270841	Blue
AIDKCPCB_02150	Peptidase T	4.92355	39564	23	25	24.9975	0.00189854	989	28	50	51	36	58	57	57	54	51	55	61	43	51	51	50	39	48	54	53	42	1.72368	1.72368	0.785495	0.00132821	Blue	2.10526	2.10526	1.074	0.00607197	Blue	1.47368	1.47368	0.559427	0.0077811	Orange	1.56579	1.56579	0.64689	0.0110819	Blue
AIDKCPCB_03257	hypothetical protein	5.56282	40166	28	38	24.9963	0.00189845	1004	43	49	54	50	54	51	51	52	44	46	43	44	48	55	56	50	53	51	58	52	1.36095	1.36095	0.444611	0.0703275	Red	1.26627	1.26627	0.340588	0.153187	Red	1.15385	1.15385	0.206451	0.35465	Red	1.18935	1.18935	0.250172	0.262814	Red
AIDKCPCB_00689	Putative NADP-dependent oxidoreductase YfmJ	5.19861	36343	24	28	24.7365	0.00187872	899	28	51	40	44	55	42	51	42	44	45	47	35	44	52	52	41	38	56	50	42	1.06	1.06	0.0840643	0.283556	Red	0.905	-1.10497	-0.14401	0.125271	Red	1.065	1.065	0.0908534	0.31872	Red	1.09	1.09	0.124328	0.159821	Red
AIDKCPCB_02101	Phosphopentomutase	4.87847	43707	24	27	24.6414	0.00187149	1077	27	55	50	46	62	57	68	51	62	61	67	44	54	59	54	46	47	61	66	40	1.16168	1.16168	0.216209	0.296496	Red	1.0479	1.0479	0.0675068	0.732182	Red	1.15569	1.15569	0.208753	0.298297	Red	1.13772	1.13772	0.186151	0.396465	Red
AIDKCPCB_02581	NAD-dependent malic enzyme	5.31312	43451	27	29	24.4643	0.00185805	1063	29	64	57	46	65	56	71	42	51	50	51	39	48	66	59	48	49	65	55	52	1.32967	1.32967	0.411069	0.0900217	Red	1.30769	1.30769	0.387023	0.128892	Red	1.19231	1.19231	0.253757	0.258644	Red	1.1978	1.1978	0.26039	0.335266	Red
AIDKCPCB_02568	DNA polymerase I	5.21093	99469	70	81	24.3795	0.0018516	2425	107	121	159	162	103	99	112	122	96	106	100	102	124	138	138	140	111	124	114	147	1.19	1.19	0.250962	0.375354	Red	0.975	-1.02564	-0.0365259	0.886037	Red	1.125	1.125	0.169925	0.511231	Red	1.125	1.125	0.169925	0.495435	Red
AIDKCPCB_00647	Glutamyl-tRNA(Gln) amidotransferase subunit A	5.15143	52518	33	39	24.1441	0.00183372	1268	27	75	61	52	71	72	81	58	63	61	76	55	64	77	65	56	57	75	71	51	0.79566	-1.25682	-0.329776	0.129655	Red	0.737794	-1.35539	-0.43871	0.0761639	Red	0.983725	-1.01654	-0.0236728	0.883193	Red	0.904159	-1.106	-0.145351	0.445546	Red
AIDKCPCB_01626	Ribonuclease J2	8.09965	61346	41	49	24.1092	0.00183107	1479	83	80	88	86	71	69	65	79	54	65	56	61	74	79	75	94	78	69	66	87	1.30594	1.30594	0.385084	0.203189	Red	1.18265	1.18265	0.242021	0.414235	Red	1.21461	1.21461	0.280495	0.344055	Red	1.17808	1.17808	0.23644	0.440396	Red
AIDKCPCB_01644	Ribonuclease Y	5.45972	58908	33	44	23.9866	0.00182176	1413	48	78	71	80	73	74	66	69	66	77	68	61	74	82	73	69	60	73	71	80	0.844575	-1.18403	-0.243703	0.0123135	Orange	0.703812	-1.42083	-0.506737	0.000284749	Orange	0.956012	-1.04601	-0.0648998	0.492326	Red	0.891496	-1.12171	-0.1657	0.145027	Red
AIDKCPCB_02166	Leucine dehydrogenase	5.17617	39919	27	31	23.9234	0.00181697	955	23	56	45	47	55	54	59	41	41	48	52	38	53	55	54	42	38	57	47	50	1.01779	1.01779	0.025445	0.878248	Red	0.982206	-1.01812	-0.0259019	0.884023	Red	1.07473	1.07473	0.103978	0.540992	Red	1.02491	1.02491	0.0354987	0.844176	Red
AIDKCPCB_01385	putative ABC transporter ATP-binding protein YbiT	5.04158	60747	39	50	23.7049	0.00180037	1440	51	79	79	81	77	77	71	69	62	68	59	63	69	84	85	67	68	76	75	80	1.21714	1.21714	0.283499	0.292539	Red	1.04571	1.04571	0.0644887	0.807309	Red	1.18857	1.18857	0.249229	0.339309	Red	1.12	1.12	0.163499	0.543966	Red
AIDKCPCB_01618	putative zinc protease	5.20761	45893	33	41	23.6202	0.00179393	1084	34	60	53	54	64	64	60	49	57	54	49	46	53	63	63	51	45	57	54	54	1.01361	1.01361	0.0194962	0.900889	Red	0.870748	-1.14844	-0.199672	0.280778	Red	1.05102	1.05102	0.0717907	0.681271	Red	1.03061	1.03061	0.0435016	0.783092	Red
AIDKCPCB_01559	GTP-sensing transcriptional pleiotropic repressor CodY	4.8891	29001	22	24	23.6199	0.00179391	685	16	26	17	21	32	32	54	33	56	44	69	38	29	26	27	29	26	45	39	26	1.17561	1.17561	0.233409	0.233634	Red	1.02439	1.02439	0.0347654	0.848587	Red	1.14146	1.14146	0.190885	0.316467	Red	1.0439	1.0439	0.0619869	0.734253	Red
AIDKCPCB_00006	DNA gyrase subunit B	5.32927	71366	43	53	23.5126	0.00178576	1678	70	89	97	110	85	83	83	94	64	82	74	63	93	95	87	91	78	81	68	91	1.84524	1.84524	0.883807	0.0389046	Blue	2.5119	2.5119	1.32878	0.0143794	Blue	1.36905	1.36905	0.453173	0.0362801	Orange	1.66667	1.66667	0.736966	0.0532527	Green
AIDKCPCB_02198	Aminopeptidase YpdF	5.09209	38893	23	28	23.4747	0.00178288	913	41	50	49	53	50	47	44	49	38	46	42	44	42	45	51	47	45	36	44	50	0.943243	-1.06017	-0.0842982	0.585325	Red	0.775676	-1.2892	-0.366475	0.0855116	Red	1	1	0	1	Red	0.87027	-1.14907	-0.200465	0.270222	Red
AIDKCPCB_00866	Cold shock protein CspB	4.63449	7245	5	5	23.4645	0.00178211	170	3	6	4	7	12	9	9	11	11	10	11	7	6	13	8	7	9	10	10	7	0.984772	-1.01546	-0.022139	0.806253	Red	0.883249	-1.13218	-0.179108	0.118259	Red	0.959391	-1.04233	-0.0598094	0.554764	Red	0.908629	-1.10056	-0.138236	0.289427	Red
AIDKCPCB_02962	hypothetical protein	4.89462	13397	8	9	23.4381	0.0017801	314	1	21	11	4	24	23	19	14	16	20	18	11	16	21	17	11	17	18	21	11	1.875	1.875	0.906891	0.00476536	Blue	1.79167	1.79167	0.841302	0.0112262	Blue	1.58333	1.58333	0.662965	0.111657	Green	1.66667	1.66667	0.736966	0.0147676	Blue
AIDKCPCB_01607	Transcription termination/antitermination protein NusA	4.82464	41530	29	33	23.2603	0.0017666	966	30	50	44	43	52	59	56	48	51	53	53	43	47	52	46	43	42	53	56	45	2.04878	2.04878	1.03477	0.0902702	Green	1.68293	1.68293	0.750972	0.22031	Green	1.68293	1.68293	0.750972	0.222199	Green	1.73171	1.73171	0.792195	0.196985	Green
AIDKCPCB_00386	L-cystine-binding protein TcyA	9.0103	29660	26	31	22.9602	0.00174381	681	29	34	31	26	45	34	37	36	38	31	46	26	30	37	27	35	29	43	39	28	1.2807	1.2807	0.356935	0.0585243	Red	1.19298	1.19298	0.254573	0.152	Red	1.12281	1.12281	0.16711	0.316121	Red	1.16959	1.16959	0.226004	0.226444	Red
AIDKCPCB_01905	hypothetical protein	10.3379	9270	5	5	22.8695	0.00173692	212	3	7	6	13	16	16	17	10	10	13	10	7	10	8	9	9	12	15	9	12	1.25806	1.25806	0.331206	0.0390002	Orange	1.16935	1.16935	0.225713	0.324856	Red	1.07258	1.07258	0.101086	0.460849	Red	1.15323	1.15323	0.205675	0.305277	Red
AIDKCPCB_03748	Adenylosuccinate synthetase	5.33136	47583	31	35	22.8023	0.00173181	1085	32	60	52	50	56	60	59	53	58	50	54	41	56	62	62	43	57	65	64	51	1.90909	1.90909	0.932886	0.0317143	Blue	1.33333	1.33333	0.415037	0.310431	Red	1.21212	1.21212	0.277534	0.468769	Red	1.57576	1.57576	0.656046	0.109779	Green
AIDKCPCB_02960	hypothetical protein	5.12644	48374	40	43	22.6361	0.0017192	1095	30	47	41	45	43	48	88	53	58	53	77	46	59	55	51	47	46	82	77	49	1.17172	1.17172	0.228624	0.248081	Red	1.04545	1.04545	0.0641303	0.758892	Red	1.14646	1.14646	0.197192	0.36857	Red	1.21717	1.21717	0.283533	0.176351	Red
AIDKCPCB_01163	Enoyl-[acyl-carrier-protein] reductase [NADH] FabI	5.91492	27821	16	20	22.3572	0.00169801	622	26	37	30	26	37	33	33	34	38	33	36	28	30	31	29	27	29	30	28	27	1.41317	1.41317	0.498939	0.191758	Red	1.42515	1.42515	0.511113	0.0704618	Red	1.29341	1.29341	0.371183	0.0419657	Orange	1.54491	1.54491	0.627523	0.0870034	Green
AIDKCPCB_00148	50S ribosomal protein L2	10.7203	30252	22	24	22.3456	0.00169713	676	23	24	30	18	56	55	35	23	31	48	59	19	29	40	21	20	32	52	34	27	1.14634	1.14634	0.197037	0.182535	Red	1.13008	1.13008	0.176427	0.283336	Red	0.98374	-1.01653	-0.0236513	0.864464	Red	0.95935	-1.04237	-0.0598715	0.668665	Red
AIDKCPCB_00170	50S ribosomal protein L36	10.3179	4302	3	3	22.3152	0.00169482	96	0	5	4	5	6	7	5	5	3	6	5	2	5	7	5	3	5	6	7	5	1.74747	1.74747	0.805272	0.100919	Green	1.62626	1.62626	0.70156	0.178665	Green	1.15152	1.15152	0.203533	0.509227	Red	1.50505	1.50505	0.589812	0.101994	Green
AIDKCPCB_03232	Thioredoxin reductase	4.97395	35576	23	25	22.2622	0.0016908	792	22	40	38	39	44	40	41	38	43	49	43	39	42	40	41	39	39	39	38	38	1.5	1.5	0.584963	0.155306	Green	1.11111	1.11111	0.152003	0.75096	Red	1.33333	1.33333	0.415037	0.343672	Red	1.5	1.5	0.584963	0.155306	Green
AIDKCPCB_02036	GTPase Der	5.4406	48846	29	34	22.2331	0.00168859	1086	26	63	57	72	60	62	55	59	45	48	42	45	56	54	68	54	40	60	56	64	1.16783	1.16783	0.223833	0.257859	Red	1.24476	1.24476	0.315862	0.133285	Red	1.16084	1.16084	0.215168	0.27148	Red	1.1049	1.1049	0.143909	0.444838	Red
AIDKCPCB_01600	Proline--tRNA ligase	5.09858	63313	35	42	22.2229	0.00168781	1407	63	76	81	88	78	59	65	71	58	67	60	60	66	80	85	75	68	65	63	79	1.08108	1.08108	0.112475	0.684816	Red	0.828829	-1.20652	-0.270854	0.412912	Red	1.06306	1.06306	0.0882272	0.757903	Red	1.00901	1.00901	0.0129391	0.966548	Red
AIDKCPCB_03070	2_3-bisphosphoglycerate-independent phosphoglycerate mutase	5.16247	56367	23	30	21.9455	0.00166674	1237	36	73	64	67	62	62	67	64	57	64	56	49	61	79	73	55	49	73	66	60	0.887821	-1.12635	-0.17166	0.24003	Red	0.798077	-1.25301	-0.3254	0.0515818	Red	0.99359	-1.00645	-0.00927781	0.942685	Red	0.894231	-1.11828	-0.161281	0.249041	Red
AIDKCPCB_00065	General stress protein CTC	4.50813	22898	8	9	21.836	0.00165842	500	18	24	24	23	31	27	31	27	24	30	34	19	23	25	22	23	22	25	27	21	1.06148	1.06148	0.086071	0.680954	Red	0.942623	-1.06087	-0.0852473	0.711128	Red	1.11475	1.11475	0.156726	0.508738	Red	1.03279	1.03279	0.0465426	0.844157	Red
AIDKCPCB_02578	ATP-dependent 6-phosphofructokinase	5.96128	34393	22	24	21.8358	0.00165841	751	13	49	39	36	50	42	41	37	30	40	40	27	35	49	35	31	33	45	38	41	1.29032	1.29032	0.367732	0.0114161	Orange	1.19355	1.19355	0.255257	0.277924	Red	1.04301	1.04301	0.060754	0.557409	Red	1.06452	1.06452	0.0901978	0.479468	Red
AIDKCPCB_03774	Catalase	5.52571	60353	32	42	21.8216	0.00165733	1317	41	71	76	85	71	67	65	63	51	61	60	45	68	79	72	69	68	72	57	76	1.23404	1.23404	0.303392	0.368512	Red	1	1	0	1	Red	1.0922	1.0922	0.127235	0.721784	Red	1.14184	1.14184	0.191366	0.569692	Red
AIDKCPCB_00626	DNA ligase	4.99006	74753	52	62	21.4172	0.00162662	1601	41	84	65	80	83	79	97	80	77	85	85	83	87	94	81	70	68	97	86	79	0.974729	-1.02593	-0.0369266	0.867488	Red	0.797834	-1.25339	-0.32584	0.245542	Red	1.05415	1.05415	0.0760824	0.726003	Red	1	1	0	1	Red
AIDKCPCB_03434	Serine hydroxymethyltransferase	5.68013	45756	23	27	21.3305	0.00162004	976	30	57	43	43	51	58	60	51	46	49	52	37	53	55	49	42	42	56	56	46	1.25182	1.25182	0.324033	0.177514	Red	1.21898	1.21898	0.285672	0.221318	Red	1.22628	1.22628	0.294285	0.223038	Red	1.21898	1.21898	0.285672	0.24789	Red
AIDKCPCB_02987	Fumarate hydratase class II	5.26634	50997	28	34	21.1973	0.00160992	1081	26	67	57	57	59	61	65	49	52	55	57	35	60	66	57	46	49	59	58	46	1.26554	1.26554	0.339749	0.120494	Red	1.06215	1.06215	0.0869833	0.685606	Red	1.14689	1.14689	0.19773	0.348364	Red	1.15254	1.15254	0.20482	0.34969	Red
AIDKCPCB_02521	Fumarate reductase flavoprotein subunit	5.59344	64908	41	48	21.153	0.00160655	1373	72	78	82	87	75	64	57	73	45	59	48	55	70	75	80	82	67	64	55	85	1.12796	1.12796	0.173719	0.519181	Red	0.962085	-1.03941	-0.0557633	0.852975	Red	1.10427	1.10427	0.143087	0.604177	Red	1.0237	1.0237	0.0337883	0.901736	Red
AIDKCPCB_02099	D-alanyl-D-alanine carboxypeptidase DacF	9.30059	43980	34	42	21.146	0.00160602	930	39	37	43	46	61	58	59	55	52	59	58	50	45	37	38	39	40	37	40	37	0.845201	-1.18315	-0.242633	0.0573304	Red	0.653251	-1.53081	-0.614291	0.000800853	Blue	0.962848	-1.03859	-0.0546196	0.498473	Red	0.851393	-1.17455	-0.232103	0.156657	Red
AIDKCPCB_02685	Leucine--tRNA ligase	5.12097	91581	53	65	20.8668	0.00158481	1911	107	107	125	136	86	84	87	89	73	84	77	79	98	109	99	102	82	93	86	108	1.40237	1.40237	0.487864	0.00081482	Orange	1.31953	1.31953	0.40002	0.00414595	Orange	0.964497	-1.03681	-0.0521513	0.598897	Red	0.934911	-1.06962	-0.0970987	0.277162	Red
AIDKCPCB_02275	Putative pyruvate_ phosphate dikinase regulatory protein	5.45997	30607	22	28	20.7796	0.00157819	636	10	38	34	26	42	35	38	30	33	39	36	28	30	35	36	26	28	34	34	24	0.730689	-1.36857	-0.452671	0.0191439	Orange	0.661795	-1.51104	-0.595543	0.00761384	Blue	0.860125	-1.16262	-0.217381	0.0964053	Red	0.778706	-1.28418	-0.36085	0.0290275	Orange
AIDKCPCB_03444	Peptide chain release factor 1	5.16135	40400	26	35	20.6683	0.00156974	835	21	47	43	50	50	45	41	46	33	43	37	31	45	48	47	39	41	41	41	46	1.33036	1.33036	0.411814	0.23927	Red	1.25	1.25	0.321928	0.352249	Red	1.16964	1.16964	0.226068	0.513961	Red	1.10714	1.10714	0.146841	0.676117	Red
AIDKCPCB_02733	1_4-dihydroxy-2-naphthoyl-CoA synthase	5.90377	29954	18	20	20.6316	0.00156696	618	14	29	31	24	41	37	41	28	28	31	36	24	29	40	33	21	36	35	32	28	1.12727	1.12727	0.172837	0.491009	Red	0.89697	-1.11486	-0.156869	0.581453	Red	1.10909	1.10909	0.149378	0.552729	Red	1.04848	1.04848	0.068306	0.783344	Red
AIDKCPCB_03391	MreB-like protein	5.47449	35714	25	27	20.6082	0.00156517	736	20	43	43	32	46	39	42	34	34	35	36	30	39	41	37	31	35	44	40	35	1.48039	1.48039	0.565979	0.0476232	Orange	1.20588	1.20588	0.270089	0.299752	Red	1.2451	1.2451	0.316259	0.298465	Red	1.32353	1.32353	0.40439	0.116364	Red
AIDKCPCB_02596	Thiol peroxidase	4.7104	17840	10	13	20.5717	0.00156241	367	12	19	15	18	19	21	22	15	17	19	21	15	18	20	21	19	21	19	20	16	1.16197	1.16197	0.216575	0.392365	Red	0.978873	-1.02158	-0.030806	0.901822	Red	1.07042	1.07042	0.0981804	0.693792	Red	1.11268	1.11268	0.154034	0.535789	Red
AIDKCPCB_01734	Small_ acid-soluble spore protein P	10.3771	5511	4	4	20.5044	0.0015573	113	2	7	5	6	6	9	7	6	6	8	8	5	7	6	5	3	3	5	5	4	1.19118	1.19118	0.252387	0.192288	Red	1.11765	1.11765	0.160465	0.366468	Red	1.20588	1.20588	0.270089	0.110242	Red	1.17647	1.17647	0.234465	0.174685	Red
AIDKCPCB_00133	50S ribosomal protein L10	5.07011	18033	14	16	20.4625	0.00155411	369	9	16	14	8	16	21	19	21	26	25	33	22	14	17	14	17	20	21	22	14	1.33333	1.33333	0.415037	0.180092	Red	1.29167	1.29167	0.369234	0.237175	Red	1.04167	1.04167	0.0588937	0.862209	Red	0.875	-1.14286	-0.192645	0.558985	Red
AIDKCPCB_00967	Putative aminopeptidase YsdC	5.42322	38625	22	26	20.4013	0.00154946	788	30	38	37	39	46	38	40	39	37	46	35	35	37	40	44	36	42	45	42	42	1.58824	1.58824	0.667425	0.0213642	Blue	2.15686	2.15686	1.10893	0.00304314	Blue	1.29412	1.29412	0.371969	0.14835	Red	1.58824	1.58824	0.667425	0.02961	Blue
AIDKCPCB_01486	Isoleucine--tRNA ligase	5.36505	104831	66	75	20.3375	0.00154462	2132	132	118	139	154	100	89	95	112	82	89	81	80	105	118	110	128	108	94	84	114	1.12838	1.12838	0.174251	0.132096	Red	1.06081	1.06081	0.0851674	0.525416	Red	1.08784	1.08784	0.121464	0.277842	Red	1.18243	1.18243	0.241758	0.0387317	Orange
AIDKCPCB_00154	30S ribosomal protein S17	9.9917	10193	7	10	20.0137	0.00152003	204	3	7	6	6	17	10	14	10	11	15	13	8	7	12	12	10	8	15	11	9	0.731261	-1.3675	-0.451541	0.00865373	Orange	0.61426	-1.62798	-0.70308	0.00413863	Blue	0.850091	-1.17634	-0.23431	0.0696367	Red	0.738574	-1.35396	-0.437186	0.0124366	Orange
AIDKCPCB_02415	Histidine--tRNA ligase	5.2391	47889	35	40	20.0046	0.00151933	958	15	61	39	37	58	53	68	43	46	45	59	40	44	61	58	36	36	59	57	43	2.11538	2.11538	1.08092	0.0156956	Blue	1.96154	1.96154	0.971986	0.0162383	Blue	1.73077	1.73077	0.791413	0.0199467	Blue	1.80769	1.80769	0.854149	0.0339163	Blue
AIDKCPCB_02143	Glucose 1-dehydrogenase	5.29538	28200	16	18	19.8936	0.0015109	561	7	39	28	13	41	38	37	24	31	32	34	23	19	33	31	22	21	33	33	22	1.44872	1.44872	0.534777	0.168211	Red	1.24359	1.24359	0.314511	0.404902	Red	1.30128	1.30128	0.379934	0.337583	Red	1.27564	1.27564	0.351222	0.370984	Red
AIDKCPCB_02702	S-adenosylmethionine synthase	5.01515	43683	23	32	19.8704	0.00150914	868	29	44	48	45	52	49	45	45	39	41	40	35	51	47	49	41	39	42	43	44	1.58242	1.58242	0.66213	0.172059	Green	1.36264	1.36264	0.446402	0.346307	Red	1.1978	1.1978	0.26039	0.602415	Red	1.24176	1.24176	0.312384	0.526631	Red
AIDKCPCB_01722	hypothetical protein	9.6942	16640	4	4	19.8317	0.0015062	330	15	14	15	13	18	16	15	20	24	16	17	31	13	14	15	17	12	15	13	17	1.14706	1.14706	0.197939	0.245188	Red	0.935294	-1.06918	-0.096508	0.573917	Red	1.12941	1.12941	0.175572	0.306994	Red	1.01176	1.01176	0.0168738	0.915698	Red
AIDKCPCB_00152	50S ribosomal protein L16	10.3376	16196	9	10	19.758	0.0015006	320	5	10	8	12	25	24	19	13	15	20	23	10	16	22	15	13	16	23	21	10	1.19672	1.19672	0.259087	0.0666627	Red	1.5082	1.5082	0.592825	0.11179	Green	1.03279	1.03279	0.0465426	0.632519	Red	1	1	0	1	Red
AIDKCPCB_03449	50S ribosomal protein L31	9.18292	7499	8	9	19.6026	0.0014888	147	1	7	4	3	12	9	12	10	7	11	12	6	6	8	5	6	9	9	5	5	2.17949	2.17949	1.12399	0.0164813	Blue	1.84615	1.84615	0.884523	0.0557249	Green	1.79487	1.79487	0.843881	0.0210583	Blue	1.89744	1.89744	0.924051	0.0489034	Blue
AIDKCPCB_01386	Aminopeptidase 2	5.16252	45512	27	31	19.4234	0.00147519	884	31	46	38	44	46	43	50	43	39	47	44	30	49	54	49	44	37	49	57	44	2.47368	2.47368	1.30666	0.00510711	Blue	2.10526	2.10526	1.074	0.0356227	Blue	1.52632	1.52632	0.610053	0.14159	Green	1.68421	1.68421	0.752072	0.105035	Green
AIDKCPCB_02207	putative glycine dehydrogenase (decarboxylating) subunit 2	5.47664	53818	25	31	19.2315	0.00146062	1035	31	66	54	54	50	59	56	45	42	52	50	32	49	64	57	47	53	58	57	59	1.1411	1.1411	0.190431	0.195111	Red	1.00613	1.00613	0.00882385	0.961934	Red	1.22699	1.22699	0.295128	0.0666647	Red	1.17178	1.17178	0.228701	0.244387	Red
AIDKCPCB_02047	Spore cortex-lytic enzyme	9.4426	33582	16	18	19.1174	0.00145195	642	17	31	29	35	35	37	35	29	31	32	36	24	30	34	33	32	28	38	38	38	1.02392	1.02392	0.0341079	0.882678	Red	0.861244	-1.16111	-0.215506	0.438344	Red	1.05742	1.05742	0.0805434	0.73366	Red	1.10526	1.10526	0.14439	0.510136	Red
AIDKCPCB_00174	50S ribosomal protein L17	10.0511	13597	11	15	19.0483	0.0014467	259	0	8	1	5	16	12	22	8	22	17	22	12	15	13	13	15	13	16	16	13	1.2069	1.2069	0.271302	0.227682	Red	1.09483	1.09483	0.130704	0.575994	Red	1.14655	1.14655	0.197301	0.356114	Red	1.25862	1.25862	0.331844	0.163188	Red
AIDKCPCB_02272	RNA polymerase sigma factor SigA	4.82147	43196	28	35	18.9832	0.00144176	820	7	27	12	27	49	50	69	34	57	52	67	29	54	46	40	22	28	66	59	25	3.44444	3.44444	1.78427	0.0258593	Blue	4.27778	4.27778	2.09686	0.00329154	Blue	3.33333	3.33333	1.73697	0.0076679	Blue	3.44444	3.44444	1.78427	0.0047949	Blue
AIDKCPCB_01900	Putative NAD(P)H nitroreductase YodC	5.16109	22845	15	18	18.8225	0.00142955	430	4	23	14	11	23	27	36	19	37	30	41	26	13	22	22	9	13	27	23	10	2.67532	2.67532	1.41971	0.0126603	Blue	2.71429	2.71429	1.44057	0.0175549	Blue	2.15584	2.15584	1.10825	0.0429856	Blue	2.36364	2.36364	1.24101	0.0827395	Green
AIDKCPCB_02398	Alanine--tRNA ligase	4.99067	97008	52	67	18.7613	0.00142491	1820	62	98	99	105	91	89	98	95	78	88	88	84	99	101	98	78	82	103	99	85	1.94643	1.94643	0.960829	0.048573	Blue	2.46429	2.46429	1.30117	0.00787773	Blue	1.25	1.25	0.321928	0.520819	Red	1.375	1.375	0.459432	0.387307	Red
AIDKCPCB_02556	Threonine--tRNA ligase 1	5.3377	74153	39	47	18.745	0.00142367	1390	57	75	82	93	62	60	59	80	50	59	59	48	75	80	86	77	65	70	64	89	1.02446	1.02446	0.0348588	0.835295	Red	0.929348	-1.07602	-0.105709	0.560166	Red	1.03261	1.03261	0.0462937	0.799667	Red	1.01359	1.01359	0.0194699	0.91486	Red
AIDKCPCB_02186	Biotin carboxylase	4.99415	49350	23	29	18.46	0.00140202	911	25	47	57	64	48	42	49	45	35	47	34	33	47	58	56	41	37	43	46	57	0.85209	-1.17358	-0.230922	0.257209	Red	0.707395	-1.41364	-0.499411	0.0501325	Red	1.03537	1.03537	0.0501461	0.74793	Red	0.938907	-1.06507	-0.0909462	0.637179	Red
AIDKCPCB_00115	Protein-arginine kinase	5.16074	41019	24	25	18.333	0.00139237	752	15	44	45	37	41	44	49	31	38	35	40	35	42	41	37	31	32	42	40	33	0.954315	-1.04787	-0.067463	0.810474	Red	0.77665	-1.28758	-0.364664	0.295713	Red	1.04569	1.04569	0.0644487	0.821556	Red	0.949239	-1.05348	-0.0751574	0.803873	Red
AIDKCPCB_02208	putative glycine dehydrogenase (decarboxylating) subunit 1	5.99824	49079	22	31	18.2767	0.0013881	897	25	50	45	50	50	43	55	45	37	48	38	33	43	57	49	45	39	52	48	45	1.16552	1.16552	0.22097	0.486751	Red	1.04828	1.04828	0.0680184	0.820039	Red	1.06897	1.06897	0.0962153	0.753946	Red	1.04138	1.04138	0.0584956	0.850139	Red
AIDKCPCB_03476	Polyamine aminopropyltransferase	5.08053	31191	21	24	18.2745	0.00138793	570	22	31	32	37	31	30	28	27	24	28	27	22	31	28	36	21	21	28	35	31	1.13218	1.13218	0.179108	0.426353	Red	0.91954	-1.0875	-0.121015	0.628176	Red	1.13793	1.13793	0.186413	0.416243	Red	1.08046	1.08046	0.111645	0.620095	Red
AIDKCPCB_00017	Pyridoxal 5'-phosphate synthase subunit PdxS	5.3717	31669	22	25	18.0618	0.00137178	572	6	28	19	16	39	30	44	28	37	31	47	31	26	30	25	19	25	40	32	19	0.952381	-1.05	-0.0703893	0.671844	Red	0.833333	-1.2	-0.263034	0.19666	Red	0.952381	-1.05	-0.0703893	0.746189	Red	0.944444	-1.05882	-0.0824622	0.698104	Red
AIDKCPCB_01218	hypothetical protein	5.15322	23853	19	20	17.9432	0.00136277	428	6	28	23	18	33	28	27	20	20	25	26	13	21	28	23	9	19	25	21	15	1.9863	1.9863	0.990085	0.0234114	Blue	2.05479	2.05479	1.03899	0.0180108	Blue	1.42466	1.42466	0.510615	0.194602	Red	1.64384	1.64384	0.717066	0.116399	Green
AIDKCPCB_02467	Valine--tRNA ligase	4.90249	101767	58	66	17.9429	0.00136275	1826	100	101	131	141	79	73	84	92	64	79	71	64	92	101	95	105	79	86	79	110	1.41772	1.41772	0.503574	0.191574	Red	1.11392	1.11392	0.155651	0.702929	Red	1.07595	1.07595	0.10561	0.81712	Red	1.06329	1.06329	0.0885367	0.819944	Red
AIDKCPCB_01422	N5-carboxyaminoimidazole ribonucleotide synthase	5.32022	128421	78	84	17.7619	0.001349	2281	115	130	152	181	95	102	95	108	71	90	79	78	120	132	127	136	115	113	102	140	0.696017	-1.43675	-0.522806	0.0333212	Orange	0.591195	-1.69149	-0.758294	0.0138299	Blue	0.832285	-1.20151	-0.26485	0.150055	Red	0.750524	-1.3324	-0.41403	0.0636782	Red
AIDKCPCB_02908	Cytosol aminopeptidase	4.92043	54113	24	28	17.7222	0.00134598	959	44	56	55	56	49	46	48	44	42	42	43	39	50	54	51	45	40	50	54	51	0.694158	-1.44059	-0.526664	0.0500226	Red	0.553265	-1.80745	-0.853958	0.0165429	Blue	0.891753	-1.12139	-0.165285	0.356606	Red	0.814433	-1.22785	-0.296132	0.164951	Red
AIDKCPCB_00139	30S ribosomal protein S12	11.0865	15423	17	17	17.7008	0.00134436	273	1	12	12	8	33	24	19	9	16	19	27	6	12	17	7	5	10	18	13	5	0.888372	-1.12565	-0.170764	0.130532	Red	0.790698	-1.26471	-0.338802	0.0263228	Orange	0.948837	-1.05392	-0.0757675	0.463689	Red	0.925581	-1.0804	-0.111568	0.379633	Red
AIDKCPCB_01649	8-amino-7-oxononanoate synthase/2-amino-3-ketobutyrate coenzyme A ligase	6.04593	43021	27	29	17.6193	0.00133817	758	18	40	25	26	43	38	55	33	43	44	46	38	36	44	35	30	25	54	51	34	2.40541	2.40541	1.26628	0.0750751	Green	1.94595	1.94595	0.960472	0.145254	Green	1.21622	1.21622	0.2824	0.611703	Red	1.35135	1.35135	0.434403	0.4208	Red
AIDKCPCB_02209	Aminomethyltransferase	5.61823	40413	22	30	17.5686	0.00133432	710	23	37	37	43	41	36	38	32	26	37	30	25	38	37	43	35	30	41	37	44	1.53097	1.53097	0.614449	0.0632219	Green	1.54867	1.54867	0.631032	0.0368061	Blue	1.31858	1.31858	0.39899	0.158527	Red	1.48673	1.48673	0.572138	0.1564	Red
AIDKCPCB_02277	Glycine--tRNA ligase beta subunit	5.44883	76478	43	56	17.5214	0.00133073	1340	30	71	71	82	62	69	79	57	60	59	64	71	79	73	76	56	54	80	77	70	1.04861	1.04861	0.0684797	0.724785	Red	0.847222	-1.18033	-0.239188	0.324014	Red	1.09028	1.09028	0.124696	0.516914	Red	1.08333	1.08333	0.115477	0.587952	Red
AIDKCPCB_03457	CTP synthase	4.98034	59633	34	40	17.44	0.00132455	1040	38	60	62	62	57	50	47	53	40	53	48	45	53	59	58	53	47	51	47	57	1.05039	1.05039	0.0709218	0.806403	Red	1	1	0	1	Red	1.11628	1.11628	0.158698	0.581575	Red	1.10465	1.10465	0.143591	0.62453	Red
AIDKCPCB_03784	Ribosome-binding ATPase YchF	4.87152	40001	22	26	17.3246	0.00131579	693	12	46	32	30	42	40	47	33	31	34	36	29	35	41	35	27	28	40	38	37	0.933628	-1.07109	-0.0990798	0.581406	Red	0.840708	-1.18947	-0.250323	0.231848	Red	1.00442	1.00442	0.00636952	0.969407	Red	0.911504	-1.09709	-0.133678	0.473062	Red
AIDKCPCB_01551	Succinate--CoA ligase [ADP-forming] subunit beta	4.99997	41655	23	29	17.2608	0.00131095	719	20	41	36	31	43	45	40	37	35	36	36	30	36	38	37	33	34	39	35	37	1.33871	1.33871	0.420843	0.23683	Red	1.08065	1.08065	0.111893	0.747667	Red	1.14516	1.14516	0.195551	0.58306	Red	1.18548	1.18548	0.245476	0.485661	Red
AIDKCPCB_02535	Endonuclease MutS2	5.81718	88178	59	69	17.2265	0.00130834	1519	57	79	104	109	64	79	77	77	47	62	60	53	77	97	85	87	72	73	64	96	1.2803	1.2803	0.356485	0.129385	Red	1.06818	1.06818	0.0951572	0.66066	Red	1.12121	1.12121	0.165059	0.444129	Red	1.12879	1.12879	0.174774	0.419221	Red
AIDKCPCB_00411	Mannitol-1-phosphate 5-dehydrogenase	5.01582	40732	29	36	17.2101	0.00130709	701	11	40	28	26	35	39	47	27	34	37	42	34	35	43	42	28	33	43	43	34	0.852691	-1.17276	-0.229905	0.36546	Red	0.640227	-1.56195	-0.643345	0.0732548	Green	0.991501	-1.00857	-0.0123133	0.956013	Red	0.875354	-1.14239	-0.192061	0.465021	Red
AIDKCPCB_00477	Alanine racemase	6.68177	43852	24	28	17.1942	0.00130589	754	28	44	49	45	36	37	34	38	30	33	30	28	42	42	45	44	34	34	32	49	1.3945	1.3945	0.479743	0.194904	Red	1.38532	1.38532	0.47022	0.175741	Red	1.3945	1.3945	0.479743	0.18165	Red	1.44037	1.44037	0.526436	0.137246	Red
AIDKCPCB_01698	Non-homologous end joining protein Ku	6.0742	32016	23	26	17.0227	0.00129286	545	7	29	24	23	31	30	31	26	30	30	33	28	25	35	28	20	22	36	32	25	0.876471	-1.14094	-0.190222	0.341203	Red	0.735294	-1.36	-0.443607	0.0904392	Red	1.04118	1.04118	0.0582146	0.732604	Red	0.9	-1.11111	-0.152003	0.511418	Red
AIDKCPCB_02065	Transcriptional regulatory protein SrrA	5.55285	27555	18	22	17.0205	0.00129269	469	11	25	19	25	30	30	25	20	18	27	24	19	23	27	28	22	19	22	27	28	1.4023	1.4023	0.487794	0.162761	Red	1.43678	1.43678	0.522841	0.138731	Red	1.28736	1.28736	0.364411	0.321633	Red	1.36782	1.36782	0.451874	0.219636	Red
AIDKCPCB_01640	hypothetical protein	5.05175	33753	20	24	16.9466	0.00128708	572	27	29	30	28	33	27	29	31	22	30	25	16	29	32	33	31	31	33	34	22	1.29762	1.29762	0.375867	0.182182	Red	1.09524	1.09524	0.131245	0.632647	Red	1.2381	1.2381	0.308122	0.238052	Red	1.19048	1.19048	0.251539	0.355357	Red
AIDKCPCB_01594	Uridylate kinase	5.38412	25825	14	16	16.728	0.00127048	432	7	21	18	13	28	24	29	13	30	28	34	27	20	21	22	12	14	29	29	13	1.05085	1.05085	0.0715533	0.352263	Red	0.822034	-1.21649	-0.28273	0.169884	Red	1.09322	1.09322	0.128584	0.0452246	Orange	1.05085	1.05085	0.0715533	0.627485	Red
AIDKCPCB_00253	Glyoxal reductase	5.08999	31001	14	20	16.7091	0.00126905	518	10	31	24	17	33	33	31	27	28	25	32	23	25	31	27	17	19	33	27	25	1.55556	1.55556	0.63743	0.118192	Green	1.95238	1.95238	0.965235	0.00950521	Blue	1.25397	1.25397	0.326501	0.338985	Red	1.4127	1.4127	0.498454	0.281835	Red
AIDKCPCB_02164	Dihydrolipoyl dehydrogenase	5.27856	50754	29	34	16.6686	0.00126597	846	30	43	50	51	41	48	41	49	37	49	36	32	42	44	49	43	32	38	44	47	1.48837	1.48837	0.573735	0.0987188	Red	1.30233	1.30233	0.38109	0.255911	Red	1.2093	1.2093	0.274175	0.440959	Red	1.25581	1.25581	0.328623	0.351181	Red
AIDKCPCB_02977	hypothetical protein	5.20853	13465	8	9	16.6357	0.00126347	224	1	3	3	3	12	14	18	12	20	18	26	16	7	11	6	10	8	16	14	6	1.02809	1.02809	0.0399664	0.824868	Red	0.88764	-1.12658	-0.171953	0.443754	Red	1.02247	1.02247	0.0320612	0.854589	Red	0.926966	-1.07879	-0.109411	0.602403	Red
AIDKCPCB_02773	Alcohol dehydrogenase	5.05579	43348	19	24	16.6098	0.0012615	720	23	43	42	31	39	38	39	32	31	33	33	25	31	43	40	39	41	40	39	38	4.28571	4.28571	2.09954	0.00203661	Blue	6	6	2.58496	0.00291611	Blue	2.71429	2.71429	1.44057	0.00952499	Blue	3.42857	3.42857	1.77761	0.0346922	Blue
AIDKCPCB_03767	50S ribosomal protein L9	9.49893	16426	12	14	16.5591	0.00125765	272	3	15	7	10	18	16	18	15	17	18	24	13	15	12	11	11	9	16	14	10	1.06294	1.06294	0.0880562	0.680858	Red	0.881119	-1.13492	-0.182591	0.454799	Red	1.0979	1.0979	0.134749	0.548707	Red	1.13287	1.13287	0.179979	0.393942	Red
AIDKCPCB_03465	Minor cardiolipin synthase ClsB	7.17408	45539	21	23	16.5133	0.00125417	752	29	43	41	42	49	44	35	39	34	41	32	24	38	39	35	39	36	35	34	43	1.82051	1.82051	0.864345	0.0456096	Blue	1.94872	1.94872	0.962525	0.0350233	Blue	1.35897	1.35897	0.442518	0.26761	Red	1.35897	1.35897	0.442518	0.297341	Red
AIDKCPCB_02540	Phenylalanine--tRNA ligase beta subunit	5.00774	88437	47	51	16.5089	0.00125384	1460	67	79	87	93	71	73	67	77	54	65	59	60	72	81	72	84	77	73	63	86	1.07547	1.07547	0.10497	0.527019	Red	0.849057	-1.17778	-0.236067	0.257278	Red	0.974843	-1.02581	-0.0367586	0.78586	Red	0.955975	-1.04605	-0.0649554	0.669153	Red
AIDKCPCB_02637	Catabolite control protein A	5.06591	36568	18	20	16.4351	0.00124823	601	12	32	18	25	32	28	44	27	37	35	42	26	29	29	28	29	25	42	37	24	0.884848	-1.13014	-0.176498	0.191657	Red	0.733333	-1.36364	-0.447459	0.0226658	Orange	0.948485	-1.05431	-0.0763034	0.538936	Red	0.918182	-1.08911	-0.123148	0.39593	Red
AIDKCPCB_03648	Pyrimidine-nucleoside phosphorylase	4.89927	46245	27	34	16.4126	0.00124652	759	16	30	26	29	36	35	58	33	46	44	54	36	39	39	39	29	28	58	54	30	1.48352	1.48352	0.569021	0.108522	Red	1.58242	1.58242	0.66213	0.0542466	Green	1.30769	1.30769	0.387023	0.204168	Red	1.45055	1.45055	0.536599	0.149953	Red
AIDKCPCB_01681	Glutamine synthetase	5.11989	50257	29	33	16.3957	0.00124524	824	21	53	50	48	44	42	45	43	35	37	36	25	40	45	43	42	43	46	41	45	1.58095	1.58095	0.660794	0.0754428	Green	1.75238	1.75238	0.809316	0.00709708	Blue	1.42857	1.42857	0.514573	0.034353	Orange	1.65714	1.65714	0.728698	0.112034	Green
AIDKCPCB_02452	50S ribosomal protein L27	10.3206	10353	6	7	16.3238	0.00123978	169	1	7	4	10	11	11	10	9	6	9	8	5	10	12	8	8	7	12	11	10	1.01136	1.01136	0.0163018	0.950542	Red	0.778409	-1.28467	-0.3614	0.287972	Red	0.988636	-1.01149	-0.0164881	0.950747	Red	1.01705	1.01705	0.0243842	0.926277	Red
AIDKCPCB_02549	50S ribosomal protein L35	12.0417	7536	4	5	16.3217	0.00123962	123	7	6	8	6	7	7	5	5	3	7	8	6	5	6	5	6	6	7	6	7	1.73077	1.73077	0.791413	0.0881099	Green	1.23077	1.23077	0.29956	0.519825	Red	1.61538	1.61538	0.691878	0.131436	Green	1.69231	1.69231	0.758992	0.101767	Green
AIDKCPCB_00287	putative zinc-binding alcohol dehydrogenase	6.01286	41501	17	25	16.3129	0.00123895	677	24	34	40	37	38	40	33	35	32	33	26	26	34	34	38	34	39	29	32	39	0.903226	-1.10714	-0.146841	0.357179	Red	0.903226	-1.10714	-0.146841	0.558985	Red	0.83871	-1.19231	-0.253757	0.0763797	Red	0.967742	-1.03333	-0.0473057	0.673694	Red
AIDKCPCB_03472	Arginine--tRNA ligase	5.26691	62781	41	53	16.1992	0.00123031	1017	24	58	44	44	56	47	61	48	47	50	58	49	56	60	54	47	48	63	57	46	1.07914	1.07914	0.109878	0.508446	Red	0.870504	-1.14876	-0.200078	0.310402	Red	1.03597	1.03597	0.0509839	0.749251	Red	1.02878	1.02878	0.0409303	0.824392	Red
AIDKCPCB_03451	Fructose-1_6-bisphosphatase class 2	5.15373	34038	18	22	16.129	0.00122499	549	8	32	30	24	34	28	29	32	20	31	34	17	24	35	30	24	27	30	35	25	1.24138	1.24138	0.311944	0.242327	Red	1.1954	1.1954	0.257496	0.319366	Red	1.27011	1.27011	0.344959	0.194499	Red	1.25287	1.25287	0.325241	0.232498	Red
AIDKCPCB_01416	hypothetical protein	6.31266	22901	9	11	16.0692	0.00122044	368	17	19	15	15	23	18	21	18	21	21	24	22	18	16	17	18	18	16	15	16	1.29592	1.29592	0.373975	0.277485	Red	1.08163	1.08163	0.113211	0.780244	Red	1.19388	1.19388	0.255655	0.473146	Red	1.23469	1.23469	0.304153	0.382716	Red
AIDKCPCB_02934	hypothetical protein	8.60868	23796	12	13	16.0111	0.00121603	381	12	21	16	12	24	18	20	19	25	20	23	17	19	20	17	20	20	24	18	16	1.2	1.2	0.263034	0.0678751	Red	1.31429	1.31429	0.394279	0.00446333	Orange	1.04286	1.04286	0.0605415	0.518725	Red	0.985714	-1.01449	-0.0207586	0.835591	Red
AIDKCPCB_01382	PTS system fructose-specific EIIABC component	5.64435	66706	28	31	15.9506	0.00121143	1064	48	52	59	61	52	48	51	48	39	48	48	38	61	65	60	60	59	55	54	58	1.30769	1.30769	0.387023	0.10294	Red	1.36923	1.36923	0.453366	0.0745257	Red	1.23077	1.23077	0.29956	0.177714	Red	1.26154	1.26154	0.335184	0.173538	Red
AIDKCPCB_02072	D-alanyl-D-alanine carboxypeptidase DacB	9.24621	43301	24	27	15.8426	0.00120323	686	32	30	36	43	33	29	32	32	29	31	35	34	40	40	41	31	24	40	35	39	0.90625	-1.10345	-0.142019	0.182063	Red	0.790179	-1.26554	-0.339749	0.0286171	Orange	1.11607	1.11607	0.158429	0.11808	Red	1.02679	1.02679	0.0381351	0.669243	Red
AIDKCPCB_00862	p-hydroxybenzoic acid efflux pump subunit AaeA	5.00974	22600	11	12	15.7965	0.00119973	357	9	22	18	17	20	19	14	19	17	22	16	13	18	22	17	22	20	20	15	17	0.896552	-1.11538	-0.157541	0.287041	Red	0.917241	-1.09023	-0.124627	0.395537	Red	1.07586	1.07586	0.105493	0.487068	Red	0.97931	-1.02113	-0.030162	0.877519	Red
AIDKCPCB_00970	Lipoate-protein ligase LplJ	5.84304	38119	23	36	15.7139	0.00119346	599	11	36	30	33	35	33	34	27	30	32	30	20	33	39	37	20	21	33	34	31	1.08571	1.08571	0.118644	0.645497	Red	1.02857	1.02857	0.040642	0.885292	Red	1.18571	1.18571	0.245756	0.338766	Red	1.08571	1.08571	0.118644	0.640832	Red
AIDKCPCB_02424	Protein translocase subunit SecDF	9.19192	82222	40	44	15.6041	0.00118512	1283	65	61	72	78	61	52	50	61	46	57	54	55	59	70	72	84	79	70	62	75	1.16667	1.16667	0.222392	0.471504	Red	1.01754	1.01754	0.025091	0.939827	Red	1.16667	1.16667	0.222392	0.528421	Red	1.07895	1.07895	0.109624	0.739874	Red
AIDKCPCB_02510	Ribonuclease PH	4.93275	26530	15	18	15.5673	0.00118232	413	12	20	24	24	20	24	26	22	20	20	21	20	21	21	22	16	17	22	21	20	0.814286	-1.22807	-0.296393	0.036342	Orange	0.771429	-1.2963	-0.374396	0.0153231	Orange	1.03214	1.03214	0.0456427	0.736484	Red	1.03571	1.03571	0.0506261	0.650916	Red
AIDKCPCB_02571	Malate dehydrogenase	5.01035	33628	18	20	15.5525	0.0011812	523	15	25	18	19	27	27	36	31	28	28	30	27	29	24	25	24	22	33	30	25	1.14286	1.14286	0.192645	0.386828	Red	1.0119	1.0119	0.0170735	0.935309	Red	1	1	0	1	Red	1	1	0	1	Red
AIDKCPCB_01678	GTPase HflX	5.65391	47707	25	32	15.5323	0.00117967	741	17	35	33	44	46	44	45	33	33	39	39	30	40	49	45	26	27	44	38	34	1.54321	1.54321	0.625934	0.0103964	Blue	1.44444	1.44444	0.530515	0.0188797	Orange	1.30864	1.30864	0.38807	0.0511344	Red	1.40741	1.40741	0.49304	0.0445713	Orange
AIDKCPCB_00215	Phosphoglucosamine mutase	4.8042	48316	21	25	15.5228	0.00117894	750	17	48	36	23	48	44	49	34	39	43	41	28	32	49	44	33	38	41	35	28	1.29323	1.29323	0.370982	0.191995	Red	1.09023	1.09023	0.124627	0.646481	Red	1.23308	1.23308	0.30227	0.343661	Red	1.10526	1.10526	0.14439	0.621092	Red
AIDKCPCB_02032	Stage IV sporulation protein A	4.75901	55312	16	16	15.4758	0.00117538	856	35	34	39	35	53	40	47	44	47	50	56	45	40	39	39	46	39	42	42	44	1.39844	1.39844	0.483816	0.167534	Red	1.21094	1.21094	0.276124	0.42577	Red	1.26562	1.26562	0.33985	0.341502	Red	1.14062	1.14062	0.189825	0.579085	Red
AIDKCPCB_03494	Putative heme-dependent peroxidase	5.13027	29459	17	21	15.3773	0.00116789	453	9	28	24	27	25	28	25	24	19	24	22	23	21	27	26	19	12	21	26	23	1.27891	1.27891	0.354917	0.0260421	Orange	1.37415	1.37415	0.458539	0.00557758	Orange	1.14286	1.14286	0.192645	0.0462837	Orange	1.16327	1.16327	0.21818	0.00750162	Orange
AIDKCPCB_01065	3-oxoacyl-[acyl-carrier-protein] synthase 2	4.90929	43830	19	25	15.1038	0.00114712	662	22	33	30	32	31	37	40	30	30	36	36	26	33	38	39	30	33	38	35	33	1.15217	1.15217	0.204358	0.489682	Red	1	1	0	1	Red	1.05435	1.05435	0.0763509	0.807846	Red	0.934783	-1.06977	-0.0972972	0.789675	Red
AIDKCPCB_02849	hypothetical protein	6.09152	8350	2	2	15.0898	0.00114606	126	6	5	6	5	8	7	5	6	8	8	7	5	6	6	7	7	7	6	5	6	1.17355	1.17355	0.230884	0.18017	Red	1.09091	1.09091	0.125531	0.461573	Red	1.19008	1.19008	0.251062	0.130995	Red	1.18182	1.18182	0.241008	0.112581	Red
AIDKCPCB_02386	Transcription elongation factor GreA	4.63597	17496	9	11	15.0892	0.00114601	264	7	9	8	6	15	19	20	15	15	16	24	13	13	12	10	8	13	14	15	12	1.15385	1.15385	0.206451	0.227682	Red	1.23077	1.23077	0.29956	0.121486	Red	1.15385	1.15385	0.206451	0.0498253	Orange	1.07692	1.07692	0.106915	0.359991	Red
AIDKCPCB_03626	Peptidase T	5.08048	45706	22	29	14.8121	0.00112496	677	18	35	28	36	38	36	40	36	23	41	38	18	40	48	40	30	28	40	35	29	2.14706	2.14706	1.10236	0.00192756	Blue	2.11765	2.11765	1.08246	0.0252958	Blue	1.38235	1.38235	0.467126	0.0540598	Red	1.70588	1.70588	0.770518	0.000594765	Blue
AIDKCPCB_00633	putative 3-hydroxybutyryl-CoA dehydrogenase	5.92616	31582	15	18	14.7552	0.00112065	466	6	28	24	15	29	27	27	18	25	29	28	18	18	30	26	17	24	28	30	19	1.27273	1.27273	0.347923	0.139318	Red	1.02479	1.02479	0.0353331	0.918233	Red	1.33884	1.33884	0.420987	0.115022	Red	1.12397	1.12397	0.1686	0.485945	Red
AIDKCPCB_00149	30S ribosomal protein S19	9.99175	10577	7	7	14.749	0.00112017	156	1	5	3	3	11	11	12	7	8	12	12	6	7	9	9	7	7	9	9	8	1.36364	1.36364	0.447459	0.265073	Red	1.35065	1.35065	0.433653	0.280604	Red	1.23377	1.23377	0.303069	0.474165	Red	1.36364	1.36364	0.447459	0.264396	Red
AIDKCPCB_03433	Uracil phosphoribosyltransferase	5.89646	23107	16	18	14.6709	0.00111424	339	10	14	13	14	25	17	21	18	23	20	27	17	16	13	14	15	13	15	19	15	2.8125	2.8125	1.49185	0.00244874	Blue	2.625	2.625	1.39232	0.0144682	Blue	2.25	2.25	1.16993	0.00331037	Blue	2.3125	2.3125	1.20945	0.00288862	Blue
AIDKCPCB_00339	hypothetical protein	5.15547	22531	11	13	14.6465	0.00111239	330	9	17	17	15	21	16	16	15	16	17	18	14	13	18	17	16	18	21	20	16	1.54545	1.54545	0.628031	0.01672	Blue	1.65455	1.65455	0.726435	0.0171714	Blue	1.12727	1.12727	0.172837	0.183957	Red	1.2	1.2	0.263034	0.135112	Red
AIDKCPCB_02050	Cryptic catabolic NAD-specific glutamate dehydrogenase GudB	5.31035	46711	26	30	14.5362	0.00110401	679	9	38	26	29	39	38	42	29	36	33	40	36	41	42	36	25	30	45	38	27	1.16129	1.16129	0.215729	0.32812	Red	1.1129	1.1129	0.154328	0.444998	Red	1.09677	1.09677	0.133267	0.523349	Red	1.27419	1.27419	0.349584	0.112333	Red
AIDKCPCB_02089	Spore germination protein A1	5.6763	55277	20	23	14.364	0.00109094	794	31	38	51	50	46	42	35	40	31	44	34	22	40	49	40	40	44	42	34	41	1.43396	1.43396	0.520007	0.156318	Red	1.40566	1.40566	0.491248	0.173602	Red	1.39623	1.39623	0.481533	0.203552	Red	1.35849	1.35849	0.442005	0.247237	Red
AIDKCPCB_00064	Ribose-phosphate pyrophosphokinase	5.93224	34704	16	17	14.2923	0.00108549	496	13	28	19	19	29	25	34	19	29	27	29	23	29	30	24	17	18	30	32	22	0.95977	-1.04192	-0.0592392	0.759076	Red	0.775862	-1.28889	-0.366128	0.192106	Red	0.994253	-1.00578	-0.00831527	0.96476	Red	0.948276	-1.05455	-0.0766213	0.692484	Red
AIDKCPCB_02642	UDP-N-acetylmuramate--L-alanine ligase	5.10701	48663	20	22	14.2819	0.0010847	695	23	39	35	33	35	35	40	32	30	38	31	30	40	41	40	32	30	39	35	37	1.33735	1.33735	0.419376	0.16519	Red	1.3494	1.3494	0.432315	0.0966513	Red	1.25301	1.25301	0.3254	0.266882	Red	1.27711	1.27711	0.352881	0.251106	Red
AIDKCPCB_03619	L-asparaginase 1	5.02538	36485	18	20	14.2798	0.00108454	521	8	35	30	24	28	32	31	24	26	28	25	20	25	29	28	22	24	28	29	25	1.08955	1.08955	0.123735	0.469122	Red	0.992537	-1.00752	-0.0108068	0.95166	Red	1.17164	1.17164	0.228532	0.209942	Red	1.08209	1.08209	0.11382	0.515134	Red
AIDKCPCB_02471	Glutamate-1-semialdehyde 2_1-aminomutase	5.00401	46720	19	22	14.2765	0.00108429	667	11	40	30	30	39	34	40	32	36	30	36	26	34	42	36	25	31	45	39	31	1.17822	1.17822	0.236606	0.50856	Red	1.0198	1.0198	0.028289	0.939206	Red	1.06931	1.06931	0.096676	0.7898	Red	1.08911	1.08911	0.123148	0.73017	Red
AIDKCPCB_03086	Nickel-binding periplasmic protein	8.53747	60854	31	41	14.2308	0.00108082	866	22	38	46	58	46	41	49	37	33	36	38	30	51	54	58	49	26	46	54	54	1.29565	1.29565	0.373678	0.25958	Red	1.14783	1.14783	0.198904	0.551419	Red	1.22609	1.22609	0.294061	0.397806	Red	1.30435	1.30435	0.383329	0.266737	Red
AIDKCPCB_00002	Beta sliding clamp	4.8893	41982	23	30	14.1489	0.0010746	594	24	30	26	30	29	31	38	28	27	30	30	22	32	35	29	28	23	39	35	28	1.05357	1.05357	0.0752881	0.793513	Red	0.839286	-1.19149	-0.252766	0.442168	Red	1.28571	1.28571	0.36257	0.210909	Red	1.09524	1.09524	0.131245	0.704169	Red
AIDKCPCB_00581	Spore coat protein A	5.84156	58529	23	24	14.1297	0.00107314	827	44	38	47	47	39	37	34	47	47	39	45	41	42	35	37	50	49	34	34	41	1.14035	1.14035	0.189478	0.197278	Red	0.991228	-1.00885	-0.0127111	0.920957	Red	1.12281	1.12281	0.16711	0.159553	Red	1.13158	1.13158	0.178337	0.387093	Red
AIDKCPCB_00161	50S ribosomal protein L18	10.2749	13062	9	12	14.0867	0.00106987	184	2	8	3	7	13	12	10	13	10	13	13	7	9	10	5	11	11	10	11	6	0.894444	-1.11801	-0.160936	0.226455	Red	0.977778	-1.02273	-0.0324215	0.733365	Red	0.933333	-1.07143	-0.0995357	0.482149	Red	0.9	-1.11111	-0.152003	0.329173	Red
AIDKCPCB_02959	Cysteine desulfurase SufS	5.52367	45031	20	25	14.0792	0.0010693	634	17	33	30	32	43	36	40	27	33	30	31	26	35	33	34	25	29	33	37	30	2.16667	2.16667	1.11548	0.0108385	Blue	1.95833	1.95833	0.969626	0.031348	Blue	1.625	1.625	0.70044	0.106798	Green	1.75	1.75	0.807355	0.056804	Green
AIDKCPCB_02286	PhoH-like protein	6.41561	35406	24	29	14.0654	0.00106826	498	8	19	18	22	25	17	34	18	34	32	36	29	27	23	26	21	15	33	42	19	1.2931	1.2931	0.370838	0.14625	Red	1.06897	1.06897	0.0962153	0.643854	Red	1.12931	1.12931	0.175442	0.429756	Red	1.14655	1.14655	0.197301	0.357557	Red
AIDKCPCB_00488	Protein YhgF	5.82827	81064	46	55	14.0383	0.0010662	1138	53	61	79	81	53	52	56	65	42	49	52	43	52	58	60	61	48	56	52	65	1.38028	1.38028	0.464963	0.225738	Red	1.90141	1.90141	0.927068	0.00733603	Blue	1.42254	1.42254	0.508464	0.0848563	Red	1.59155	1.59155	0.670432	0.199797	Green
AIDKCPCB_01558	ATP-dependent protease ATPase subunit ClpY	5.43493	52526	28	33	14.0311	0.00106565	737	10	28	23	27	46	40	53	31	41	48	49	29	47	46	40	25	30	52	45	27	0.827338	-1.2087	-0.273451	0.181622	Red	0.683453	-1.46316	-0.549085	0.0424876	Orange	0.845324	-1.18298	-0.242424	0.216111	Red	0.809353	-1.23556	-0.30516	0.153774	Red
AIDKCPCB_01627	Translocation-enhancing protein TepA	5.01853	26391	14	15	14.0199	0.0010648	370	6	25	12	8	27	23	23	15	19	28	31	13	16	22	22	8	16	24	22	10	1.8913	1.8913	0.919382	0.0170319	Blue	1.8587	1.8587	0.894291	0.0191916	Blue	1.76087	1.76087	0.816288	0.0384005	Blue	1.71739	1.71739	0.780219	0.069223	Green
AIDKCPCB_00742	Peptidoglycan-N-acetylmuramic acid deacetylase PdaA	8.7379	30371	18	22	13.9278	0.0010578	423	13	17	17	23	27	20	34	20	25	22	27	16	19	20	20	19	12	26	26	20	1.67273	1.67273	0.742202	0.122645	Green	1.72727	1.72727	0.788496	0.143357	Green	1.30909	1.30909	0.388565	0.463466	Red	1.38182	1.38182	0.466568	0.364334	Red
AIDKCPCB_00068	Transcription-repair-coupling factor	5.33407	133855	70	88	13.918	0.00105706	1863	133	94	124	128	91	80	79	93	56	85	67	70	92	94	94	117	101	78	75	112	1.41892	1.41892	0.504792	0.106105	Red	1.27027	1.27027	0.345135	0.166036	Red	1.10811	1.10811	0.148099	0.405113	Red	1.18919	1.18919	0.249978	0.411052	Red
AIDKCPCB_01509	Calcium-transporting ATPase	8.28112	97362	33	43	13.8042	0.00104841	1344	55	66	69	83	79	78	73	78	58	77	73	59	59	64	62	62	61	65	53	70	0.718427	-1.39193	-0.477088	0.0232015	Orange	0.583851	-1.71277	-0.776328	0.00448505	Blue	0.830228	-1.20449	-0.268421	0.107899	Red	0.766046	-1.30541	-0.384498	0.0653566	Red
AIDKCPCB_03219	ATP-dependent Clp protease proteolytic subunit	4.89038	21819	14	15	13.7953	0.00104774	301	2	16	15	8	20	19	22	12	22	17	30	20	12	15	13	8	10	18	15	7	1.12635	1.12635	0.17166	0.227242	Red	0.978339	-1.02214	-0.0315931	0.848776	Red	0.906137	-1.10359	-0.142199	0.343562	Red	0.913357	-1.09486	-0.130749	0.417259	Red
AIDKCPCB_01527	hypothetical protein	4.65856	60027	30	34	13.7938	0.00104763	828	27	48	37	39	45	43	50	44	37	44	46	37	40	47	38	30	40	54	47	35	1.71111	1.71111	0.774933	0.0951938	Green	2.06667	2.06667	1.04731	0.0323338	Blue	1.15556	1.15556	0.208587	0.650579	Red	1.2	1.2	0.263034	0.604446	Red
AIDKCPCB_00405	Succinate-semialdehyde dehydrogenase [NADP(+)]	5.54994	50918	24	33	13.7869	0.0010471	702	13	42	36	35	39	36	43	27	32	34	32	28	37	43	39	25	34	44	46	37	1.2	1.2	0.263034	0.17028	Red	1.08387	1.08387	0.116193	0.539139	Red	1.02581	1.02581	0.0367586	0.863162	Red	1.16129	1.16129	0.215729	0.336084	Red
AIDKCPCB_02914	Ferredoxin--NADP reductase 2	5.22877	36661	16	20	13.7476	0.00104412	504	18	26	29	30	25	28	27	25	22	29	23	21	25	28	27	22	20	28	26	25	1.14615	1.14615	0.196801	0.541622	Red	1	1	0	1	Red	1.13846	1.13846	0.187086	0.572112	Red	1.26923	1.26923	0.343954	0.274933	Red
AIDKCPCB_02369	Sorbitol dehydrogenase	4.8958	37411	22	26	13.7393	0.00104349	514	18	27	24	28	28	30	28	24	27	26	27	19	23	29	27	20	29	29	29	22	1.01869	1.01869	0.0267173	0.869218	Red	0.925234	-1.08081	-0.11211	0.565344	Red	0.990654	-1.00943	-0.0135465	0.937788	Red	0.962617	-1.03883	-0.0549665	0.767747	Red
AIDKCPCB_03453	Transaldolase	5.46636	22740	16	17	13.7203	0.00104205	312	6	8	8	8	19	17	23	15	21	22	30	17	14	14	14	14	14	18	16	14	1.12871	1.12871	0.174679	0.26627	Red	1.0198	1.0198	0.028289	0.871752	Red	1.0198	1.0198	0.028289	0.874033	Red	1.11881	1.11881	0.161967	0.335447	Red
AIDKCPCB_02840	hypothetical protein	4.80082	48959	18	18	13.6849	0.00103936	670	28	36	36	35	36	32	26	30	29	36	31	30	37	42	40	29	32	32	33	40	2.29412	2.29412	1.19794	0.00529507	Blue	2.76471	2.76471	1.46713	0.0104012	Blue	1.76471	1.76471	0.819428	0.000982802	Blue	1.94118	1.94118	0.956931	0.00107986	Blue
AIDKCPCB_00144	30S ribosomal protein S10	9.7884	11658	8	9	13.6387	0.00103585	159	1	4	3	6	11	11	10	8	11	11	12	8	8	9	5	7	8	9	8	9	0.920863	-1.08594	-0.118941	0.3704	Red	0.935252	-1.06923	-0.0965733	0.4006	Red	1.09353	1.09353	0.128986	0.387225	Red	1.01439	1.01439	0.0206103	0.860762	Red
AIDKCPCB_02303	Elongation factor 4	5.17045	68700	35	41	13.6099	0.00103366	935	28	49	58	67	49	47	46	48	30	41	35	35	48	60	54	53	40	46	40	61	2.44444	2.44444	1.28951	0.00303994	Blue	2.55556	2.55556	1.35364	0.00228758	Blue	1.83333	1.83333	0.874469	0.0330552	Blue	2.11111	2.11111	1.078	0.0137893	Blue
AIDKCPCB_02457	Septum site-determining protein MinD	4.99261	29051	17	20	13.5279	0.00102744	393	8	26	21	13	27	24	22	21	17	21	21	16	17	23	21	14	17	25	20	19	0.941748	-1.06186	-0.0865877	0.743694	Red	0.703883	-1.42069	-0.506591	0.164379	Red	1.06311	1.06311	0.0882865	0.730339	Red	0.927184	-1.07853	-0.109072	0.715652	Red
AIDKCPCB_02969	hypothetical protein	4.5758	9221	4	4	13.4476	0.00102133	124	2	7	5	3	6	7	8	7	8	9	8	6	5	8	7	6	5	6	7	4	1.36111	1.36111	0.444785	0.206264	Red	1.09722	1.09722	0.133856	0.70234	Red	1.09722	1.09722	0.133856	0.715245	Red	1.18056	1.18056	0.239466	0.497604	Red
AIDKCPCB_00158	30S ribosomal protein S14	10.5051	7299	4	4	13.4265	0.00101973	98	1	5	2	2	8	8	5	4	6	6	6	3	5	6	4	5	5	7	6	4	1.52381	1.52381	0.607683	0.0839355	Green	1.66667	1.66667	0.736966	0.0428003	Blue	1.42857	1.42857	0.514573	0.14196	Red	1.2381	1.2381	0.308122	0.376168	Red
AIDKCPCB_02320	putative protein YqeH	5.89656	40932	16	19	13.4125	0.00101867	549	9	28	27	32	35	35	33	29	20	29	31	18	26	36	31	23	22	31	30	24	2.07143	2.07143	1.05063	0.032769	Blue	1.78571	1.78571	0.836501	0.0541075	Green	1.71429	1.71429	0.777608	0.0555813	Green	1.85714	1.85714	0.893085	0.0348847	Blue
AIDKCPCB_00618	hypothetical protein	8.94973	8142	5	6	13.3874	0.00101676	109	2	8	7	3	14	8	6	4	6	6	7	4	5	8	4	2	3	5	4	3	1.36	1.36	0.443607	0.176311	Red	1.02	1.02	0.0285692	0.937287	Red	1.2	1.2	0.263034	0.434749	Red	1.11	1.11	0.15056	0.647073	Red
AIDKCPCB_03525	Pyridoxine kinase	5.02921	28920	15	19	13.3472	0.00101371	386	7	26	19	11	22	22	22	20	20	25	26	16	15	25	21	16	17	21	20	15	1.5	1.5	0.584963	0.300341	Green	1.125	1.125	0.169925	0.663458	Red	0.958333	-1.04348	-0.0614005	0.901333	Red	0.791667	-1.26316	-0.337035	0.468944	Red
AIDKCPCB_03021	Glyoxal reductase	5.1387	31675	19	23	13.2912	0.00100946	421	9	18	15	16	21	18	33	20	27	22	38	25	19	19	18	16	16	27	28	16	1.34328	1.34328	0.425764	0.267607	Red	1.35821	1.35821	0.441705	0.272689	Red	1.20896	1.20896	0.273761	0.50309	Red	1.14925	1.14925	0.200697	0.607029	Red
AIDKCPCB_02162	2-oxoisovalerate dehydrogenase subunit beta	5.01843	35806	16	17	13.238	0.00100542	474	4	29	22	19	30	31	36	22	28	26	29	22	20	26	23	17	24	24	24	18	1.54839	1.54839	0.630766	0.0841067	Green	1.87097	1.87097	0.903785	0.0216449	Blue	1.22581	1.22581	0.293731	0.168816	Red	1.46774	1.46774	0.553598	0.120417	Red
AIDKCPCB_02719	General stress protein 20U	4.60709	16642	6	8	13.2196	0.00100402	220	0	12	7	4	16	16	13	11	13	18	19	14	8	10	10	10	11	13	7	8	1.57692	1.57692	0.657112	0.124417	Green	1.39744	1.39744	0.482782	0.240194	Red	1.15385	1.15385	0.206451	0.622742	Red	1.20513	1.20513	0.269187	0.511264	Red
AIDKCPCB_01885	2-oxoglutarate dehydrogenase E1 component	5.45384	106771	50	59	13.1215	0.00099657	1401	53	68	84	97	58	65	63	68	54	61	60	55	77	83	83	78	65	72	73	84	2.22222	2.22222	1.152	0.038567	Blue	2.51852	2.51852	1.33258	0.0182798	Blue	1.55556	1.55556	0.63743	0.235416	Green	1.59259	1.59259	0.671377	0.227832	Green
AIDKCPCB_03770	Manganese-dependent inorganic pyrophosphatase	4.60412	33580	19	22	12.9244	0.000981594	434	10	28	21	19	27	25	25	21	24	25	24	20	21	24	21	17	21	23	20	18	0.843137	-1.18605	-0.246161	0.300733	Red	0.764706	-1.30769	-0.387023	0.155325	Red	1.06209	1.06209	0.0869081	0.656087	Red	0.973856	-1.02685	-0.0382193	0.856034	Red
AIDKCPCB_00887	Aerobic glycerol-3-phosphate dehydrogenase	8.8178	61761	35	42	12.9208	0.000981322	798	25	43	44	57	40	40	43	36	34	44	42	29	44	40	44	34	29	46	45	39	1.2439	1.2439	0.314873	0.276223	Red	1.18293	1.18293	0.242361	0.394151	Red	1.06098	1.06098	0.0853915	0.76943	Red	1.04878	1.04878	0.0687128	0.809799	Red
AIDKCPCB_02450	GTPase Obg	4.98919	47628	21	26	12.8916	0.000979105	614	20	29	22	35	27	30	38	33	28	33	32	20	33	37	37	29	23	43	36	29	0.942197	-1.06135	-0.0859001	0.732962	Red	0.884393	-1.13072	-0.17724	0.534377	Red	0.959538	-1.04217	-0.0595888	0.815295	Red	0.942197	-1.06135	-0.0859001	0.757242	Red
AIDKCPCB_03650	Deoxyribose-phosphate aldolase	4.7976	23046	11	12	12.8439	0.000975482	296	1	20	16	11	19	20	18	17	9	17	22	10	13	17	14	11	15	19	17	10	1.2	1.2	0.263034	0.23962	Red	1.06364	1.06364	0.089005	0.712597	Red	1.27273	1.27273	0.347923	0.117971	Red	1.22727	1.22727	0.295456	0.302957	Red
AIDKCPCB_02161	Dihydrolipoyllysine-residue acetyltransferase component of pyruvate dehydrogenase complex	5.25668	45530	21	23	12.8267	0.000974178	584	13	38	25	22	33	37	37	30	30	27	33	23	27	44	31	24	23	34	30	23	1.5	1.5	0.584963	0.211309	Green	1.19231	1.19231	0.253757	0.644236	Red	1.13462	1.13462	0.182203	0.706637	Red	1.25	1.25	0.321928	0.510831	Red
AIDKCPCB_02770	Inner membrane protein YqiK	5.34292	56700	37	49	12.769	0.000969792	724	8	28	19	33	27	36	60	35	40	39	51	36	39	40	38	29	25	54	59	28	1.38235	1.38235	0.467126	0.154837	Red	1.14706	1.14706	0.197939	0.539513	Red	1.27451	1.27451	0.349942	0.343585	Red	1.11765	1.11765	0.160465	0.63174	Red
AIDKCPCB_01554	DNA topoisomerase 1	8.84714	79143	37	45	12.7238	0.000966362	1007	32	62	68	73	52	54	52	49	38	49	41	28	49	59	52	49	49	57	51	43	1.76087	1.76087	0.816288	0.102805	Green	1.84783	1.84783	0.885829	0.029249	Blue	1.63043	1.63043	0.705257	0.0712148	Green	1.84783	1.84783	0.885829	0.116972	Green
AIDKCPCB_01534	3-oxoacyl-[acyl-carrier-protein] reductase FabG	5.93245	26144	12	12	12.6989	0.000964471	332	5	21	12	12	19	19	17	17	19	20	20	17	15	20	16	14	20	19	17	13	0.882845	-1.1327	-0.179768	0.50311	Red	0.669456	-1.49375	-0.578939	0.1195	Red	0.891213	-1.12207	-0.166157	0.537414	Red	0.853556	-1.17157	-0.228441	0.4208	Red
AIDKCPCB_02632	Tyrosine--tRNA ligase 1	5.20914	47704	27	35	12.6614	0.000961624	604	14	34	25	28	30	35	35	17	33	35	36	32	34	35	27	24	21	43	38	28	1.40741	1.40741	0.49304	0.191765	Red	1.48148	1.48148	0.567041	0.140165	Red	1.27778	1.27778	0.353637	0.349118	Red	1.35185	1.35185	0.434937	0.256146	Red
AIDKCPCB_00688	putative ATP-dependent RNA helicase YfmL	8.70498	42974	24	35	12.5192	0.000950823	538	6	30	29	31	34	32	32	20	28	31	29	28	33	31	36	14	11	26	32	25	1.15238	1.15238	0.204618	0.527693	Red	1.33333	1.33333	0.415037	0.126106	Red	1.18095	1.18095	0.239951	0.382543	Red	1.27619	1.27619	0.351844	0.307022	Red
AIDKCPCB_02948	putative siderophore-binding lipoprotein YfiY	5.35979	35661	18	20	12.4786	0.000947741	445	11	24	14	17	22	22	34	24	24	22	38	18	19	26	20	20	20	28	25	17	1.22	1.22	0.286881	0.459403	Red	1.2	1.2	0.263034	0.468011	Red	1.18	1.18	0.238787	0.58496	Red	0.98	-1.02041	-0.0291463	0.949043	Red
AIDKCPCB_03740	Transcriptional regulatory protein WalR	4.92851	27303	17	23	12.3796	0.00094022	338	5	18	21	23	19	24	17	21	12	15	18	10	16	15	20	20	12	16	18	18	1.51429	1.51429	0.598637	0.0654841	Green	1.51429	1.51429	0.598637	0.14062	Green	1.27143	1.27143	0.34645	0.201674	Red	1.34286	1.34286	0.425306	0.158544	Red
AIDKCPCB_03356	5-amino-6-(5-phospho-D-ribitylamino)uracil phosphatase YwtE	5.20234	32643	14	20	12.3457	0.000937644	403	2	20	16	12	27	25	28	17	22	21	30	17	16	27	24	14	19	24	24	18	1.19718	1.19718	0.259644	0.465085	Red	0.830986	-1.20339	-0.267104	0.533056	Red	1.05634	1.05634	0.0790716	0.826955	Red	0.957746	-1.04412	-0.0622843	0.870283	Red
AIDKCPCB_00124	Cysteine--tRNA ligase	5.19028	53499	28	28	12.2993	0.000934121	658	17	37	30	29	44	36	40	23	37	36	37	31	34	35	38	25	27	38	35	29	1.87037	1.87037	0.903324	0.0497166	Blue	1.74074	1.74074	0.799701	0.0839168	Green	1.57407	1.57407	0.654503	0.171693	Green	1.64815	1.64815	0.720846	0.104468	Green
AIDKCPCB_02090	hypothetical protein	6.71628	22132	13	16	12.1995	0.000926544	270	5	14	14	8	20	17	15	12	12	19	12	10	13	17	14	11	11	16	16	14	1.25641	1.25641	0.329308	0.26955	Red	1.23932	1.23932	0.309544	0.191759	Red	1.16239	1.16239	0.217098	0.384237	Red	1.13675	1.13675	0.184918	0.449521	Red
AIDKCPCB_02251	Superoxide dismutase [Mn]	5.20337	22397	9	10	12.1891	0.000925755	273	10	12	10	10	17	13	15	14	16	19	20	15	13	16	10	11	12	14	14	12	1.51111	1.51111	0.59561	0.0904363	Green	1.26667	1.26667	0.341037	0.355508	Red	1.31111	1.31111	0.39079	0.235596	Red	1.35556	1.35556	0.438884	0.182183	Red
AIDKCPCB_01203	Alanine racemase 2	8.63894	43801	21	24	12.1687	0.000924201	533	20	22	26	31	31	23	31	27	32	23	36	26	31	24	25	26	24	21	25	29	1.36957	1.36957	0.453718	0.00833658	Orange	1.6087	1.6087	0.685891	0.00550213	Blue	1.17391	1.17391	0.231326	0.233014	Red	1.21739	1.21739	0.283793	0.017467	Orange
AIDKCPCB_02401	ABC transporter glutamine-binding protein GlnH	6.25903	29432	15	17	12.1636	0.000923818	358	11	18	16	20	21	15	27	23	18	15	24	14	19	18	13	16	13	21	18	18	1.12621	1.12621	0.17148	0.335832	Red	1.17476	1.17476	0.232363	0.282834	Red	1.06796	1.06796	0.0948592	0.569846	Red	1	1	0	1	Red
AIDKCPCB_01884	Dihydrolipoyllysine-residue succinyltransferase component of 2-oxoglutarate dehydrogenase complex	5.12751	45396	29	31	12.1376	0.000921843	551	4	20	14	13	31	25	48	23	42	34	46	27	29	27	30	19	24	40	39	16	1.30435	1.30435	0.383329	0.150742	Red	1.08696	1.08696	0.120294	0.63138	Red	1.01449	1.01449	0.0207586	0.918866	Red	1.07246	1.07246	0.100929	0.6412	Red
AIDKCPCB_02430	Queuine tRNA-ribosyltransferase	6.29108	43602	20	21	12.0866	0.000917967	527	14	36	29	32	23	25	29	24	20	24	27	18	28	30	31	26	21	30	30	30	2.38182	2.38182	1.25206	0.0355566	Blue	2.78182	2.78182	1.47603	0.00442041	Blue	1.98182	1.98182	0.986825	0.019068	Blue	2.23636	2.23636	1.16115	0.0555559	Green
AIDKCPCB_00130	Transcription termination/antitermination protein NusG	5.4519	20097	11	14	12.0416	0.000914549	242	6	9	7	9	18	15	18	11	12	17	19	8	12	15	10	9	9	15	13	10	0.913043	-1.09524	-0.131245	0.645945	Red	0.808696	-1.23656	-0.306331	0.350168	Red	1.03478	1.03478	0.0493277	0.85103	Red	1	1	0	1	Red
AIDKCPCB_01328	PTS system glucose-specific EIICBA component	5.55515	75619	26	30	11.915	0.000904934	901	49	43	48	48	51	51	37	38	38	41	45	32	52	59	51	37	41	47	48	45	1.88571	1.88571	0.915111	0.0119038	Blue	1.71429	1.71429	0.777608	0.0818946	Green	1.42857	1.42857	0.514573	0.0594239	Red	1.45714	1.45714	0.543142	0.0549289	Red
AIDKCPCB_03284	Peptide chain release factor 2	5.19708	37564	15	16	11.8997	0.000903772	447	14	28	28	28	24	20	21	23	22	25	23	19	19	24	24	25	19	20	20	21	0.942708	-1.06077	-0.0851166	0.544647	Red	0.833333	-1.2	-0.263034	0.0537043	Red	1.05729	1.05729	0.0803734	0.601508	Red	0.963542	-1.03784	-0.053581	0.427992	Red
AIDKCPCB_02494	6-phosphogluconolactonase	4.8593	38120	14	16	11.8835	0.000902544	453	17	26	26	25	25	21	22	24	18	24	20	16	27	27	25	21	23	21	24	21	0.901961	-1.1087	-0.148863	0.533645	Red	0.911765	-1.09677	-0.133267	0.579599	Red	0.941176	-1.0625	-0.0874628	0.710406	Red	0.823529	-1.21429	-0.280108	0.289308	Red
AIDKCPCB_00609	Bifunctional purine biosynthesis protein PurH	5.22923	55740	26	36	11.8227	0.000897928	659	20	35	30	36	34	36	35	34	27	40	35	27	30	41	31	30	30	42	37	29	0.979592	-1.02083	-0.0297473	0.842709	Red	0.836735	-1.19512	-0.257158	0.201416	Red	1.06122	1.06122	0.0857299	0.588044	Red	0.94898	-1.05376	-0.075551	0.618587	Red
AIDKCPCB_00601	Adenylosuccinate lyase	5.72788	49386	25	31	11.643	0.000884274	575	15	36	34	33	35	32	31	27	25	28	27	24	36	31	35	21	27	25	24	29	1.144	1.144	0.194087	0.307311	Red	1.064	1.064	0.0894982	0.695267	Red	1.088	1.088	0.121679	0.5684	Red	1.136	1.136	0.183963	0.408817	Red
AIDKCPCB_02924	Dipeptidyl-peptidase 5	5.54636	74296	27	34	11.6426	0.000884247	865	53	48	58	60	40	38	34	50	30	35	30	33	38	49	45	53	45	39	38	49	1.05738	1.05738	0.0804899	0.752306	Red	0.885246	-1.12963	-0.17585	0.528051	Red	1.04098	1.04098	0.0579473	0.841494	Red	0.893443	-1.11927	-0.162553	0.557852	Red
AIDKCPCB_02203	hypothetical protein	9.23251	32904	16	21	11.6095	0.000881734	382	12	19	18	23	25	19	20	21	17	23	23	12	18	19	22	16	19	18	19	19	0.744395	-1.34337	-0.42586	0.0180286	Orange	0.591928	-1.68939	-0.756506	0.00126061	Blue	0.847534	-1.17989	-0.238657	0.0895301	Red	0.784753	-1.27429	-0.349689	0.0183554	Orange
AIDKCPCB_00726	General stress protein 18	4.88593	19040	7	7	11.6071	0.000881553	221	4	13	10	6	17	17	14	11	14	13	16	7	12	10	10	5	13	13	10	6	1.17105	1.17105	0.227806	0.272886	Red	1.03947	1.03947	0.0558532	0.837451	Red	1.03947	1.03947	0.0558532	0.784898	Red	1.03947	1.03947	0.0558532	0.764011	Red
AIDKCPCB_02001	4-hydroxy-tetrahydrodipicolinate reductase	5.36663	29214	13	17	11.5013	0.000873517	336	5	17	17	14	25	20	20	17	15	19	16	11	17	24	22	9	16	16	22	14	1.7027	1.7027	0.767827	0.0432054	Blue	1.45946	1.45946	0.545434	0.179271	Red	1.10811	1.10811	0.148099	0.705067	Red	1.24324	1.24324	0.314109	0.42295	Red
AIDKCPCB_03260	UvrABC system protein A	5.92529	106713	48	61	11.4325	0.000868292	1220	63	62	74	75	56	56	58	64	53	55	44	48	59	72	69	72	62	59	52	67	1.50877	1.50877	0.593375	0.08048	Green	1.14035	1.14035	0.189478	0.57018	Red	1.33333	1.33333	0.415037	0.321345	Red	1.26316	1.26316	0.337035	0.311102	Red
AIDKCPCB_02699	Phospholipase YtpA	6.76381	29865	11	12	11.418	0.000867191	341	10	19	18	16	23	20	14	15	16	18	20	13	16	21	19	14	13	19	20	17	0.856115	-1.16807	-0.224123	0.0565407	Red	0.733813	-1.36275	-0.446516	0.00620729	Orange	0.992806	-1.00725	-0.0104166	0.917851	Red	0.877698	-1.13934	-0.188204	0.119856	Red
AIDKCPCB_02281	GTPase Era	7.86579	34385	17	20	11.3422	0.000861427	390	10	17	14	15	27	18	23	21	30	24	25	16	22	24	18	12	11	27	25	11	1.13433	1.13433	0.181838	0.471187	Red	1.0597	1.0597	0.0836579	0.705067	Red	1.10448	1.10448	0.143364	0.519033	Red	1.08955	1.08955	0.123735	0.577948	Red
AIDKCPCB_02298	Chaperone protein DnaJ	8.42235	41011	16	19	11.2897	0.00085744	463	9	24	22	26	26	27	24	23	21	24	23	20	21	26	27	22	23	25	24	26	1.55	1.55	0.632268	0.0150007	Blue	1.65	1.65	0.722466	0.0348548	Blue	1.33333	1.33333	0.415037	0.163347	Red	1.3	1.3	0.378512	0.387042	Red
AIDKCPCB_02548	50S ribosomal protein L20	11.3877	13657	7	7	11.2763	0.000856423	154	4	4	3	4	9	10	8	7	13	12	14	10	6	8	5	7	10	11	6	3	1.22353	1.22353	0.291049	0.306933	Red	1.08235	1.08235	0.114171	0.684525	Red	1.17647	1.17647	0.234465	0.414909	Red	1.2	1.2	0.263034	0.350788	Red
AIDKCPCB_01525	50S ribosomal protein L28	11.8132	6919	4	6	11.2733	0.000856198	78	1	6	3	3	5	6	6	2	3	5	4	3	5	3	3	4	5	4	4	3	2	2	1	0.00263752	Blue	2.78947	2.78947	1.47999	0.00123473	Blue	1.57895	1.57895	0.658963	0.0175073	Blue	1.78947	1.78947	0.839535	0.134689	Green
AIDKCPCB_02649	Putative aminopeptidase YsdC	5.75103	39124	18	22	11.2719	0.000856088	441	12	29	21	17	28	27	27	16	23	20	25	15	20	28	23	17	20	23	26	24	1.35294	1.35294	0.436099	0.325265	Red	1.11765	1.11765	0.160465	0.681499	Red	1.11765	1.11765	0.160465	0.681499	Red	1.17647	1.17647	0.234465	0.536559	Red
AIDKCPCB_03326	UDP-N-acetylglucosamine 2-epimerase	5.555	42496	16	19	11.2481	0.000854285	478	9	21	21	19	28	25	36	21	20	26	27	16	24	27	29	20	17	35	35	22	1.22892	1.22892	0.297386	0.34169	Red	1.04819	1.04819	0.0679041	0.821294	Red	1.10843	1.10843	0.148523	0.621596	Red	1.16867	1.16867	0.224873	0.413101	Red
AIDKCPCB_01166	Spore coat protein Y	5.43748	18136	8	8	11.1932	0.000850115	203	13	5	12	8	18	10	7	12	9	8	14	13	9	9	7	9	19	8	5	8	1.54054	1.54054	0.623437	0.0586255	Green	1.25676	1.25676	0.329705	0.266127	Red	1.40541	1.40541	0.490986	0.0804099	Red	1.52703	1.52703	0.610726	0.131177	Green
AIDKCPCB_02266	DEAD-box ATP-dependent RNA helicase CshB	9.42144	49925	27	33	11.1768	0.000848866	558	4	25	12	21	46	39	43	19	31	44	49	14	23	40	27	5	17	52	38	9	1.21429	1.21429	0.280108	0.478581	Red	1.14286	1.14286	0.192645	0.550108	Red	0.904762	-1.10526	-0.14439	0.633331	Red	1.04762	1.04762	0.0671142	0.894879	Red
AIDKCPCB_01982	hypothetical protein	9.99809	3760	3	3	11.1702	0.000848368	42	0	0	0	1	2	3	3	2	2	4	4	4	1	2	1	2	2	4	4	1	2.28788	2.28788	1.19401	0.0349169	Blue	2.15152	2.15152	1.10535	0.0925889	Green	1.5	1.5	0.584963	0.381277	Green	1.81818	1.81818	0.862496	0.277733	Green
AIDKCPCB_01792	Cardiolipin synthase C	9.75763	53503	21	28	11.1396	0.000846041	596	38	22	36	23	44	37	25	18	26	29	34	16	33	37	31	29	25	36	25	32	2.8	2.8	1.48543	0.00114013	Blue	3.6	3.6	1.848	0.00319982	Blue	2	2	1	0.017467	Blue	3	3	1.58496	0.0386121	Blue
AIDKCPCB_03261	UvrABC system protein B	5.23434	76261	45	55	11.1328	0.000845528	849	32	45	53	67	40	36	34	40	26	32	31	38	42	49	48	54	45	41	40	56	1.04065	1.04065	0.0574855	0.868504	Red	0.886179	-1.12844	-0.17433	0.559823	Red	1.08943	1.08943	0.123575	0.577991	Red	0.99187	-1.0082	-0.0117772	0.962119	Red
AIDKCPCB_00348	Proline dehydrogenase 2	7.69598	35305	17	24	11.1316	0.000845433	393	4	18	14	20	23	24	22	16	18	22	24	15	22	25	23	18	13	23	28	21	0.766169	-1.30519	-0.384265	0.207377	Red	0.651741	-1.53435	-0.617629	0.0924125	Green	0.9801	-1.0203	-0.0289999	0.903877	Red	0.925373	-1.08065	-0.111893	0.668862	Red
AIDKCPCB_02963	Methionine-binding lipoprotein MetQ	8.99676	30275	16	22	11.0983	0.000842904	336	4	15	12	10	23	15	25	20	23	17	30	13	14	17	12	13	15	24	18	16	1.48333	1.48333	0.568843	0.136058	Red	1.38333	1.38333	0.468149	0.221758	Red	1.53333	1.53333	0.616671	0.106414	Green	1.48333	1.48333	0.568843	0.177251	Red
AIDKCPCB_02060	D-3-phosphoglycerate dehydrogenase	5.38913	57043	23	30	10.9917	0.000834811	627	13	29	37	40	32	32	27	29	26	35	29	25	35	40	36	33	28	29	34	38	1.93333	1.93333	0.95109	0.0165156	Blue	1.93333	1.93333	0.95109	0.0611204	Green	1.33333	1.33333	0.415037	0.213178	Red	1.71111	1.71111	0.774933	0.0413349	Blue
AIDKCPCB_03563	Glutamine-binding periplasmic protein	5.74332	27662	17	20	10.9898	0.000834667	304	8	16	13	10	18	13	20	20	16	15	28	10	15	19	9	11	18	20	14	11	1.00813	1.00813	0.0116818	0.970042	Red	0.96748	-1.03361	-0.0476967	0.884676	Red	1.20325	1.20325	0.266939	0.382083	Red	1.0813	1.0813	0.112768	0.719825	Red
AIDKCPCB_02157	Arginine-binding extracellular protein ArtP	7.6143	27828	19	24	10.9602	0.000832417	305	1	16	11	9	21	16	18	20	19	23	25	13	10	18	11	14	14	19	15	12	1.47059	1.47059	0.556393	0.0470916	Orange	1.43137	1.43137	0.517399	0.257104	Red	1.13725	1.13725	0.185556	0.55953	Red	1.31373	1.31373	0.393664	0.185604	Red
AIDKCPCB_01419	Glutaminase 2	5.89999	33622	16	20	10.9452	0.00083128	368	7	23	16	19	22	22	18	16	18	15	18	10	19	24	24	18	16	21	22	20	1.92683	1.92683	0.946229	0.0491614	Blue	2.04878	2.04878	1.03477	0.0401285	Blue	1.39024	1.39024	0.475338	0.31909	Red	1.56098	1.56098	0.642448	0.166237	Green
AIDKCPCB_01324	putative peptidase	4.802	40342	20	26	10.9315	0.000830241	441	10	22	26	22	24	22	17	26	20	23	19	19	24	26	24	22	16	25	23	31	1.18841	1.18841	0.249028	0.429823	Red	0.942029	-1.06154	-0.0861566	0.807978	Red	1.28986	1.28986	0.367209	0.250039	Red	1.2029	1.2029	0.266515	0.393005	Red
AIDKCPCB_01540	Signal recognition particle protein	9.02645	49526	23	29	10.9034	0.000828101	540	6	23	22	27	30	29	40	20	29	30	35	16	36	25	28	17	17	41	43	26	1.10714	1.10714	0.146841	0.596511	Red	1.0119	1.0119	0.0170735	0.948347	Red	1.19048	1.19048	0.251539	0.33544	Red	1.17857	1.17857	0.237039	0.450535	Red
AIDKCPCB_01541	30S ribosomal protein S16	10.3887	10183	6	6	10.9005	0.000827886	111	0	3	3	1	7	8	7	5	7	7	10	5	5	7	7	7	4	6	7	5	1.5	1.5	0.584963	0.148814	Green	1.39024	1.39024	0.475338	0.241897	Red	1.34146	1.34146	0.423808	0.293724	Red	1.59756	1.59756	0.675871	0.168801	Green
AIDKCPCB_00886	Glycerol kinase	5.00784	55110	20	27	10.8692	0.000825505	599	13	40	27	33	35	32	30	23	33	29	27	22	30	37	39	29	26	33	33	28	2.81818	2.81818	1.49476	0.00240791	Blue	3	3	1.58496	0.00617263	Blue	2.72727	2.72727	1.44746	0.0028675	Blue	2.36364	2.36364	1.24101	0.00945722	Blue
AIDKCPCB_03283	Oligoendopeptidase F_ plasmid	4.96276	68203	27	34	10.8646	0.000825159	741	24	46	48	51	38	43	34	33	30	33	29	33	40	39	41	30	30	42	35	42	1.05983	1.05983	0.0838316	0.793761	Red	0.982906	-1.01739	-0.0248747	0.939415	Red	1.18803	1.18803	0.248576	0.427795	Red	1.05983	1.05983	0.0838316	0.786859	Red
AIDKCPCB_02049	Baeyer-Villiger flavin-containing monooxygenase	5.63224	36206	10	10	10.7993	0.000820199	391	18	17	22	23	20	17	17	23	18	20	16	17	15	20	22	25	19	17	20	25	0.878613	-1.13816	-0.186701	0.471508	Red	0.745665	-1.34109	-0.423401	0.172017	Red	0.890173	-1.12338	-0.167842	0.515819	Red	0.884393	-1.13072	-0.17724	0.502064	Red
AIDKCPCB_00679	Beta-lactam-inducible penicillin-binding protein	9.01332	75380	36	45	10.7986	0.000820146	814	43	43	52	60	38	33	33	40	21	33	28	17	36	45	45	63	47	39	38	60	0.964286	-1.03704	-0.0524674	0.727853	Red	0.892857	-1.12	-0.163499	0.245439	Red	1.02381	1.02381	0.0339473	0.852651	Red	1.0119	1.0119	0.0170735	0.915225	Red
AIDKCPCB_03049	Carboxylesterase	5.25816	28424	12	16	10.7304	0.000814963	305	4	17	15	12	19	17	20	14	16	16	20	13	12	17	16	14	11	17	19	16	0.732673	-1.36486	-0.448758	0.0378036	Orange	0.509901	-1.96117	-0.971711	0.00403997	Blue	0.955446	-1.04663	-0.0657544	0.759382	Red	0.930693	-1.07447	-0.103623	0.611856	Red
AIDKCPCB_02661	Putative dipeptidase	5.12915	51295	20	27	10.7223	0.000814349	550	11	35	26	25	35	29	28	33	15	23	22	18	27	38	39	22	26	35	33	30	1.42308	1.42308	0.509014	0.151746	Red	1.32692	1.32692	0.408085	0.2483	Red	1.21154	1.21154	0.27684	0.421778	Red	1.28846	1.28846	0.365649	0.311808	Red
AIDKCPCB_02847	Long-chain-alcohol dehydrogenase 2	4.77076	43268	17	25	10.6776	0.000810958	462	14	31	21	17	29	31	27	22	20	23	25	17	23	27	26	18	18	27	25	21	1.27723	1.27723	0.353016	0.257428	Red	0.811881	-1.23171	-0.300659	0.422193	Red	1.28713	1.28713	0.364156	0.307116	Red	1.26733	1.26733	0.341789	0.275391	Red
AIDKCPCB_01946	Hydroperoxy fatty acid reductase gpx1	5.5639	18056	9	10	10.6336	0.000807612	192	7	11	10	6	15	11	11	9	8	11	12	7	10	10	9	6	8	10	11	10	1.29885	1.29885	0.377235	0.18665	Red	1.02299	1.02299	0.0327899	0.908408	Red	1.12644	1.12644	0.171766	0.545554	Red	1.09195	1.09195	0.126912	0.656888	Red
AIDKCPCB_01042	hypothetical protein	9.98643	5484	5	5	10.5762	0.000803255	58	0	1	2	1	6	6	3	1	2	8	5	2	1	3	2	1	2	6	4	2	1.31579	1.31579	0.395929	0.134127	Red	1.10526	1.10526	0.14439	0.574154	Red	1.02632	1.02632	0.0374747	0.875081	Red	1.13158	1.13158	0.178337	0.399692	Red
AIDKCPCB_03447	putative NAD-dependent malic enzyme 2	4.93802	62248	23	38	10.5546	0.00080161	657	19	28	25	33	31	31	49	27	25	33	40	33	39	38	43	30	21	42	36	34	2.5	2.5	1.32193	0.0869366	Green	2.625	2.625	1.39232	0.105224	Green	1.375	1.375	0.459432	0.279303	Red	2.25	2.25	1.16993	0.0733162	Green
AIDKCPCB_02038	hypothetical protein	6.83885	32890	9	10	10.5503	0.000801288	347	5	17	17	19	23	21	15	19	17	19	17	13	17	21	18	14	15	22	21	17	1.30275	1.30275	0.381563	0.210689	Red	1.23853	1.23853	0.308631	0.176069	Red	1.41284	1.41284	0.498602	0.0307508	Orange	1.25688	1.25688	0.329848	0.241938	Red
AIDKCPCB_00778	hypothetical protein	5.45256	21425	11	14	10.5018	0.000797599	225	2	9	9	13	16	11	16	8	10	14	14	8	12	12	14	8	9	14	14	12	1.32258	1.32258	0.403356	0.231735	Red	1.12903	1.12903	0.175087	0.592872	Red	1.19355	1.19355	0.255257	0.439261	Red	1.27419	1.27419	0.349584	0.296808	Red
AIDKCPCB_02023	Chorismate synthase	6.00503	42717	15	20	10.394	0.000789415	444	8	26	21	30	27	25	25	20	14	18	22	12	23	26	30	24	21	21	27	24	1.48649	1.48649	0.571906	0.18792	Red	1.35135	1.35135	0.434403	0.286311	Red	1.35135	1.35135	0.434403	0.271966	Red	1.43243	1.43243	0.518467	0.187338	Red
AIDKCPCB_02278	Glycine--tRNA ligase alpha subunit	5.02885	34094	14	15	10.2657	0.000779674	350	8	20	19	17	20	18	17	16	19	18	19	16	20	18	21	15	14	17	19	19	1.13483	1.13483	0.182478	0.585302	Red	0.786517	-1.27143	-0.34645	0.416069	Red	1.20225	1.20225	0.265734	0.426376	Red	1.08989	1.08989	0.124179	0.711897	Red
AIDKCPCB_03250	HPr kinase/phosphorylase	5.74352	34802	16	18	10.2006	0.000774724	355	6	17	16	17	23	18	19	19	20	20	20	14	17	19	20	15	19	21	19	16	1.10294	1.10294	0.141356	0.578432	Red	1.11765	1.11765	0.160465	0.524939	Red	1.14706	1.14706	0.197939	0.453963	Red	1.07353	1.07353	0.102362	0.696274	Red
AIDKCPCB_00813	Putative peroxiredoxin bcp	5.71035	17855	10	14	10.1932	0.000774167	182	1	6	6	6	12	13	16	8	13	15	16	7	6	7	8	8	10	8	10	6	1.38333	1.38333	0.468149	0.118207	Red	1.3	1.3	0.378512	0.205859	Red	1.25	1.25	0.321928	0.265267	Red	1.31667	1.31667	0.39689	0.175479	Red
AIDKCPCB_01460	UDP-N-acetylglucosamine--N-acetylmuramyl- (pentapeptide) pyrophosphoryl-undecaprenol N-acetylglucosamine transferase	9.06801	40238	17	26	10.1645	0.000771987	409	10	22	22	26	19	19	19	21	18	20	18	13	21	27	25	22	15	21	27	24	2.30435	2.30435	1.20436	0.0125506	Blue	2.3913	2.3913	1.2578	0.0197599	Blue	1.43478	1.43478	0.520832	0.137747	Red	1.65217	1.65217	0.724366	0.0574739	Green
AIDKCPCB_01962	Alpha-pyrone synthesis polyketide synthase-like Pks11	5.96889	40639	18	20	10.138	0.000769976	412	7	29	27	23	26	24	24	23	18	23	18	12	21	21	18	19	18	22	20	19	0.97619	-1.02439	-0.0347654	0.895121	Red	0.869048	-1.15068	-0.202493	0.505657	Red	1.17857	1.17857	0.237039	0.372354	Red	1.08333	1.08333	0.115477	0.699867	Red
AIDKCPCB_01348	Putative L_D-transpeptidase YkuD	9.93572	17989	8	10	10.1173	0.0007684	182	8	8	8	10	12	10	11	9	13	10	9	12	9	6	8	7	8	7	8	9	1.12222	1.12222	0.166358	0.621604	Red	0.833333	-1.2	-0.263034	0.529585	Red	0.922222	-1.08434	-0.116814	0.750794	Red	0.922222	-1.08434	-0.116814	0.751306	Red
AIDKCPCB_03364	hypothetical protein	9.20378	42911	22	31	10.0673	0.000764607	432	15	25	25	24	25	23	24	20	12	23	22	15	23	22	27	20	15	22	32	18	1.21053	1.21053	0.275634	0.0523502	Red	1.26316	1.26316	0.337035	0.0652647	Red	0.894737	-1.11765	-0.160465	0.269292	Red	0.947368	-1.05556	-0.0780025	0.469123	Red
AIDKCPCB_02530	putative enoyl-CoA hydratase	5.03161	28302	12	17	10.0346	0.000762122	284	5	20	13	9	19	20	17	13	13	14	16	8	14	21	16	12	11	20	14	9	1.03226	1.03226	0.0458037	0.791319	Red	0.817204	-1.22368	-0.291231	0.284571	Red	1.03226	1.03226	0.0458037	0.802335	Red	0.978495	-1.02198	-0.0313642	0.914384	Red
AIDKCPCB_01966	Carboxypeptidase 1	5.25924	58190	26	29	10.0189	0.000760927	583	10	32	28	41	33	33	31	29	30	29	31	28	27	32	36	20	19	35	32	27	1.43137	1.43137	0.517399	0.191146	Red	1.07843	1.07843	0.108934	0.794563	Red	1.31373	1.31373	0.393664	0.333916	Red	1.13725	1.13725	0.185556	0.678024	Red
AIDKCPCB_00134	50S ribosomal protein L7/L12	4.56042	12643	9	10	9.88689	0.000750901	125	5	4	4	3	5	7	6	5	10	16	13	8	4	5	4	5	3	7	6	5	1.13043	1.13043	0.176878	0.607157	Red	1.06087	1.06087	0.0852473	0.80614	Red	1.03478	1.03478	0.0493277	0.897829	Red	1.01739	1.01739	0.0248747	0.948906	Red
AIDKCPCB_02133	NADPH dehydrogenase	5.26057	37384	17	19	9.87053	0.000749659	369	8	19	18	18	23	21	19	17	18	21	24	17	21	20	15	15	14	21	26	14	1.35	1.35	0.432959	0.0327734	Orange	2.55	2.55	1.3505	0.0185671	Blue	1.1	1.1	0.137504	0.359991	Red	1.25	1.25	0.321928	0.25247	Red
AIDKCPCB_00063	Bifunctional protein GlmU	5.5918	49523	20	25	9.77324	0.000742269	484	18	28	32	31	23	27	26	27	16	25	19	20	22	24	27	24	24	24	23	24	1.25373	1.25373	0.326228	0.21003	Red	1.25373	1.25373	0.326228	0.221157	Red	1.1194	1.1194	0.16273	0.54076	Red	1.1791	1.1791	0.237692	0.472479	Red
AIDKCPCB_02086	Peptidyl-prolyl cis-trans isomerase B	5.57616	15491	8	10	9.7476	0.000740322	151	5	8	4	2	10	13	8	8	10	11	11	6	8	7	6	5	9	7	7	6	0.946903	-1.05607	-0.078712	0.679183	Red	0.743363	-1.34524	-0.427862	0.109671	Red	0.893805	-1.11881	-0.161967	0.427389	Red	0.876106	-1.14141	-0.190822	0.354188	Red
AIDKCPCB_02886	Nicotinate phosphoribosyltransferase	5.50271	55530	19	24	9.74248	0.000739933	541	10	29	28	31	26	27	36	24	26	31	30	24	29	27	31	22	16	31	36	27	1.86957	1.86957	0.902703	0.0271846	Blue	1.82609	1.82609	0.868755	0.0332862	Blue	1.30435	1.30435	0.383329	0.274469	Red	1.43478	1.43478	0.520832	0.14159	Red
AIDKCPCB_03559	Ribosomal RNA large subunit methyltransferase I	8.53962	44246	19	29	9.60539	0.000729521	425	8	20	19	29	26	25	22	18	20	24	23	18	23	26	31	17	15	21	20	20	1.14706	1.14706	0.197939	0.53151	Red	1.12745	1.12745	0.173065	0.564745	Red	1.10784	1.10784	0.147754	0.628127	Red	1.11765	1.11765	0.160465	0.659409	Red
AIDKCPCB_02079	6_7-dimethyl-8-ribityllumazine synthase	5.59058	16424	9	9	9.43741	0.000716763	155	1	4	4	3	13	13	18	4	12	12	19	9	2	5	4	2	7	11	10	2	1.1875	1.1875	0.247928	0.466047	Red	1.1125	1.1125	0.153805	0.647153	Red	1.2625	1.2625	0.336283	0.356813	Red	1	1	0	1	Red
AIDKCPCB_00869	hypothetical protein	9.62687	14978	4	6	9.41381	0.000714971	141	1	5	2	4	10	11	12	9	7	11	15	7	4	9	4	5	7	10	4	4	3.25	3.25	1.70044	0.0500699	Green	3.5	3.5	1.80735	0.0135256	Blue	1.0625	1.0625	0.0874628	0.81647	Red	2.125	2.125	1.08746	0.108557	Green
AIDKCPCB_00164	50S ribosomal protein L15	10.2809	15489	10	11	9.36148	0.000710997	145	0	4	1	3	11	10	12	8	8	13	14	3	6	9	5	8	5	11	9	5	2.875	2.875	1.52356	0.00082114	Blue	2.75	2.75	1.45943	0.0269146	Blue	1.625	1.625	0.70044	0.149949	Green	1.8125	1.8125	0.857981	0.113454	Green
AIDKCPCB_01552	Succinate--CoA ligase [ADP-forming] subunit alpha	5.79791	31449	14	16	9.31667	0.000707593	293	4	15	12	12	16	19	17	13	10	18	13	12	13	21	18	14	16	17	17	16	3.75	3.75	1.90689	0.000592347	Blue	3.5	3.5	1.80735	0.0530284	Green	2.66667	2.66667	1.41504	0.00823735	Blue	2.83333	2.83333	1.5025	0.026218	Blue
AIDKCPCB_01167	Spore coat protein X	4.58761	17850	6	6	9.29972	0.000706306	166	16	6	10	7	12	8	4	10	6	9	11	7	5	9	8	6	11	7	7	7	1.46809	1.46809	0.553936	0.0997666	Red	1.21277	1.21277	0.278301	0.426148	Red	1.48936	1.48936	0.574694	0.106192	Red	1.48936	1.48936	0.574694	0.091677	Red
AIDKCPCB_01426	Cytochrome c oxidase subunit 2	8.33648	40226	20	25	9.27261	0.000704247	373	9	11	12	13	24	23	29	19	24	26	28	15	16	21	17	16	15	20	19	16	0.883721	-1.13158	-0.178337	0.674703	Red	0.860465	-1.16216	-0.216811	0.57942	Red	0.744186	-1.34375	-0.426265	0.321256	Red	0.837209	-1.19444	-0.25634	0.515234	Red
AIDKCPCB_00748	23S rRNA (uracil-C(5))-methyltransferase RlmCD	9.43217	51871	23	30	9.23445	0.000701349	479	14	25	33	29	23	28	29	27	19	26	19	9	22	34	24	28	27	21	19	23	2.02041	2.02041	1.01465	0.00493145	Blue	1.97959	1.97959	0.985203	0.0204647	Blue	1.5102	1.5102	0.594744	0.0065894	Blue	1.5102	1.5102	0.594744	0.0065894	Blue
AIDKCPCB_02541	Phenylalanine--tRNA ligase alpha subunit	5.39373	38692	15	22	9.12333	0.00069291	353	5	25	16	16	26	21	25	16	18	20	19	13	13	19	21	13	14	22	19	12	1.05714	1.05714	0.0801703	0.746368	Red	0.733333	-1.36364	-0.447459	0.242144	Red	1.06667	1.06667	0.0931094	0.733706	Red	0.895238	-1.11702	-0.159657	0.568451	Red
AIDKCPCB_02975	hypothetical protein	10.2969	4715	2	2	9.11983	0.000692644	43	0	1	1	1	2	2	2	2	2	3	3	2	2	2	2	4	3	3	3	3	1.39394	1.39394	0.479168	0.227329	Red	1.12121	1.12121	0.165059	0.672385	Red	1.06061	1.06061	0.0848889	0.836948	Red	1.07576	1.07576	0.105353	0.80104	Red
AIDKCPCB_00960	Heme-degrading monooxygenase HmoB	5.21287	18619	8	8	9.07675	0.000689372	169	1	4	3	5	12	11	12	8	12	11	16	10	7	7	7	7	3	13	12	8	1.71429	1.71429	0.777608	0.0153924	Blue	2	2	1	0.00395758	Blue	2	2	1	0.0307598	Blue	2.28571	2.28571	1.19265	0.00289581	Blue
AIDKCPCB_02536	DNA polymerase/3'-5' exonuclease PolX	5.19887	64023	23	28	9.01239	0.000684483	577	14	34	29	31	32	29	28	26	28	27	26	28	31	38	33	26	23	38	22	34	2.76471	2.76471	1.46713	0.00110943	Blue	3.11765	3.11765	1.64046	0.00204197	Blue	1.88235	1.88235	0.912537	0.0218754	Blue	2.35294	2.35294	1.23447	0.079858	Green
AIDKCPCB_02442	hypothetical protein	6.31276	54815	15	18	8.99389	0.000683078	493	31	12	29	22	40	26	23	28	23	31	36	26	20	21	21	21	35	17	14	17	1.0625	1.0625	0.0874628	0.727169	Red	1.00893	1.00893	0.012824	0.958925	Red	1.17857	1.17857	0.237039	0.374529	Red	1.08036	1.08036	0.111508	0.71971	Red
AIDKCPCB_00770	putative rhamnogalacturonan acetylesterase YesY	4.8023	23283	9	10	8.93356	0.000678496	208	7	10	12	7	10	10	13	10	14	14	13	9	10	9	10	10	9	10	11	10	1.23469	1.23469	0.304153	0.351526	Red	1.22449	1.22449	0.292181	0.332893	Red	0.887755	-1.12644	-0.171766	0.567573	Red	0.887755	-1.12644	-0.171766	0.684465	Red
AIDKCPCB_01519	putative dual-specificity RNA methyltransferase RlmN	6.11642	41492	11	15	8.91738	0.000677268	370	7	20	19	17	23	18	20	16	19	21	19	17	16	20	23	18	18	17	21	21	1.175	1.175	0.232661	0.277652	Red	1.35	1.35	0.432959	0.0863533	Red	1.075	1.075	0.104337	0.587787	Red	1.1	1.1	0.137504	0.485578	Red
AIDKCPCB_01035	Conserved virulence factor B	4.91537	32103	12	14	8.90882	0.000676618	286	8	14	10	14	22	17	17	14	12	17	15	12	17	14	18	11	8	16	15	15	1.20896	1.20896	0.273761	0.348033	Red	1.19403	1.19403	0.255839	0.361287	Red	1.20896	1.20896	0.273761	0.348033	Red	1.20896	1.20896	0.273761	0.334109	Red
AIDKCPCB_03428	ATP synthase subunit delta	9.19724	20077	9	10	8.86587	0.000673355	178	3	6	8	8	10	11	13	6	13	10	11	9	8	6	11	7	4	13	13	8	1.48	1.48	0.565597	0.0367328	Orange	1.2	1.2	0.263034	0.246019	Red	1.28	1.28	0.356144	0.159553	Red	1.16	1.16	0.214125	0.434317	Red
AIDKCPCB_02866	Galactose/methyl galactoside import ATP-binding protein MglA	5.78845	56260	21	27	8.85176	0.000672284	498	14	30	30	33	27	28	25	20	17	24	18	15	29	29	36	26	19	25	24	29	1.51724	1.51724	0.601451	0.0963693	Green	1.62069	1.62069	0.696608	0.0242592	Blue	1.24138	1.24138	0.311944	0.316555	Red	1.44828	1.44828	0.534336	0.251202	Red
AIDKCPCB_01162	Hydroxymethylpyrimidine/phosphomethylpyrimidine kinase	5.67824	28797	9	12	8.82036	0.000669899	254	10	14	16	12	13	11	14	10	16	14	14	11	14	12	15	8	9	16	16	9	0.936937	-1.06731	-0.0939761	0.726433	Red	0.702703	-1.42308	-0.509014	0.152805	Red	1.11712	1.11712	0.15978	0.532676	Red	0.90991	-1.09901	-0.136204	0.626354	Red
AIDKCPCB_00659	Maltose-6'-phosphate glucosidase MalH	5.17648	49470	22	30	8.81342	0.000669372	436	11	29	29	30	27	22	23	21	17	22	15	17	22	24	27	19	18	20	18	25	0.928571	-1.07692	-0.106915	0.552903	Red	1.05357	1.05357	0.0752881	0.666551	Red	0.946429	-1.0566	-0.0794345	0.723003	Red	0.964286	-1.03704	-0.0524674	0.842901	Red
AIDKCPCB_01642	Putative competence-damage inducible protein	5.15936	45649	17	22	8.78442	0.000667169	401	6	22	16	13	24	22	22	25	22	22	23	20	20	22	20	16	20	25	21	20	0.941748	-1.06186	-0.0865877	0.771241	Red	0.728155	-1.37333	-0.457682	0.227524	Red	0.932039	-1.07292	-0.101538	0.739375	Red	0.825243	-1.21176	-0.27711	0.411472	Red
AIDKCPCB_00166	Adenylate kinase	5.03719	23977	15	18	8.75839	0.000665193	210	2	9	5	2	13	13	12	10	13	15	19	11	8	11	10	10	11	14	12	10	1.59016	1.59016	0.669176	0.0702112	Green	1.4918	1.4918	0.577057	0.107536	Red	1.34426	1.34426	0.426815	0.216738	Red	1.47541	1.47541	0.561116	0.113937	Red
AIDKCPCB_02241	50S ribosomal protein L33 1	9.87878	5942	4	4	8.75126	0.000664651	52	1	2	2	2	5	4	3	4	5	2	1	1	2	3	1	3	3	3	3	2	2.36364	2.36364	1.24101	0.0137392	Blue	2.81818	2.81818	1.49476	0.00569141	Blue	1.95455	1.95455	0.966833	0.0436423	Blue	2.31818	2.31818	1.21299	0.014251	Blue
AIDKCPCB_00083	Hypoxanthine-guanine phosphoribosyltransferase	4.76356	19986	7	10	8.70609	0.000661221	174	2	9	6	5	10	8	10	9	17	12	15	12	8	7	7	6	8	9	7	7	1.81818	1.81818	0.862496	0.00541198	Blue	1.18182	1.18182	0.241008	0.640723	Red	1.18182	1.18182	0.241008	0.401243	Red	1.36364	1.36364	0.447459	0.0300197	Orange
AIDKCPCB_01517	Methionyl-tRNA formyltransferase	6.05426	34811	14	17	8.70415	0.000661073	303	2	17	11	14	21	17	21	12	17	16	21	11	16	17	13	12	12	22	17	14	1.57692	1.57692	0.657112	0.0752522	Green	2.30769	2.30769	1.20645	0.00442147	Blue	1.23077	1.23077	0.29956	0.381727	Red	1.34615	1.34615	0.428843	0.219613	Red
AIDKCPCB_02639	hypothetical protein	5.39541	12114	5	5	8.66766	0.000658301	105	2	7	4	3	8	8	7	6	7	7	8	3	3	6	4	4	4	6	4	4	1.5625	1.5625	0.643856	0.140305	Green	1.4375	1.4375	0.523562	0.228742	Red	1.29167	1.29167	0.369234	0.370846	Red	1.4375	1.4375	0.523562	0.233746	Red
AIDKCPCB_01013	putative protein YisK	5.26169	33326	12	17	8.6419	0.000656345	288	4	16	16	15	18	15	15	13	13	14	15	9	13	18	19	12	12	17	18	16	1.65	1.65	0.722466	0.0494908	Blue	1.45	1.45	0.536053	0.196306	Red	1.05	1.05	0.0703893	0.849634	Red	1.1	1.1	0.137504	0.694894	Red
AIDKCPCB_02257	hypothetical protein	4.80716	13163	6	7	8.58467	0.000651999	113	3	5	5	3	8	7	5	4	4	10	7	3	5	10	5	4	6	8	5	6	1.18182	1.18182	0.241008	0.46853	Red	1	1	0	1	Red	1.2	1.2	0.263034	0.457552	Red	1.21818	1.21818	0.284729	0.400705	Red
AIDKCPCB_02617	Acetyl-coenzyme A synthetase	5.50905	58873	22	30	8.57779	0.000651476	505	21	30	34	36	27	25	26	26	17	23	16	20	22	28	29	23	23	25	22	32	1.4	1.4	0.485427	0.122496	Red	1.4	1.4	0.485427	0.303915	Red	1.4	1.4	0.485427	0.244884	Red	1.45	1.45	0.536053	0.0390714	Orange
AIDKCPCB_02431	S-adenosylmethionine:tRNA ribosyltransferase-isomerase	5.57713	38551	17	19	8.53415	0.000648162	329	7	20	22	24	19	17	14	18	8	18	10	11	18	22	22	12	14	14	18	21	0.864	-1.15741	-0.210897	0.291814	Red	0.64	-1.5625	-0.643856	0.0345249	Blue	0.848	-1.17925	-0.237864	0.26744	Red	0.848	-1.17925	-0.237864	0.287675	Red
AIDKCPCB_00248	Proline--tRNA ligase	5.44663	54812	22	26	8.52003	0.000647089	467	11	26	31	32	26	23	25	26	16	23	21	15	23	27	28	20	24	20	21	29	0.935065	-1.06944	-0.0968615	0.771795	Red	0.662338	-1.5098	-0.594361	0.203631	Green	1.01299	1.01299	0.0186157	0.957917	Red	0.922078	-1.08451	-0.117039	0.738361	Red
AIDKCPCB_02606	Iron(3+)-hydroxamate-binding protein FhuD	9.04419	34431	14	19	8.50977	0.00064631	293	5	12	9	10	19	17	25	14	19	18	22	12	17	15	15	7	11	20	16	10	1	1	0	1	Red	0.759615	-1.31646	-0.396659	0.298247	Red	0.980769	-1.01961	-0.0280144	0.928025	Red	0.942308	-1.06122	-0.0857299	0.789319	Red
AIDKCPCB_03517	hypothetical protein	6.22995	23312	7	7	8.49348	0.000645073	198	12	11	10	10	11	9	10	10	11	9	9	9	9	10	12	10	8	7	10	11	1.975	1.975	0.981853	0.0160627	Blue	1.875	1.875	0.906891	0.016871	Blue	1.45	1.45	0.536053	0.149254	Red	1.525	1.525	0.608809	0.113667	Green
AIDKCPCB_01238	D-aminopeptidase	5.41361	30165	6	6	8.45351	0.000642037	255	3	14	14	17	15	15	14	13	10	14	13	8	10	16	14	11	14	11	14	15	0.93617	-1.06818	-0.0951572	0.279303	Red	0.893617	-1.11905	-0.162271	0.121072	Red	0.957447	-1.04444	-0.0627358	0.55201	Red	0.851064	-1.175	-0.232661	0.156306	Red
AIDKCPCB_02307	30S ribosomal protein S20	11.1481	9477	4	5	8.44149	0.000641124	80	0	3	3	3	5	4	6	4	5	5	4	5	5	3	3	5	4	4	4	5	1.17308	1.17308	0.230298	0.520623	Red	0.942308	-1.06122	-0.0857299	0.834685	Red	1.05769	1.05769	0.08092	0.834685	Red	1.11538	1.11538	0.157541	0.667296	Red
AIDKCPCB_01747	DNA topoisomerase 4 subunit A	5.88675	91609	36	51	8.38346	0.000636717	768	52	42	51	51	38	30	29	39	26	36	31	28	30	39	37	53	43	33	31	49	1.76923	1.76923	0.823122	0.0367699	Blue	1.76923	1.76923	0.823122	0.0386121	Blue	1.53846	1.53846	0.621488	0.11716	Green	1.61538	1.61538	0.691878	0.0704426	Green
AIDKCPCB_01555	Methylenetetrahydrofolate--tRNA-(uracil-5-)- methyltransferase TrmFO	5.71086	48152	17	22	8.36933	0.000635644	403	3	23	19	19	23	20	22	21	25	20	22	15	19	21	22	20	16	26	25	22	0.7	-1.42857	-0.514573	0.00539682	Orange	0.625	-1.6	-0.678072	0.00111106	Blue	0.815	-1.22699	-0.295128	0.153756	Red	0.8	-1.25	-0.321928	0.0979739	Red
AIDKCPCB_01178	Putative phosphoesterase YjcG	5.39138	19608	10	13	8.36393	0.000635234	164	1	4	2	2	7	9	15	6	17	10	19	6	8	6	6	6	4	15	15	6	1.32353	1.32353	0.40439	0.304024	Red	1.26471	1.26471	0.338802	0.407834	Red	1.26471	1.26471	0.338802	0.386563	Red	1.36765	1.36765	0.451696	0.270765	Red
AIDKCPCB_01623	Aspartate-semialdehyde dehydrogenase	4.99082	37053	15	21	8.33941	0.000633371	309	5	17	13	14	21	18	21	18	11	16	18	11	15	20	17	11	14	19	17	13	3.15385	3.15385	1.65711	0.0348409	Blue	4.30769	4.30769	2.10692	0.0352772	Blue	2.30769	2.30769	1.20645	0.00215755	Blue	3.38462	3.38462	1.75899	0.0735087	Green
AIDKCPCB_00879	hypothetical protein	5.16902	60068	21	27	8.3239	0.000632193	500	22	28	36	34	23	24	21	29	17	23	20	20	23	25	29	27	27	20	20	32	1.54717	1.54717	0.629632	0.0603157	Green	1.13208	1.13208	0.17897	0.597461	Red	1.26415	1.26415	0.338169	0.31703	Red	1.26415	1.26415	0.338169	0.287059	Red
AIDKCPCB_01293	hypothetical protein	6.03852	6974	2	2	8.3166	0.000631639	58	0	2	1	1	4	3	4	4	4	3	4	2	3	3	2	4	3	3	4	4	0.814516	-1.22772	-0.295985	0.175229	Red	0.677419	-1.47619	-0.561879	0.0436345	Orange	0.870968	-1.14815	-0.199309	0.306978	Red	0.830645	-1.20388	-0.267696	0.269012	Red
AIDKCPCB_01739	Small_ acid-soluble spore protein N	9.69736	5532	3	3	8.31526	0.000631537	46	0	2	2	1	2	3	3	3	3	5	3	1	3	1	2	4	3	2	2	1	2.375	2.375	1.24793	0.00228178	Blue	2.125	2.125	1.08746	0.0121942	Blue	2	2	1	0.0134	Blue	2.25	2.25	1.16993	0.00331037	Blue
AIDKCPCB_00086	33 kDa chaperonin	4.81012	31653	11	13	8.30885	0.00063105	263	8	18	12	9	18	15	14	13	12	17	16	8	12	16	16	10	9	16	13	11	1.66667	1.66667	0.736966	0.0435576	Blue	1.77778	1.77778	0.830075	0.125584	Green	1.55556	1.55556	0.63743	0.174963	Green	1.33333	1.33333	0.415037	0.279303	Red
AIDKCPCB_01969	Ribosomal RNA large subunit methyltransferase K/L	5.90909	43351	20	26	8.30431	0.000630705	360	8	28	21	18	25	22	19	16	13	16	17	11	18	22	23	13	12	22	18	18	1.2549	1.2549	0.327575	0.258048	Red	1.11765	1.11765	0.160465	0.640276	Red	1.13725	1.13725	0.185556	0.544882	Red	1.03922	1.03922	0.0554951	0.86009	Red
AIDKCPCB_02520	Fumarate reductase iron-sulfur subunit	7.46764	28337	10	17	8.29304	0.00062985	235	9	18	10	10	18	16	14	9	7	12	9	9	8	16	15	12	11	10	11	11	1.08861	1.08861	0.122484	0.720764	Red	0.772152	-1.29508	-0.373043	0.366739	Red	1.01266	1.01266	0.0181473	0.960063	Red	0.936709	-1.06757	-0.0943274	0.799578	Red
AIDKCPCB_01064	3-oxoacyl-[acyl-carrier-protein] synthase 3 protein 1	5.12669	33674	13	16	8.25563	0.000627008	278	9	17	14	11	18	17	19	12	14	15	14	10	13	17	14	11	10	16	14	13	1.19608	1.19608	0.258312	0.414406	Red	0.803922	-1.2439	-0.314873	0.340094	Red	1.07843	1.07843	0.108934	0.72994	Red	0.921569	-1.08511	-0.117836	0.667286	Red
AIDKCPCB_01606	Ribosome maturation factor RimP	4.76708	17625	6	7	8.22695	0.00062483	145	5	7	5	6	10	9	7	8	8	11	12	8	5	7	7	6	6	8	5	5	1.27273	1.27273	0.347923	0.160951	Red	1.03636	1.03636	0.0515303	0.81873	Red	1.07273	1.07273	0.101283	0.659998	Red	1.03636	1.03636	0.0515303	0.824667	Red
AIDKCPCB_02602	ATP-dependent RNA helicase DbpA	6.38693	54227	21	28	8.22469	0.000624658	446	13	26	24	26	22	24	26	27	15	24	14	13	24	31	32	21	18	22	22	22	1.40741	1.40741	0.49304	0.016021	Orange	1.59259	1.59259	0.671377	0.0222561	Blue	1.07407	1.07407	0.103093	0.488053	Red	1.03704	1.03704	0.0524674	0.780872	Red
AIDKCPCB_01521	Serine/threonine-protein kinase PrkC	5.14244	72335	24	32	8.15649	0.000619479	590	26	31	40	38	30	22	23	31	17	26	17	18	32	36	31	38	33	33	29	39	1.10753	1.10753	0.147342	0.494814	Red	0.752688	-1.32857	-0.409876	0.204392	Red	1.2043	1.2043	0.268196	0.292745	Red	0.946237	-1.05682	-0.0797272	0.724128	Red
AIDKCPCB_00468	UDP-N-acetylmuramoyl-tripeptide--D-alanyl-D- alanine ligase	5.56722	49485	16	19	8.14388	0.000618521	403	5	26	21	22	26	21	25	17	16	24	20	14	21	25	24	16	15	23	22	20	0.791367	-1.26364	-0.337581	0.122958	Red	0.589928	-1.69512	-0.761389	0.0132877	Blue	1.01439	1.01439	0.0206103	0.896223	Red	0.992806	-1.00725	-0.0104166	0.950398	Red
AIDKCPCB_01944	hypothetical protein	4.91302	42805	18	22	8.10653	0.000615684	347	2	20	16	13	20	20	29	16	18	22	23	11	19	18	18	15	12	20	23	12	1.19231	1.19231	0.253757	0.498798	Red	1	1	0	1	Red	1.15385	1.15385	0.206451	0.583658	Red	1.07692	1.07692	0.106915	0.777814	Red
AIDKCPCB_02030	GTP cyclohydrolase 1	6.14622	20980	12	13	8.10296	0.000615413	170	0	10	5	1	16	13	13	7	11	12	14	7	7	14	9	1	10	8	9	3	1.61818	1.61818	0.694374	0.128279	Green	1.41818	1.41818	0.504043	0.274055	Red	1.34545	1.34545	0.428094	0.308821	Red	1.29091	1.29091	0.368387	0.4371	Red
AIDKCPCB_01985	Penicillin-binding protein 1A/1B	5.11171	99150	39	48	8.06858	0.000612802	800	33	37	45	58	32	40	48	42	31	32	42	26	45	48	41	37	34	42	46	41	2.65	2.65	1.40599	0.0326132	Blue	2.4	2.4	1.26303	0.0478733	Blue	1.75	1.75	0.807355	0.328881	Green	1.7	1.7	0.765535	0.256639	Green
AIDKCPCB_01518	Ribosomal RNA small subunit methyltransferase B	6.57984	49990	18	22	8.06161	0.000612273	403	8	23	24	19	24	26	22	19	21	21	19	12	21	25	27	15	18	21	21	17	0.937853	-1.06627	-0.0925661	0.68688	Red	0.762712	-1.31111	-0.39079	0.165151	Red	0.988701	-1.01143	-0.0163944	0.937612	Red	0.943503	-1.05988	-0.0839013	0.699853	Red
AIDKCPCB_02008	Cytochrome b6-f complex iron-sulfur subunit	6.41714	18911	8	9	8.03765	0.000610453	152	4	8	8	7	15	13	9	8	7	7	10	7	7	9	6	5	4	7	6	5	1.21795	1.21795	0.284453	0.343534	Red	0.987179	-1.01299	-0.0186157	0.955346	Red	1.17949	1.17949	0.23816	0.470774	Red	1.03846	1.03846	0.0544478	0.854736	Red
AIDKCPCB_00801	Enoyl-[acyl-carrier-protein] reductase [NADPH] FabL	6.01909	27256	9	13	8.03493	0.000610246	219	5	15	9	9	13	12	14	10	13	9	10	12	10	10	11	10	12	13	11	11	1.58065	1.58065	0.660514	0.0668512	Green	1.12903	1.12903	0.175087	0.440899	Red	1	1	0	1	Red	0.83871	-1.19231	-0.253757	0.322381	Red
AIDKCPCB_01339	Putative N-acetyl-LL-diaminopimelate aminotransferase	5.43738	43262	16	17	8.0209	0.00060918	347	7	22	20	15	22	18	19	17	14	16	19	13	19	19	26	11	17	16	20	17	1.2619	1.2619	0.335603	0.285283	Red	1.14286	1.14286	0.192645	0.541154	Red	1.07143	1.07143	0.0995357	0.741281	Red	1.21429	1.21429	0.280108	0.35881	Red
AIDKCPCB_02419	GTP pyrophosphokinase	6.59477	85102	28	36	8.01391	0.00060865	682	32	32	43	45	34	32	28	36	29	38	31	15	36	40	31	40	33	38	36	33	1.17647	1.17647	0.234465	0.4458	Red	0.970588	-1.0303	-0.0430687	0.896211	Red	1.16176	1.16176	0.216318	0.566598	Red	1.08824	1.08824	0.121991	0.690024	Red
AIDKCPCB_03426	ATP synthase gamma chain	6.1682	31479	12	13	8.00534	0.000607999	252	2	8	7	5	13	14	21	11	22	18	19	16	10	12	10	8	11	19	18	8	0.858974	-1.16418	-0.219313	0.224031	Red	0.75	-1.33333	-0.415037	0.157178	Red	0.967949	-1.03311	-0.0469975	0.772278	Red	0.923077	-1.08333	-0.115477	0.465691	Red
AIDKCPCB_00961	Penicillin-binding protein 1F	7.65085	78990	30	38	7.98835	0.000606709	631	28	33	42	46	25	27	27	24	14	20	26	20	35	38	35	39	40	39	30	43	2.42308	2.42308	1.27684	0.0152476	Blue	3.03846	3.03846	1.60334	0.000347055	Blue	1.69231	1.69231	0.758992	0.0340316	Blue	2.30769	2.30769	1.20645	0.0418581	Blue
AIDKCPCB_01914	L-lysine 2_3-aminomutase	5.89462	53593	19	26	7.96746	0.000605122	427	16	25	29	24	19	21	19	21	15	20	19	16	21	25	25	21	22	23	21	25	0.699346	-1.42991	-0.515921	0.065702	Red	0.54902	-1.82143	-0.86507	0.0160522	Blue	0.986928	-1.01325	-0.0189831	0.912755	Red	1.01961	1.01961	0.0280144	0.885703	Red
AIDKCPCB_01595	Ribosome-recycling factor	5.3515	20799	10	13	7.93307	0.00060251	165	0	3	2	2	9	15	12	11	13	15	16	9	4	7	8	8	8	12	8	3	0.857143	-1.16667	-0.222392	0.290986	Red	0.755102	-1.32432	-0.405256	0.111844	Red	0.979592	-1.02083	-0.0297473	0.873889	Red	0.969388	-1.03158	-0.0448542	0.807121	Red
AIDKCPCB_01746	DNA topoisomerase 4 subunit B	6.13845	73094	24	34	7.92131	0.000601617	579	10	29	30	42	33	32	32	30	21	29	24	14	36	36	25	27	26	35	34	34	4.63636	4.63636	2.21299	0.00136678	Blue	5.18182	5.18182	2.37346	0.00241154	Blue	2.81818	2.81818	1.49476	0.0063588	Blue	3.18182	3.18182	1.66985	0.0410744	Blue
AIDKCPCB_02165	Butyrate kinase 2	5.76647	40757	18	25	7.90048	0.000600035	322	10	18	16	18	22	16	18	16	11	19	15	11	15	24	18	12	15	16	19	13	1.13913	1.13913	0.187933	0.588835	Red	0.8	-1.25	-0.321928	0.473247	Red	1.11304	1.11304	0.15451	0.675552	Red	1.15652	1.15652	0.209792	0.555614	Red
AIDKCPCB_03775	NAD(P)H dehydrogenase (quinone)	5.22295	21953	6	8	7.83492	0.000595056	172	2	7	4	8	10	9	10	10	10	12	16	7	6	8	8	9	7	11	9	9	1.15152	1.15152	0.203533	0.333882	Red	0.909091	-1.1	-0.137504	0.597623	Red	1.10606	1.10606	0.14543	0.604206	Red	1.01515	1.01515	0.0216951	0.916374	Red
AIDKCPCB_01489	Ribosomal large subunit pseudouridine synthase D	5.63853	33888	11	16	7.81988	0.000593913	265	5	18	13	8	19	14	14	14	12	12	14	10	12	15	17	11	12	16	15	14	1.72	1.72	0.782409	0.0445614	Blue	1.96	1.96	0.970854	0.0460017	Blue	1.4	1.4	0.485427	0.170582	Red	1.6	1.6	0.678072	0.0674592	Green
AIDKCPCB_03387	3-hydroxyacyl-[acyl-carrier-protein] dehydratase FabZ	6.14152	15764	6	8	7.80259	0.0005926	123	3	4	3	3	7	6	7	8	6	10	9	4	5	7	6	6	6	8	7	8	1.35417	1.35417	0.437405	0.242954	Red	1.08333	1.08333	0.115477	0.755778	Red	1.22917	1.22917	0.297681	0.431475	Red	1.27083	1.27083	0.345775	0.344572	Red
AIDKCPCB_02163	2-oxoisovalerate dehydrogenase subunit alpha	4.91609	36705	11	16	7.73737	0.000587647	284	2	15	14	14	18	17	20	13	15	17	16	16	16	16	18	9	11	16	12	9	1.88235	1.88235	0.912537	0.000557733	Blue	1.94118	1.94118	0.956931	0.0599584	Green	1.64706	1.64706	0.719892	0.00228178	Blue	1.94118	1.94118	0.956931	0.00107986	Blue
AIDKCPCB_00845	Signal peptidase I P	9.47526	21335	7	10	7.73377	0.000587373	165	6	7	7	7	10	11	14	8	11	9	8	5	8	5	8	6	6	11	9	9	1.46939	1.46939	0.555215	0.163568	Red	1.38776	1.38776	0.472753	0.222178	Red	1.28571	1.28571	0.36257	0.383085	Red	1.06122	1.06122	0.0857299	0.836678	Red
AIDKCPCB_03305	Transcriptional regulatory protein DegU	5.65146	25836	13	17	7.70243	0.000584993	199	1	10	6	6	14	12	15	7	11	15	19	6	7	16	11	5	6	11	13	8	1.51613	1.51613	0.600393	0.0466155	Blue	1.19355	1.19355	0.255257	0.318485	Red	1	1	0	1	Red	1.25806	1.25806	0.331206	0.146099	Red
AIDKCPCB_03429	ATP synthase subunit b	5.46575	19479	16	20	7.7006	0.000584854	150	0	4	1	1	7	10	14	5	22	12	28	16	1	6	3	0	1	11	7	1	1.92593	1.92593	0.945552	0.0505381	Green	2.03704	2.03704	1.02647	0.0876618	Green	1.59259	1.59259	0.671377	0.240698	Green	1.55556	1.55556	0.63743	0.172234	Green
AIDKCPCB_02640	hypothetical protein	4.99599	16792	7	12	7.68223	0.000583459	129	3	7	4	2	5	5	5	8	7	7	7	10	8	5	7	10	8	4	4	13	4	4	2	0.0235558	Blue	8.2	8.2	3.03562	0.0116853	Blue	1.4	1.4	0.485427	0.553991	Red	2.4	2.4	1.26303	0.253787	Green
AIDKCPCB_02722	S-ribosylhomocysteine lyase	5.29103	17745	6	6	7.66413	0.000582084	136	3	9	5	4	9	8	9	6	8	7	10	6	5	9	6	7	5	7	7	6	1.35	1.35	0.432959	0.237175	Red	1.75	1.75	0.807355	0.0331203	Blue	1.7	1.7	0.765535	0.0584321	Green	1.65	1.65	0.722466	0.239441	Green
AIDKCPCB_00238	hypothetical protein	5.34787	78570	22	26	7.66196	0.000581919	602	14	27	33	39	28	26	34	26	21	30	28	26	34	37	37	35	30	29	31	37	1.44	1.44	0.526069	0.129886	Red	1.4	1.4	0.485427	0.170036	Red	1.24	1.24	0.31034	0.381463	Red	1.16	1.16	0.214125	0.516487	Red
AIDKCPCB_00650	Swarming motility protein SwrC	5.34603	115667	32	42	7.64263	0.000580451	884	31	34	52	56	43	48	32	41	38	39	45	33	51	56	50	40	45	54	48	48	1.00855	1.00855	0.0122783	0.967082	Red	0.931624	-1.07339	-0.10218	0.743657	Red	1.25641	1.25641	0.329308	0.255553	Red	1.11966	1.11966	0.163058	0.571227	Red
AIDKCPCB_02035	Glycerol-3-phosphate dehydrogenase [NAD(P)+]	5.67139	37633	13	18	7.62629	0.00057921	287	9	19	11	7	21	19	18	11	18	16	22	11	15	17	14	9	11	15	16	8	0.949153	-1.05357	-0.0752881	0.765992	Red	0.898305	-1.11321	-0.154723	0.542627	Red	1.13559	1.13559	0.183446	0.441612	Red	1.12429	1.12429	0.169019	0.455153	Red
AIDKCPCB_02727	Putative cytochrome bd menaquinol oxidase subunit I	7.81912	49006	8	10	7.61131	0.000578073	373	9	21	20	25	21	14	13	17	12	20	15	11	16	30	24	18	20	23	20	24	1.46	1.46	0.545968	0.144728	Red	1.42	1.42	0.505891	0.183613	Red	1.18	1.18	0.238787	0.503918	Red	1.08	1.08	0.111031	0.767426	Red
AIDKCPCB_01950	hypothetical protein	5.37538	25634	11	13	7.60708	0.000577752	195	4	11	7	8	13	8	10	12	15	11	15	7	7	10	9	9	10	11	9	9	0.873418	-1.14493	-0.195256	0.549293	Red	0.78481	-1.27419	-0.349584	0.335325	Red	1.16456	1.16456	0.219781	0.511928	Red	1.1519	1.1519	0.204014	0.454481	Red
AIDKCPCB_02570	Alkaline phosphatase synthesis transcriptional regulatory protein PhoP	5.19529	27870	12	14	7.60675	0.000577726	212	4	9	9	12	16	10	14	9	6	16	12	7	12	13	13	7	5	12	13	13	1.38235	1.38235	0.467126	0.127669	Red	1.52941	1.52941	0.612977	0.113363	Green	1.14706	1.14706	0.197939	0.47068	Red	1.26471	1.26471	0.338802	0.219613	Red
AIDKCPCB_02093	hypothetical protein	8.90664	15992	4	4	7.56628	0.000574653	121	2	6	8	4	9	8	5	6	9	10	8	2	7	6	6	5	5	6	5	4	1.39474	1.39474	0.479993	0.160267	Red	1.18421	1.18421	0.243926	0.564562	Red	1.28947	1.28947	0.366782	0.257537	Red	1.23684	1.23684	0.306661	0.411489	Red
AIDKCPCB_03781	30S ribosomal protein S18	11.2465	8993	7	7	7.56144	0.000574285	68	0	3	3	3	8	3	4	3	5	7	6	1	3	3	3	1	3	4	3	2	1.33333	1.33333	0.415037	0.257744	Red	1.375	1.375	0.459432	0.352243	Red	1.16667	1.16667	0.222392	0.505484	Red	1	1	0	1	Red
AIDKCPCB_01532	Phosphate acyltransferase	5.68969	35781	12	15	7.51796	0.000570983	269	6	15	9	9	19	20	19	13	13	19	22	10	10	16	12	10	9	16	13	9	1.69231	1.69231	0.758992	0.169973	Green	1.76923	1.76923	0.823122	0.162434	Green	1.07692	1.07692	0.106915	0.792148	Red	1.23077	1.23077	0.29956	0.422967	Red
AIDKCPCB_02110	ADP-ribose pyrophosphatase	4.95668	21163	7	10	7.51311	0.000570615	159	0	6	9	7	7	10	10	7	9	10	12	8	9	7	10	6	3	9	10	10	1.74419	1.74419	0.802554	0.0185301	Blue	1.5814	1.5814	0.661198	0.115458	Green	1.2093	1.2093	0.274175	0.379689	Red	1.18605	1.18605	0.246161	0.461539	Red
AIDKCPCB_03795	tRNA uridine 5-carboxymethylaminomethyl modification enzyme MnmG	5.91297	69643	19	28	7.50973	0.000570358	523	23	29	32	33	25	25	26	27	17	22	27	22	24	31	29	29	22	24	24	32	1.46154	1.46154	0.547488	0.227682	Red	1.65385	1.65385	0.725825	0.112923	Green	1.38462	1.38462	0.469485	0.30394	Red	1.38462	1.38462	0.469485	0.368206	Red
AIDKCPCB_00556	putative ABC transporter ATP-binding protein YheS	5.45711	73516	30	43	7.46776	0.00056717	549	29	30	43	40	27	28	22	34	15	22	22	15	25	29	30	34	29	24	16	35	0.884298	-1.13084	-0.177396	0.218087	Red	0.760331	-1.31522	-0.395301	0.0546773	Red	0.966942	-1.03419	-0.0484985	0.725711	Red	0.876033	-1.14151	-0.190943	0.280064	Red
AIDKCPCB_01745	putative protein YccU	5.94359	15376	7	8	7.41415	0.000563099	114	0	5	0	2	5	9	10	3	10	9	15	6	3	9	4	4	1	7	8	4	0.787671	-1.26957	-0.344335	0.12728	Red	0.534247	-1.87179	-0.904422	0.00948918	Blue	0.835616	-1.19672	-0.259087	0.197796	Red	0.739726	-1.35185	-0.434937	0.126763	Red
AIDKCPCB_02187	Biotin carboxyl carrier protein of acetyl-CoA carboxylase	4.75476	17037	5	5	7.39567	0.000561695	126	3	6	3	5	8	7	11	6	7	8	7	4	5	6	6	6	5	9	8	6	2.81818	2.81818	1.49476	0.0532056	Green	4	4	2	0.0132784	Blue	2.18182	2.18182	1.12553	0.121415	Green	2.18182	2.18182	1.12553	0.154706	Green
AIDKCPCB_01361	2_3_4_5-tetrahydropyridine-2_6-dicarboxylate N-acetyltransferase	5.0399	24987	8	13	7.36383	0.000559277	184	4	12	8	7	12	14	12	9	7	14	11	4	7	12	7	5	10	13	10	6	1.71429	1.71429	0.777608	0.0331203	Blue	1.42857	1.42857	0.514573	0.0981403	Red	1.28571	1.28571	0.36257	0.137264	Red	1.52381	1.52381	0.607683	0.0604348	Green
AIDKCPCB_01450	Putative cysteine ligase BshC	5.294	63013	24	31	7.34769	0.000558051	463	11	23	27	33	22	26	24	24	17	25	21	15	24	34	29	19	17	22	25	25	1.45714	1.45714	0.543142	0.0948131	Red	1.14286	1.14286	0.192645	0.666612	Red	1	1	0	1	Red	1.22857	1.22857	0.296982	0.396775	Red
AIDKCPCB_00324	Glycine betaine-binding protein OpuAC	9.03392	32361	11	15	7.29273	0.000553877	236	5	12	6	6	14	12	18	11	13	11	15	7	12	17	10	12	10	19	17	9	1.02041	1.02041	0.0291463	0.921909	Red	0.836735	-1.19512	-0.257158	0.477686	Red	1.12245	1.12245	0.16665	0.617159	Red	0.94898	-1.05376	-0.075551	0.815532	Red
AIDKCPCB_01248	hypothetical protein	6.91696	19496	8	9	7.28355	0.000553179	142	1	8	8	5	10	8	9	6	6	8	11	4	7	10	8	5	5	8	7	8	1.78788	1.78788	0.838249	0.0266982	Blue	1.51515	1.51515	0.599462	0.119543	Green	1.66667	1.66667	0.736966	0.0459323	Blue	1.78788	1.78788	0.838249	0.0786983	Green
AIDKCPCB_02179	1-deoxy-D-xylulose-5-phosphate synthase	5.52428	69394	22	29	7.26288	0.000551609	504	16	29	29	36	23	21	30	14	15	20	22	17	28	33	31	25	20	37	27	31	1.42308	1.42308	0.509014	0.206864	Red	1.26923	1.26923	0.343954	0.46303	Red	1.30769	1.30769	0.387023	0.353465	Red	1.23077	1.23077	0.29956	0.451565	Red
AIDKCPCB_03782	Single-stranded DNA-binding protein A	4.86487	19721	6	8	7.25115	0.000550719	143	4	8	6	5	11	10	9	9	8	10	12	7	6	4	4	9	5	5	6	5	0.807018	-1.23913	-0.309328	0.34272	Red	0.684211	-1.46154	-0.547488	0.11675	Red	1.0614	1.0614	0.0859732	0.718556	Red	1.04386	1.04386	0.0619277	0.827644	Red
AIDKCPCB_02287	hypothetical protein	9.54933	45383	20	24	7.24941	0.000550587	329	14	18	20	22	30	18	19	19	13	21	12	10	17	15	15	12	15	13	12	14	1.59259	1.59259	0.671377	0.010712	Blue	1.51852	1.51852	0.602665	0.0490307	Blue	1	1	0	1	Red	0.925926	-1.08	-0.111031	0.608064	Red
AIDKCPCB_02100	Purine nucleoside phosphorylase 1	5.12015	28626	11	13	7.19626	0.00054655	206	3	12	7	6	15	15	16	7	10	11	16	7	10	13	9	7	10	14	11	7	1.15385	1.15385	0.206451	0.407856	Red	0.769231	-1.3	-0.378512	0.184401	Red	0.807692	-1.2381	-0.308122	0.11972	Red	0.74359	-1.34483	-0.427421	0.0543588	Red
AIDKCPCB_02738	RNA polymerase-binding transcription factor DksA	4.20889	27576	6	7	7.18016	0.000545327	198	5	14	7	6	15	11	10	10	11	11	11	5	8	14	9	7	10	16	11	7	1.78125	1.78125	0.83289	0.0683728	Green	1.5	1.5	0.584963	0.181325	Green	1.34375	1.34375	0.426265	0.273798	Red	1.4375	1.4375	0.523562	0.192156	Red
AIDKCPCB_00301	Aldo-keto reductase IolS	4.96951	34480	16	20	7.13457	0.000541865	246	5	11	9	5	9	13	16	8	19	17	24	14	10	12	13	9	9	15	20	8	1.38889	1.38889	0.473931	0.200651	Red	1.16667	1.16667	0.222392	0.577221	Red	1.16667	1.16667	0.222392	0.58156	Red	1.33333	1.33333	0.415037	0.320506	Red
AIDKCPCB_00001	Chromosomal replication initiator protein DnaA	6.15062	47681	18	23	7.13072	0.000541573	340	2	17	13	18	20	17	24	16	15	21	17	18	19	23	21	12	7	24	21	15	1.47059	1.47059	0.556393	0.145988	Red	2.29412	2.29412	1.19794	0.00667228	Blue	1.41176	1.41176	0.4975	0.103352	Red	1.64706	1.64706	0.719892	0.148998	Green
AIDKCPCB_00564	10 kDa chaperonin	4.89053	10168	5	7	7.08104	0.000537799	72	0	3	1	0	6	5	4	2	7	6	7	6	1	4	4	2	5	4	3	2	1.5	1.5	0.584963	0.167389	Green	1.38889	1.38889	0.473931	0.252004	Red	1.46296	1.46296	0.548893	0.210735	Red	1.31481	1.31481	0.39486	0.448481	Red
AIDKCPCB_01443	putative protein YlbL	8.27872	37558	10	13	6.97588	0.000529812	262	5	12	11	11	11	13	17	14	14	14	17	7	15	15	13	12	13	18	17	13	2.625	2.625	1.39232	0.0273108	Blue	3.75	3.75	1.90689	0.00202259	Blue	1.875	1.875	0.906891	0.140647	Green	2.25	2.25	1.16993	0.040364	Blue
AIDKCPCB_02088	Diaminopimelate decarboxylase	4.76647	48906	11	16	6.95211	0.000528007	340	12	20	21	19	17	17	19	17	14	16	13	16	17	19	20	17	17	20	13	16	1.37209	1.37209	0.456378	0.0992399	Red	1.30233	1.30233	0.38109	0.270476	Red	1.37209	1.37209	0.456378	0.0823957	Red	1.51163	1.51163	0.596103	0.0391481	Blue
AIDKCPCB_03798	Membrane protein insertase MisCA	9.74393	29065	3	3	6.94994	0.000527842	202	5	9	12	7	11	11	11	9	11	11	15	10	10	10	11	8	8	12	13	8	0.973684	-1.02703	-0.0384741	0.825736	Red	0.828947	-1.20635	-0.270648	0.213083	Red	1.01316	1.01316	0.018859	0.914299	Red	0.921053	-1.08571	-0.118644	0.5728	Red
AIDKCPCB_00878	Hexitol phosphatase B	4.75615	25191	9	11	6.94693	0.000527613	175	4	9	8	7	14	10	12	8	10	10	11	7	6	10	9	7	6	10	9	8	1.24324	1.24324	0.314109	0.232403	Red	1.37838	1.37838	0.462972	0.112916	Red	1.16216	1.16216	0.216811	0.406542	Red	1.21622	1.21622	0.2824	0.354172	Red
AIDKCPCB_00216	Glutamine--fructose-6-phosphate aminotransferase [isomerizing]	4.97988	65458	19	28	6.93575	0.000526764	454	13	25	26	27	21	19	19	28	17	27	20	19	21	27	28	18	24	27	22	26	1.5	1.5	0.584963	0.0563401	Green	1.3125	1.3125	0.392317	0.123304	Red	1.125	1.125	0.169925	0.50673	Red	1.15625	1.15625	0.209453	0.400735	Red
AIDKCPCB_01259	Gamma-glutamyl phosphate reductase	5.23031	45039	14	21	6.92733	0.000526125	312	8	15	18	15	16	17	20	14	15	16	10	9	17	20	16	18	15	19	17	17	0.957895	-1.04396	-0.062061	0.808045	Red	0.915789	-1.09195	-0.126912	0.631762	Red	1.03158	1.03158	0.0448542	0.860046	Red	1.08421	1.08421	0.116645	0.596571	Red
AIDKCPCB_01410	Fructose-1_ 6-bisphosphatase/inositol-1-monophosphatase	5.33612	29907	10	14	6.92146	0.000525679	207	7	12	10	11	14	11	9	8	10	9	12	7	13	11	14	10	9	10	11	9	1.18333	1.18333	0.242857	0.316206	Red	0.9	-1.11111	-0.152003	0.606256	Red	1.25	1.25	0.321928	0.17732	Red	1.2	1.2	0.263034	0.259552	Red
AIDKCPCB_00963	Ferrochelatase	4.67799	34753	10	13	6.8771	0.00052231	239	3	14	10	7	12	11	11	10	14	14	15	11	12	16	20	9	7	15	14	14	1.04545	1.04545	0.0641303	0.779941	Red	0.954545	-1.04762	-0.0671142	0.750238	Red	1.18182	1.18182	0.241008	0.208349	Red	0.977273	-1.02326	-0.0331669	0.842439	Red
AIDKCPCB_02644	Phenylalanine--tRNA ligase beta subunit	4.56691	21696	10	10	6.86763	0.00052159	149	0	7	4	3	12	9	10	9	9	11	14	6	8	9	6	6	7	10	4	5	1.26316	1.26316	0.337035	0.363616	Red	1.52632	1.52632	0.610053	0.11775	Green	1.60526	1.60526	0.68281	0.135829	Green	1.42105	1.42105	0.50696	0.229344	Red
AIDKCPCB_03678	Vitamin B12 import ATP-binding protein BtuD	5.92729	34996	14	18	6.85793	0.000520854	240	3	13	16	15	13	14	11	12	11	12	13	12	9	13	17	12	7	13	11	13	2.44444	2.44444	1.28951	0.0130648	Blue	2.44444	2.44444	1.28951	0.0269549	Blue	1.83333	1.83333	0.874469	0.0749981	Green	1.66667	1.66667	0.736966	0.176713	Green
AIDKCPCB_01428	Cytochrome c oxidase subunit 3	7.82843	23194	3	3	6.85522	0.000520648	159	8	11	9	9	8	7	6	8	5	8	7	7	8	8	9	8	9	6	9	9	1.05882	1.05882	0.0824622	0.820447	Red	1.01961	1.01961	0.0280144	0.93887	Red	1.07843	1.07843	0.108934	0.781847	Red	0.941176	-1.0625	-0.0874628	0.830694	Red
AIDKCPCB_02854	Cystathionine beta-lyase PatB	5.74173	44368	12	16	6.85179	0.000520387	304	3	17	17	17	22	15	18	17	10	16	15	10	15	18	19	11	14	16	18	16	0.804878	-1.24242	-0.313158	0.0474548	Orange	0.756098	-1.32258	-0.403356	0.030766	Orange	0.902439	-1.10811	-0.148099	0.215036	Red	0.902439	-1.10811	-0.148099	0.347558	Red
AIDKCPCB_01538	Signal recognition particle receptor FtsY	4.88051	36020	13	19	6.80178	0.000516589	245	2	14	10	7	14	15	15	11	15	12	16	11	12	10	14	13	11	16	15	12	1.31034	1.31034	0.389947	0.301113	Red	0.948276	-1.05455	-0.0766213	0.854555	Red	1.15517	1.15517	0.208108	0.594892	Red	1.17241	1.17241	0.229482	0.53218	Red
AIDKCPCB_00846	L-methionine gamma-lyase	5.44597	46472	16	16	6.75676	0.00051317	314	6	15	9	12	14	15	25	13	22	16	22	14	16	19	17	12	11	21	22	13	1.59459	1.59459	0.67319	0.114566	Green	1.56757	1.56757	0.648528	0.129065	Green	1.43243	1.43243	0.518467	0.214455	Red	1.56757	1.56757	0.648528	0.129065	Green
AIDKCPCB_00773	Zinc-type alcohol dehydrogenase-like protein	5.27427	36747	11	13	6.74885	0.00051257	248	8	13	15	17	11	12	12	12	13	11	13	12	14	10	13	16	12	10	9	15	1.54348	1.54348	0.626185	0.120508	Green	1.69565	1.69565	0.76184	0.0301474	Blue	1.47826	1.47826	0.563901	0.0675883	Red	1.54348	1.54348	0.626185	0.120508	Green
AIDKCPCB_00955	Protein hit	6.10952	16089	7	8	6.71266	0.000509821	108	2	7	3	3	11	10	9	4	4	9	7	4	2	8	4	5	4	5	4	3	0.894737	-1.11765	-0.160465	0.49554	Red	0.929825	-1.07547	-0.10497	0.646284	Red	1	1	0	1	Red	0.877193	-1.14	-0.189034	0.486476	Red
AIDKCPCB_01353	putative protein YkuJ	4.37195	9250	4	4	6.7027	0.000509065	62	1	2	1	0	5	4	5	4	2	7	8	3	2	4	1	3	2	3	3	2	2	2	1	0.0515316	Green	1.47368	1.47368	0.559427	0.222581	Red	1.21053	1.21053	0.275634	0.571691	Red	1.05263	1.05263	0.0740006	0.84328	Red
AIDKCPCB_01245	Gamma-D-glutamyl-L-lysine dipeptidyl-peptidase	6.00938	33578	11	18	6.70082	0.000508921	225	9	12	16	15	14	11	12	10	8	10	8	7	9	14	14	11	10	11	8	16	2.75	2.75	1.45943	0.000666038	Blue	3	3	1.58496	0.0682953	Green	1.75	1.75	0.807355	0.105965	Green	1.75	1.75	0.807355	0.0273393	Blue
AIDKCPCB_01452	Ribosomal RNA small subunit methyltransferase H	6.1865	34805	10	11	6.69444	0.000508437	233	7	11	12	10	16	11	16	8	10	10	11	9	11	15	13	10	11	15	15	12	0.910714	-1.09804	-0.13493	0.520144	Red	0.660714	-1.51351	-0.597902	0.0502871	Green	0.928571	-1.07692	-0.106915	0.635954	Red	0.875	-1.14286	-0.192645	0.479882	Red
AIDKCPCB_03230	Nucleotide-binding protein YvcJ	6.34558	35174	10	14	6.68107	0.000507422	235	5	12	12	13	15	12	12	12	10	14	8	9	12	12	14	13	11	11	14	14	1.25	1.25	0.321928	0.279948	Red	1	1	0	1	Red	1.20455	1.20455	0.268489	0.196306	Red	1.29545	1.29545	0.373458	0.0724818	Red
AIDKCPCB_02003	hypothetical protein	7.80885	32257	7	9	6.66522	0.000506218	215	1	10	15	13	11	13	11	12	11	12	12	7	9	11	13	10	12	10	9	13	1.19565	1.19565	0.257798	0.322983	Red	0.978261	-1.02222	-0.0317089	0.916212	Red	1.19565	1.19565	0.257798	0.314477	Red	1.17391	1.17391	0.231326	0.379538	Red
AIDKCPCB_00431	General stress protein 26	4.65677	15883	4	6	6.61084	0.000502088	105	1	5	4	2	7	5	6	4	6	8	9	6	5	7	7	3	5	6	6	3	1.18605	1.18605	0.246161	0.566263	Red	1.06977	1.06977	0.0972972	0.832381	Red	1.09302	1.09302	0.128324	0.773142	Red	1.11628	1.11628	0.158698	0.720536	Red
AIDKCPCB_01533	Malonyl CoA-acyl carrier protein transacylase	4.87315	33433	14	19	6.61024	0.000502042	221	5	14	8	6	14	12	19	7	19	8	17	12	11	11	8	9	6	12	15	8	1.625	1.625	0.70044	0.07163	Green	2.0625	2.0625	1.04439	0.0121487	Blue	1.625	1.625	0.70044	0.107789	Green	1.5	1.5	0.584963	0.137063	Green
AIDKCPCB_01890	Cyclic di-AMP synthase CdaS	5.17469	23183	13	15	6.59966	0.000501239	153	1	7	5	3	11	7	13	7	13	8	15	8	7	6	6	5	6	10	11	4	1.51351	1.51351	0.597902	0.190087	Green	1.62162	1.62162	0.697437	0.124404	Green	1.16216	1.16216	0.216811	0.525659	Red	1.21622	1.21622	0.2824	0.509186	Red
AIDKCPCB_03534	FMN reductase (NADPH)	5.72374	28187	9	11	6.59879	0.000501172	186	3	10	9	6	12	13	10	8	12	11	9	9	8	10	9	10	9	11	9	8	2.1	2.1	1.07039	0.0327836	Blue	2.4	2.4	1.26303	0.021543	Blue	1.4	1.4	0.485427	0.221441	Red	1.75	1.75	0.807355	0.126773	Green
AIDKCPCB_01544	Ribosome maturation factor RimM	5.3491	20281	9	9	6.55786	0.000498064	133	1	5	6	6	7	9	11	8	5	7	10	4	8	6	6	6	5	7	9	7	1.46875	1.46875	0.554589	0.105775	Red	1.40625	1.40625	0.491853	0.132082	Red	1.28125	1.28125	0.357552	0.253304	Red	1.28125	1.28125	0.357552	0.257859	Red
AIDKCPCB_02269	GTP cyclohydrolase 1 type 2	5.20792	41189	15	17	6.55515	0.000497858	270	2	20	12	10	21	18	16	11	13	13	21	10	12	18	15	6	11	17	13	11	1.77273	1.77273	0.825971	0.0305505	Blue	1.36364	1.36364	0.447459	0.304452	Red	1.36364	1.36364	0.447459	0.195793	Red	1.45455	1.45455	0.540568	0.140364	Red
AIDKCPCB_01268	Response regulator ArlR	5.1957	26090	6	8	6.55424	0.000497789	171	2	8	10	10	9	9	9	8	8	12	9	5	10	10	10	9	4	10	10	9	1.45833	1.45833	0.544321	0.255137	Red	1.27083	1.27083	0.345775	0.491332	Red	1.14583	1.14583	0.196397	0.712242	Red	1.16667	1.16667	0.222392	0.640838	Red
AIDKCPCB_02589	hypothetical protein	5.53328	24782	6	8	6.537	0.00049648	162	5	10	10	8	8	10	5	9	10	10	9	3	9	10	8	8	6	6	9	9	1.14706	1.14706	0.197939	0.557953	Red	1.11765	1.11765	0.160465	0.690042	Red	1.26471	1.26471	0.338802	0.321017	Red	1.08824	1.08824	0.121991	0.763714	Red
AIDKCPCB_01893	putative N-acetyl-alpha-D-glucosaminyl L-malate deacetylase 2	5.09382	25434	7	9	6.5267	0.000495697	166	1	7	5	10	11	11	10	9	8	10	13	7	9	9	9	6	5	9	8	9	0.972973	-1.02778	-0.0395284	0.881058	Red	0.972973	-1.02778	-0.0395284	0.907655	Red	1.05405	1.05405	0.0759489	0.715084	Red	0.918919	-1.08824	-0.121991	0.628546	Red
AIDKCPCB_01736	Aconitate hydratase A	4.88624	99556	33	40	6.46872	0.000491294	644	39	34	45	56	31	26	30	30	16	25	21	19	33	37	37	34	30	32	29	40	1.66667	1.66667	0.736966	0.0939496	Green	1.55556	1.55556	0.63743	0.160592	Green	1.37037	1.37037	0.454566	0.286986	Red	1.2963	1.2963	0.374396	0.392399	Red
AIDKCPCB_01508	putative protein YloA	8.15782	65603	25	29	6.44788	0.000489711	423	21	22	32	29	18	22	21	20	15	20	17	11	21	23	20	26	18	22	23	22	0.679775	-1.47107	-0.55687	0.0536686	Red	0.477528	-2.09412	-1.06634	0.0107613	Blue	0.814607	-1.22759	-0.295824	0.179244	Red	0.758427	-1.31852	-0.398918	0.106482	Red
AIDKCPCB_02920	NADH dehydrogenase	6.10732	39578	12	20	6.44297	0.000489339	255	9	15	14	13	17	10	9	11	11	16	10	11	12	14	16	10	13	15	13	16	0.787037	-1.27059	-0.345497	0.117815	Red	0.62037	-1.61194	-0.688798	0.0234661	Blue	0.87037	-1.14894	-0.200299	0.300903	Red	0.824074	-1.21348	-0.279154	0.176497	Red
AIDKCPCB_01535	Acyl carrier protein	3.80261	8547	3	3	6.43501	0.000488733	55	0	1	0	1	5	4	4	3	3	4	5	3	3	3	3	1	3	4	4	1	0.927273	-1.07843	-0.108934	0.670525	Red	0.945455	-1.05769	-0.08092	0.704864	Red	1.01818	1.01818	0.0259952	0.896525	Red	1.10909	1.10909	0.149378	0.369362	Red
AIDKCPCB_01076	Oligopeptide transport system permease protein OppC	9.13707	33716	8	9	6.40645	0.000486565	216	9	9	16	11	12	13	9	9	9	11	11	8	12	15	10	8	11	10	11	12	3.33333	3.33333	1.73697	0.000666038	Blue	3.16667	3.16667	1.66297	0.00223152	Blue	2.33333	2.33333	1.22239	0.0191846	Blue	2.66667	2.66667	1.41504	0.0310016	Blue
AIDKCPCB_02007	Menaquinol-cytochrome c reductase cytochrome b subunit	7.16585	25529	7	7	6.3849	0.000484928	163	6	8	6	6	9	10	8	9	10	8	11	9	8	7	9	6	7	10	9	7	0.959184	-1.04255	-0.060121	0.807527	Red	0.877551	-1.13953	-0.188445	0.452894	Red	1	1	0	1	Red	0.979592	-1.02083	-0.0297473	0.891572	Red
AIDKCPCB_03368	Ribose import ATP-binding protein RbsA	5.72655	54349	15	17	6.36626	0.000483512	346	10	25	20	22	17	18	14	15	13	14	14	13	20	20	20	17	15	22	19	18	1.33333	1.33333	0.415037	0.00888889	Orange	1.4	1.4	0.485427	0.0115842	Orange	1.13333	1.13333	0.180572	0.269292	Red	1.23333	1.23333	0.302563	0.107366	Red
AIDKCPCB_03796	tRNA modification GTPase MnmE	4.77818	50803	15	17	6.33821	0.000481382	322	7	18	17	14	15	18	22	13	14	17	18	13	16	16	17	17	14	21	18	17	0.839506	-1.19118	-0.252387	0.397853	Red	0.716049	-1.39655	-0.481869	0.174801	Red	1	1	0	1	Red	0.962963	-1.03846	-0.0544478	0.84294	Red
AIDKCPCB_00959	N-acetyldiaminopimelate deacetylase	5.44581	43415	10	14	6.31118	0.000479329	274	6	15	9	12	16	14	15	14	13	13	15	12	11	17	18	10	13	16	19	16	1.2	1.2	0.263034	0.381311	Red	1.1	1.1	0.137504	0.612929	Red	1.16667	1.16667	0.222392	0.389243	Red	1.23333	1.23333	0.302563	0.279284	Red
AIDKCPCB_02684	hypothetical protein	6.54089	34187	10	13	6.28894	0.00047764	215	7	8	10	13	14	12	8	10	8	11	9	9	9	16	15	11	12	10	10	13	1.36957	1.36957	0.453718	0.113094	Red	1.23913	1.23913	0.309328	0.25494	Red	1.30435	1.30435	0.383329	0.260039	Red	1.47826	1.47826	0.563901	0.060905	Red
AIDKCPCB_03659	scyllo-inositol 2-dehydrogenase (NADP(+)) IolU	5.96261	40919	11	13	6.2807	0.000477014	257	5	15	12	12	18	15	13	13	10	14	12	11	12	15	13	13	11	12	15	16	1.14286	1.14286	0.192645	0.448083	Red	0.97619	-1.02439	-0.0347654	0.872236	Red	1.30952	1.30952	0.389042	0.177867	Red	1.16667	1.16667	0.222392	0.304455	Red
AIDKCPCB_01648	L-threonine 3-dehydrogenase	6.13349	38782	13	15	6.26579	0.000475882	243	9	17	16	17	14	12	11	13	8	10	4	9	13	14	15	18	12	8	9	14	1.3125	1.3125	0.392317	0.186847	Red	1.0625	1.0625	0.0874628	0.759586	Red	1.1875	1.1875	0.247928	0.373865	Red	1.20833	1.20833	0.273018	0.353824	Red
AIDKCPCB_02904	Alanine dehydrogenase	5.01638	39933	14	16	6.26049	0.000475479	250	5	7	7	6	16	12	16	14	17	15	26	8	11	13	11	10	10	18	18	10	0.857143	-1.16667	-0.222392	0.336404	Red	0.555556	-1.8	-0.847997	0.0281783	Blue	1.01587	1.01587	0.0227201	0.914698	Red	0.746032	-1.34043	-0.422691	0.147906	Red
AIDKCPCB_02586	Bifunctional oligoribonuclease and PAP phosphatase NrnA	4.82556	35183	8	12	6.2246	0.000472753	219	4	12	9	6	11	13	13	10	12	13	11	12	13	9	13	10	10	13	13	12	2.13793	2.13793	1.09622	0.00101482	Blue	2.41379	2.41379	1.2713	0.0687018	Green	1.68966	1.68966	0.756729	0.000951931	Blue	2.06897	2.06897	1.04891	0.0410125	Blue
AIDKCPCB_02420	Adenine phosphoribosyltransferase	4.89544	18848	9	12	6.20756	0.000471459	117	0	7	2	1	10	6	8	3	9	8	11	6	5	7	5	3	3	10	9	4	1.45714	1.45714	0.543142	0.102421	Red	1.48571	1.48571	0.571157	0.0904351	Red	1.4	1.4	0.485427	0.147157	Red	1.48571	1.48571	0.571157	0.0882563	Red
AIDKCPCB_02248	Phosphate-binding protein PstS 1	5.31266	32525	7	9	6.17986	0.000469355	201	5	6	9	10	11	6	15	15	10	10	16	9	9	7	11	13	10	7	11	11	2.21429	2.21429	1.14684	0.0961917	Green	2.71429	2.71429	1.44057	0.022283	Blue	1.71429	1.71429	0.777608	0.219488	Green	2.14286	2.14286	1.09954	0.139687	Green
AIDKCPCB_00055	Ribosomal RNA small subunit methyltransferase A	6.86441	32712	14	18	6.1751	0.000468994	202	3	11	7	8	17	10	12	8	13	13	12	9	11	9	11	6	10	14	11	7	1.5	1.5	0.584963	0.14644	Green	1.44118	1.44118	0.527247	0.11321	Red	1.29412	1.29412	0.371969	0.204697	Red	1.26471	1.26471	0.338802	0.191919	Red
AIDKCPCB_02200	hypothetical protein	9.27744	19783	3	3	6.16691	0.000468372	122	3	6	7	6	6	7	7	6	4	7	6	5	5	7	7	7	6	7	6	7	1.54545	1.54545	0.628031	0.12818	Green	1.54545	1.54545	0.628031	0.0668512	Green	1.24242	1.24242	0.313158	0.366559	Red	1.39394	1.39394	0.479168	0.189855	Red
AIDKCPCB_01646	Stage V sporulation protein S	6.18088	8803	3	3	6.13427	0.000465893	54	1	3	1	1	4	5	4	3	3	4	4	3	2	3	3	2	3	1	2	2	1.15385	1.15385	0.206451	0.34014	Red	1	1	0	1	Red	1.15385	1.15385	0.206451	0.36502	Red	1.15385	1.15385	0.206451	0.34014	Red
AIDKCPCB_01947	Formate--tetrahydrofolate ligase	6.0403	60404	14	19	6.12542	0.000465221	370	9	23	20	18	22	23	24	20	15	14	15	14	18	20	22	19	15	21	21	17	2	2	1	0.00888889	Blue	1.8	1.8	0.847997	0.0191846	Blue	1.4	1.4	0.485427	0.146249	Red	1.2	1.2	0.263034	0.469123	Red
AIDKCPCB_01547	Ribosome biogenesis GTPase A	9.29829	32025	11	14	6.12022	0.000464826	196	4	11	8	5	14	12	13	7	12	11	16	8	9	11	10	7	8	12	12	6	1.25676	1.25676	0.329705	0.214354	Red	0.837838	-1.19355	-0.255257	0.393603	Red	1.12162	1.12162	0.165586	0.517844	Red	1.05405	1.05405	0.0759489	0.779934	Red
AIDKCPCB_00627	hypothetical protein	5.4817	44641	14	15	6.11545	0.000464464	273	4	13	14	15	14	13	19	14	13	15	14	4	15	16	14	11	10	20	22	13	1.5625	1.5625	0.643856	0.0887456	Green	1.59375	1.59375	0.672425	0.083146	Green	1.28125	1.28125	0.357552	0.270269	Red	1.3125	1.3125	0.392317	0.295139	Red
AIDKCPCB_03015	Small_ acid-soluble spore protein J	5.69348	5428	4	4	6.07959	0.00046174	33	0	0	0	0	2	1	1	1	5	5	4	3	1	1	0	2	2	3	1	1	1.28	1.28	0.356144	0.281978	Red	1	1	0	1	Red	1.2	1.2	0.263034	0.414648	Red	1.38	1.38	0.464668	0.258992	Red
AIDKCPCB_02884	hypothetical protein	9.8591	13012	3	3	6.07132	0.000461112	79	2	3	3	4	4	3	5	5	6	4	5	4	5	4	4	4	3	5	4	2	2.25	2.25	1.16993	0.0153924	Blue	5.25	5.25	2.39232	0.0030133	Blue	2	2	1	0.0917211	Green	2.75	2.75	1.45943	0.0353528	Blue
AIDKCPCB_00015	D-alanyl-D-alanine carboxypeptidase DacA	8.4795	48510	22	25	6.01938	0.000457167	292	4	10	8	8	15	14	20	17	20	15	26	13	13	12	14	13	9	28	21	12	1.3125	1.3125	0.392317	0.0953239	Red	1.4375	1.4375	0.523562	0.0327734	Orange	1.3125	1.3125	0.392317	0.0478566	Orange	1.125	1.125	0.169925	0.541229	Red
AIDKCPCB_01079	Putative acetyltransferase YjbC	5.28674	23312	9	15	6.00549	0.000456112	140	2	4	7	8	11	7	10	8	10	9	9	8	6	4	7	5	4	7	6	8	2.05882	2.05882	1.04182	0.00265011	Blue	2.29412	2.29412	1.19794	0.0244903	Blue	1.64706	1.64706	0.719892	0.0173555	Blue	2.17647	2.17647	1.12199	0.100423	Green
AIDKCPCB_01455	Stage V sporulation protein D	8.65887	69948	19	28	6.00446	0.000456034	420	17	21	24	30	21	13	18	28	18	22	18	20	23	21	27	23	18	17	18	23	1.6	1.6	0.678072	0.0703103	Green	1.6	1.6	0.678072	0.0674936	Green	1.04	1.04	0.0565835	0.876929	Red	1.16	1.16	0.214125	0.56406	Red
AIDKCPCB_02197	Elongation factor P	5.16079	20399	6	7	5.98069	0.000454228	122	6	6	3	4	10	2	6	6	8	7	10	5	5	6	6	4	7	8	7	6	0.875	-1.14286	-0.192645	0.498742	Red	0.854167	-1.17073	-0.22741	0.29869	Red	1.02083	1.02083	0.0297473	0.875896	Red	0.833333	-1.2	-0.263034	0.254841	Red
AIDKCPCB_02429	Sec translocon accessory complex subunit YajC	9.69307	9573	3	5	5.95425	0.00045222	57	0	2	2	3	5	5	4	3	3	3	3	0	2	4	2	4	1	5	2	4	1.21739	1.21739	0.283793	0.523155	Red	1.47826	1.47826	0.563901	0.0803554	Red	1.08696	1.08696	0.120294	0.597965	Red	1.3913	1.3913	0.476438	0.0498782	Orange
AIDKCPCB_02509	dITP/XTP pyrophosphatase	4.90571	21336	10	13	5.95238	0.000452078	127	1	6	3	2	7	5	11	5	7	13	14	5	6	6	7	4	6	8	8	3	1.90909	1.90909	0.932886	0.021417	Blue	1.18182	1.18182	0.241008	0.628299	Red	1.45455	1.45455	0.540568	0.193923	Red	1.45455	1.45455	0.540568	0.307766	Red
AIDKCPCB_01244	L-Ala-D/L-Glu epimerase	5.44193	39561	12	16	5.94019	0.000451153	235	3	14	10	11	15	12	14	11	12	11	13	12	9	14	13	10	11	15	14	11	2	2	1	0.0686904	Green	2.6875	2.6875	1.42626	0.0472611	Blue	1.6875	1.6875	0.754888	0.0810513	Green	1.8125	1.8125	0.857981	0.08901	Green
AIDKCPCB_03452	UDP-N-acetylglucosamine 1-carboxyvinyltransferase 2	5.70232	45769	14	21	5.92104	0.000449698	271	4	17	16	10	14	14	25	10	14	12	16	11	11	16	14	10	9	19	17	12	1.33333	1.33333	0.415037	0.235796	Red	1.2381	1.2381	0.308122	0.363616	Red	1.19048	1.19048	0.251539	0.482637	Red	1.30952	1.30952	0.389042	0.268687	Red
AIDKCPCB_00384	L-cystine import ATP-binding protein TcyC	8.80594	27735	8	9	5.91311	0.000449096	164	1	8	5	10	9	9	9	6	7	11	8	6	10	12	10	7	7	12	9	8	1.31373	1.31373	0.393664	0.399626	Red	1.11765	1.11765	0.160465	0.665643	Red	1.07843	1.07843	0.108934	0.776952	Red	1.19608	1.19608	0.258312	0.534674	Red
AIDKCPCB_00956	ABC-type transporter ATP-binding protein EcsA	5.64216	28066	8	12	5.879	0.000446505	165	3	10	8	8	9	8	8	6	9	8	9	8	9	10	11	5	5	10	12	9	1.32143	1.32143	0.402098	0.345631	Red	1.28571	1.28571	0.36257	0.414797	Red	1.53571	1.53571	0.61891	0.156732	Green	1.42857	1.42857	0.514573	0.241232	Red
AIDKCPCB_00052	putative metal-dependent hydrolase YcfH	4.9075	29099	9	11	5.87649	0.000446315	171	1	7	9	9	8	10	11	9	12	10	11	8	6	8	12	7	6	9	9	9	1.06061	1.06061	0.0848889	0.772906	Red	1.15152	1.15152	0.203533	0.46748	Red	1.18182	1.18182	0.241008	0.479856	Red	1.21212	1.21212	0.277534	0.435873	Red
AIDKCPCB_02850	General stress protein 13	6.31572	14455	5	6	5.81114	0.000441351	84	3	5	2	3	7	5	4	5	6	7	6	4	3	2	4	5	3	5	2	3	1.4	1.4	0.485427	0.213832	Red	1.5	1.5	0.584963	0.14229	Green	1.23333	1.23333	0.302563	0.479808	Red	1.23333	1.23333	0.302563	0.439471	Red
AIDKCPCB_00467	D-alanine--D-alanine ligase	4.85541	39803	11	17	5.77846	0.000438869	230	8	13	11	10	9	11	11	11	9	11	12	9	12	12	17	10	9	16	17	12	1.47059	1.47059	0.556393	0.0656389	Red	1.58824	1.58824	0.667425	0.030766	Blue	1.05882	1.05882	0.0824622	0.790825	Red	1	1	0	1	Red
AIDKCPCB_03350	Spore germination protein B1	6.19867	54519	15	16	5.7778	0.000438819	315	17	12	16	16	17	18	11	15	13	16	17	13	18	22	14	19	15	17	13	16	1	1	0	1	Red	0.978261	-1.02222	-0.0317089	0.852548	Red	1.19565	1.19565	0.257798	0.267795	Red	1.26087	1.26087	0.334419	0.219633	Red
AIDKCPCB_03436	Putative sugar phosphate isomerase YwlF	5.64681	16151	5	6	5.75816	0.000437327	93	0	6	5	2	8	7	6	5	5	6	8	3	3	6	3	4	3	6	5	2	1	1	0	1	Red	0.969231	-1.03175	-0.0450879	0.752467	Red	1.18462	1.18462	0.244419	0.189252	Red	1	1	0	1	Red
AIDKCPCB_00169	Translation initiation factor IF-1	6.82607	8166	3	3	5.75557	0.000437131	47	1	1	1	1	2	4	2	4	3	4	4	3	3	3	1	3	3	1	1	2	1.76471	1.76471	0.819428	0.0952311	Green	1.52941	1.52941	0.612977	0.243533	Green	1.17647	1.17647	0.234465	0.650752	Red	1.17647	1.17647	0.234465	0.668124	Red
AIDKCPCB_01645	2'_3'-cyclic-nucleotide 2'-phosphodiesterase	6.46084	29415	8	12	5.74537	0.000436356	169	4	12	10	8	11	9	8	7	8	8	7	6	9	10	9	7	7	10	9	10	2	2	1	0.0405193	Blue	2.25	2.25	1.16993	0.00323904	Blue	1.75	1.75	0.807355	0.0576689	Green	1.375	1.375	0.459432	0.21517	Red
AIDKCPCB_00687	putative ABC transporter ATP-binding protein YbiT	5.31041	58977	14	22	5.71409	0.000433981	337	7	19	15	22	17	17	22	16	13	18	15	14	19	22	22	15	13	20	17	14	1.02632	1.02632	0.0374747	0.901587	Red	0.868421	-1.15152	-0.203533	0.525374	Red	1.02632	1.02632	0.0374747	0.897715	Red	1.05263	1.05263	0.0740006	0.800161	Red
AIDKCPCB_02189	hypothetical protein	6.38059	24718	6	7	5.70435	0.00043324	141	5	8	7	7	8	8	6	8	9	8	7	6	6	8	7	7	5	6	7	8	1.13433	1.13433	0.181838	0.557452	Red	0.955224	-1.04688	-0.0660892	0.838335	Red	1.22388	1.22388	0.291463	0.356496	Red	1.01493	1.01493	0.0213737	0.947921	Red
AIDKCPCB_01445	hypothetical protein	4.43978	19526	7	7	5.68473	0.00043175	111	4	7	5	4	9	6	7	5	6	5	7	5	5	6	6	4	5	5	7	3	1.09677	1.09677	0.133267	0.388456	Red	1.09677	1.09677	0.133267	0.437257	Red	1.03226	1.03226	0.0458037	0.752037	Red	0.967742	-1.03333	-0.0473057	0.790825	Red
AIDKCPCB_02410	Cysteine desulfurase IscS	5.94891	41789	8	9	5.62349	0.000427099	235	4	13	13	11	15	15	16	9	10	12	14	6	13	14	14	10	11	12	12	11	1.29167	1.29167	0.369234	0.167245	Red	1.125	1.125	0.169925	0.417996	Red	1.04167	1.04167	0.0588937	0.780872	Red	1	1	0	1	Red
AIDKCPCB_02579	Acetyl-coenzyme A carboxylase carboxyl transferase subunit alpha	6.63224	36312	10	15	5.59044	0.000424589	203	2	14	13	8	14	12	13	10	7	12	12	6	11	12	13	5	11	10	11	7	1.31111	1.31111	0.39079	0.24131	Red	1.02222	1.02222	0.0317089	0.930279	Red	1.22222	1.22222	0.289507	0.343041	Red	1.11111	1.11111	0.152003	0.601318	Red
AIDKCPCB_02025	Nucleoside diphosphate kinase	5.24973	16677	7	10	5.57654	0.000423534	93	2	3	2	1	5	6	7	4	8	9	10	4	3	4	3	4	4	6	5	3	1.29268	1.29268	0.370368	0.362779	Red	1	1	0	1	Red	1.09756	1.09756	0.134301	0.772698	Red	1.04878	1.04878	0.0687128	0.872486	Red
AIDKCPCB_00962	Uroporphyrinogen decarboxylase	6.01577	39691	12	15	5.54282	0.000420972	220	5	11	14	12	12	11	12	11	10	11	12	9	14	15	13	7	7	12	11	11	2.16667	2.16667	1.11548	0.00573625	Blue	2.91667	2.91667	1.54432	0.0176283	Blue	1.5	1.5	0.584963	0.0273393	Blue	1.83333	1.83333	0.874469	0.0216793	Blue
AIDKCPCB_02965	Methionine import ATP-binding protein MetN	6.78375	38104	11	19	5.45874	0.000414587	208	3	12	13	9	15	12	10	7	8	10	8	6	11	15	15	6	10	13	14	11	1.08696	1.08696	0.120294	0.643345	Red	1	1	0	1	Red	1.15217	1.15217	0.204358	0.532436	Red	0.978261	-1.02222	-0.0317089	0.91535	Red
AIDKCPCB_00261	Aryl-phospho-beta-D-glucosidase BglC	5.2964	54329	14	20	5.44829	0.000413793	296	12	18	17	21	18	13	15	14	13	12	10	9	13	19	18	16	14	14	13	17	1.17073	1.17073	0.22741	0.558096	Red	0.878049	-1.13889	-0.187627	0.630633	Red	1.2439	1.2439	0.314873	0.451171	Red	1.26829	1.26829	0.342888	0.321256	Red
AIDKCPCB_01408	hypothetical protein	6.19243	24901	7	10	5.42147	0.000411756	135	1	9	4	4	10	9	8	9	10	9	10	6	5	7	8	4	5	6	6	5	0.888889	-1.125	-0.169925	0.398699	Red	0.666667	-1.5	-0.584963	0.0406194	Blue	0.972222	-1.02857	-0.040642	0.835269	Red	0.861111	-1.16129	-0.215729	0.288609	Red
AIDKCPCB_01392	Ktr system potassium uptake protein A	5.44423	24787	5	5	5.40606	0.000410586	134	1	5	7	8	8	8	7	7	8	6	7	6	6	6	9	7	6	7	8	7	1.81818	1.81818	0.862496	0.0692509	Green	1.77273	1.77273	0.825971	0.0791917	Green	1.27273	1.27273	0.347923	0.466486	Red	1.18182	1.18182	0.241008	0.592061	Red
AIDKCPCB_02480	putative GTP-binding protein EngB	9.39685	21861	6	8	5.352	0.00040648	117	1	5	1	4	9	5	8	5	10	10	10	4	8	6	6	3	3	8	7	4	1.36	1.36	0.443607	0.242698	Red	1.24	1.24	0.31034	0.412791	Red	1.28	1.28	0.356144	0.359312	Red	1.28	1.28	0.356144	0.345344	Red
AIDKCPCB_03783	30S ribosomal protein S6	5.41003	11045	4	6	5.34178	0.000405704	59	0	0	1	2	5	5	3	4	6	6	5	4	2	2	3	2	3	2	3	1	2.06667	2.06667	1.04731	0.0335584	Blue	2.53333	2.53333	1.34104	0.0230834	Blue	1.8	1.8	0.847997	0.0852942	Green	1.73333	1.73333	0.793549	0.132326	Green
AIDKCPCB_01514	Coenzyme A biosynthesis bifunctional protein CoaBC	6.33387	44385	16	18	5.33964	0.000405541	237	5	11	9	11	12	18	20	8	12	17	15	8	13	15	10	7	6	15	18	7	3	3	1.58496	0.00207474	Blue	3.57143	3.57143	1.8365	0.000559976	Blue	1.85714	1.85714	0.893085	0.0435576	Blue	1.85714	1.85714	0.893085	0.0686078	Green
AIDKCPCB_03466	UV DNA damage endonuclease	6.93357	36619	10	12	5.3251	0.000404437	195	5	6	8	12	12	13	10	9	6	11	11	7	12	11	11	10	8	12	9	12	1.55	1.55	0.632268	0.14255	Green	1.4	1.4	0.485427	0.153639	Red	1.225	1.225	0.292782	0.357538	Red	1.25	1.25	0.321928	0.485428	Red
AIDKCPCB_00816	hypothetical protein	5.72675	34273	12	14	5.3103	0.000403313	182	2	10	13	12	10	9	7	8	6	8	7	7	9	13	15	8	5	10	9	14	1.37143	1.37143	0.455679	0.131971	Red	1.11429	1.11429	0.156119	0.640398	Red	1.37143	1.37143	0.455679	0.124128	Red	1.28571	1.28571	0.36257	0.234271	Red
AIDKCPCB_00210	Arginase	4.73299	32366	12	13	5.28332	0.000401264	171	0	14	7	3	16	11	9	8	9	11	12	7	7	11	9	4	7	12	10	4	0.926829	-1.07895	-0.109624	0.78797	Red	0.780488	-1.28125	-0.357552	0.436138	Red	1.19512	1.19512	0.257158	0.532481	Red	1.02439	1.02439	0.0347654	0.938677	Red
AIDKCPCB_03768	Cyclic-di-AMP phosphodiesterase GdpP	5.02221	73995	21	24	5.27063	0.0004003	390	14	19	26	24	14	17	15	20	12	18	15	15	18	27	25	23	19	20	18	31	1.71429	1.71429	0.777608	0.215527	Green	1.53571	1.53571	0.61891	0.312759	Green	1.25	1.25	0.321928	0.629291	Red	1.32143	1.32143	0.402098	0.549412	Red
AIDKCPCB_02638	Protein AroA(G)	5.72512	39726	10	16	5.23587	0.00039766	208	4	14	12	6	16	10	15	10	14	11	14	11	10	11	8	7	8	10	9	8	0.804598	-1.24286	-0.31366	0.223275	Red	0.735632	-1.35938	-0.442943	0.120217	Red	1.11494	1.11494	0.156969	0.4815	Red	1.05747	1.05747	0.0806185	0.768125	Red
AIDKCPCB_00954	Phosphoserine aminotransferase	5.44183	39666	12	14	5.21858	0.000396346	207	5	10	10	11	9	10	15	8	11	10	10	7	11	11	13	12	9	10	12	13	1.375	1.375	0.459432	0.245432	Red	1.35	1.35	0.432959	0.243094	Red	1	1	0	1	Red	0.975	-1.02564	-0.0365259	0.924037	Red
AIDKCPCB_02841	hypothetical protein	8.00284	24985	4	4	5.20312	0.000395173	130	2	5	7	6	8	5	7	7	6	7	8	7	7	7	7	5	6	8	8	7	1.15	1.15	0.201634	0.494752	Red	1.05	1.05	0.0703893	0.768044	Red	1.275	1.275	0.350497	0.132995	Red	1.2	1.2	0.263034	0.27267	Red
AIDKCPCB_00625	ATP-dependent DNA helicase PcrA	5.43978	84023	25	34	5.18906	0.000394104	436	19	21	27	33	22	19	20	22	16	16	19	16	22	24	26	31	20	20	16	27	1.29167	1.29167	0.369234	0.22241	Red	1.33333	1.33333	0.415037	0.161279	Red	1.25	1.25	0.321928	0.272632	Red	1.375	1.375	0.459432	0.127248	Red
AIDKCPCB_03541	hypothetical protein	5.18727	41196	11	13	5.12186	0.000389001	211	9	13	16	14	13	12	12	13	4	8	7	6	7	13	11	14	7	10	7	15	0.836538	-1.1954	-0.257496	0.273791	Red	0.682692	-1.46479	-0.550693	0.0763899	Red	1.02885	1.02885	0.0410273	0.847627	Red	0.836538	-1.1954	-0.257496	0.321815	Red
AIDKCPCB_02159	Putative lipid kinase BmrU	4.83589	32892	10	11	5.10762	0.00038792	168	0	12	9	7	12	7	10	9	9	9	11	3	7	9	10	7	8	10	9	10	0.964286	-1.03704	-0.0524674	0.759359	Red	0.517857	-1.93103	-0.949374	0.0115124	Blue	0.875	-1.14286	-0.192645	0.444015	Red	0.767857	-1.30233	-0.38109	0.226122	Red
AIDKCPCB_01431	hypothetical protein	5.21206	13827	6	8	5.06256	0.000384497	70	0	2	1	2	4	2	6	4	6	5	9	4	3	3	3	3	3	5	3	2	1.3125	1.3125	0.392317	0.415636	Red	1.125	1.125	0.169925	0.758058	Red	1.15625	1.15625	0.209453	0.665772	Red	1.28125	1.28125	0.357552	0.44571	Red
AIDKCPCB_01520	Protein phosphatase PrpC	4.58869	27956	7	8	5.00787	0.000380344	140	1	9	11	7	13	13	11	5	5	10	9	2	5	9	5	3	5	7	4	6	2.22222	2.22222	1.152	0.034858	Blue	3.11111	3.11111	1.63743	0.0148467	Blue	1.77778	1.77778	0.830075	0.0353528	Blue	1.88889	1.88889	0.917538	0.0474548	Blue
AIDKCPCB_00188	Iron-sulfur cluster carrier protein	5.06295	38478	12	16	4.98986	0.000378976	192	1	7	7	5	14	10	14	6	10	11	14	6	8	14	9	8	6	17	16	9	1.4375	1.4375	0.523562	0.269501	Red	0.9375	-1.06667	-0.0931094	0.866321	Red	0.8125	-1.23077	-0.29956	0.575563	Red	0.8125	-1.23077	-0.29956	0.546767	Red
AIDKCPCB_02580	Acetyl-coenzyme A carboxylase carboxyl transferase subunit beta	5.69828	32020	10	14	4.93442	0.000374765	158	1	10	3	4	12	13	14	8	8	8	15	5	6	8	8	3	3	15	11	3	2	2	1	0.0486388	Blue	1.875	1.875	0.906891	0.0532507	Green	1.79167	1.79167	0.841302	0.0565514	Green	2.16667	2.16667	1.11548	0.0738613	Green
AIDKCPCB_00439	DNA topoisomerase 3	9.41719	81892	28	40	4.86006	0.000369118	398	13	23	19	21	26	28	23	19	14	24	21	8	22	33	17	11	23	24	18	11	2.31818	2.31818	1.21299	0.0250487	Blue	1.81818	1.81818	0.862496	0.168633	Green	1.31818	1.31818	0.398549	0.475554	Red	1.63636	1.63636	0.710493	0.370923	Green
AIDKCPCB_01948	Homoserine O-acetyltransferase	5.83947	35510	8	10	4.84371	0.000367875	172	8	11	13	9	6	8	9	8	6	7	6	7	7	11	10	10	9	9	7	11	1.25	1.25	0.321928	0.137647	Red	0.8875	-1.12676	-0.172181	0.61472	Red	1.0875	1.0875	0.121015	0.749633	Red	1	1	0	1	Red
AIDKCPCB_00904	Alkaline phosphatase 4	9.06755	48860	18	23	4.83013	0.000366844	236	0	10	8	12	9	7	18	5	10	10	12	8	26	17	13	9	4	24	24	10	0.777778	-1.28571	-0.36257	0.110137	Red	0.666667	-1.5	-0.584963	0.0388507	Blue	0.933333	-1.07143	-0.0995357	0.614197	Red	0.888889	-1.125	-0.169925	0.401892	Red
AIDKCPCB_01613	tRNA pseudouridine synthase B	6.03366	34595	11	17	4.82729	0.000366628	167	3	13	10	7	16	12	10	8	5	7	9	5	9	12	9	6	7	6	7	6	1.26471	1.26471	0.338802	0.58435	Red	1.29412	1.29412	0.371969	0.420985	Red	2.02941	2.02941	1.02106	0.103858	Green	1.94118	1.94118	0.956931	0.225467	Green
AIDKCPCB_02205	Octanoyltransferase LipM	5.40804	32091	8	10	4.76769	0.000362102	153	3	8	8	8	10	8	7	7	6	7	6	6	8	7	10	9	8	9	7	11	1.35135	1.35135	0.434403	0.281648	Red	0.810811	-1.23333	-0.302563	0.494753	Red	1.08108	1.08108	0.112475	0.77348	Red	0.810811	-1.23333	-0.302563	0.474367	Red
AIDKCPCB_00323	Glycine betaine transport system permease protein OpuAB	9.22019	30533	4	4	4.74896	0.00036068	145	10	6	8	5	10	8	8	4	8	8	10	7	6	6	7	5	8	7	8	6	1.16129	1.16129	0.215729	0.425948	Red	0.935484	-1.06897	-0.0962153	0.719283	Red	1.22581	1.22581	0.293731	0.274469	Red	1.25806	1.25806	0.331206	0.24062	Red
AIDKCPCB_01697	Bifunctional non-homologous end joining protein LigD	6.46309	72248	16	18	4.74754	0.000360571	343	15	16	19	22	14	14	16	18	15	17	16	13	15	18	21	19	21	17	16	21	1.0303	1.0303	0.0430687	0.886457	Red	1.12121	1.12121	0.165059	0.470055	Red	0.848485	-1.17857	-0.237039	0.352629	Red	1	1	0	1	Red
AIDKCPCB_00964	Protoporphyrinogen oxidase	5.93644	51663	14	22	4.74227	0.000360172	245	6	15	13	15	11	14	12	11	8	12	12	6	13	17	18	13	10	16	10	13	0.868421	-1.15152	-0.203533	0.234833	Red	0.855263	-1.16923	-0.22556	0.191298	Red	1.01316	1.01316	0.018859	0.905548	Red	1.03947	1.03947	0.0558532	0.728248	Red
AIDKCPCB_02474	Porphobilinogen deaminase	5.46135	34238	8	11	4.73158	0.00035936	162	0	8	9	6	12	9	7	7	7	9	8	8	9	10	13	9	9	8	8	6	0.981132	-1.01923	-0.0274807	0.917366	Red	0.792453	-1.2619	-0.335603	0.337063	Red	1.22642	1.22642	0.294447	0.285426	Red	1	1	0	1	Red
AIDKCPCB_01383	Signal peptidase I T	5.66751	22899	6	10	4.71636	0.000358204	108	2	3	3	3	9	7	10	7	5	5	7	2	5	6	7	4	3	7	8	5	1.44444	1.44444	0.530515	0.2571	Red	1.33333	1.33333	0.415037	0.348389	Red	1.66667	1.66667	0.736966	0.109058	Green	1.2963	1.2963	0.374396	0.402994	Red
AIDKCPCB_02600	Putative signal peptide peptidase SppA	7.66296	36397	9	13	4.69819	0.000356824	171	2	6	5	8	10	9	12	9	13	11	14	6	9	10	9	7	4	13	9	5	2.46667	2.46667	1.30256	0.00310183	Blue	1.53333	1.53333	0.616671	0.146099	Green	1.73333	1.73333	0.793549	0.0175073	Blue	1.8	1.8	0.847997	0.0702112	Green
AIDKCPCB_02256	4-hydroxy-3-methylbut-2-en-1-yl diphosphate synthase (flavodoxin)	6.00192	39691	12	16	4.6862	0.000355913	186	2	11	9	6	11	12	13	8	11	11	12	7	9	10	11	5	7	11	12	8	1.76	1.76	0.815575	0.0230543	Blue	1.92	1.92	0.941106	0.0425645	Blue	1.56	1.56	0.641546	0.0607152	Green	1.4	1.4	0.485427	0.346942	Red
AIDKCPCB_00153	50S ribosomal protein L29	10.3465	7723	4	5	4.6614	0.00035403	36	1	2	1	0	2	1	1	2	3	4	5	4	2	0	1	1	3	2	1	0	1.5	1.5	0.584963	0.137769	Green	1.40625	1.40625	0.491853	0.211252	Red	1.21875	1.21875	0.285402	0.48994	Red	1.3125	1.3125	0.392317	0.325463	Red
AIDKCPCB_01152	NAD kinase 1	6.00176	29821	8	11	4.66114	0.00035401	139	2	6	5	6	8	8	7	7	8	11	6	4	8	8	9	6	6	8	8	8	1.25	1.25	0.321928	0.359991	Red	2.5	2.5	1.32193	0.00202237	Blue	1	1	0	1	Red	1.25	1.25	0.321928	0.541229	Red
AIDKCPCB_01512	Guanylate kinase	4.96199	23467	5	7	4.64482	0.00035277	109	3	5	5	6	6	5	5	6	6	7	5	5	5	5	5	4	5	9	6	6	1.47826	1.47826	0.563901	0.0569844	Red	1.43478	1.43478	0.520832	0.2156	Red	1.52174	1.52174	0.605721	0.0441044	Blue	1.47826	1.47826	0.563901	0.0547329	Red
AIDKCPCB_02864	Transcriptional regulatory protein DcuR	5.70513	26841	8	9	4.6198	0.00035087	124	1	6	9	8	8	8	7	7	4	6	5	1	8	7	8	6	3	7	5	10	1.13043	1.13043	0.176878	0.336716	Red	1.17391	1.17391	0.231326	0.255975	Red	1	1	0	1	Red	1.30435	1.30435	0.383329	0.157904	Red
AIDKCPCB_01433	hypothetical protein	5.85352	39872	13	21	4.56461	0.000346678	182	8	9	10	18	13	10	9	10	5	7	10	7	9	13	10	6	3	10	7	8	1.21429	1.21429	0.280108	0.463627	Red	0.714286	-1.4	-0.485427	0.381246	Red	1.17857	1.17857	0.237039	0.540517	Red	1.03571	1.03571	0.0506261	0.917905	Red
AIDKCPCB_02458	Septum site-determining protein MinC	5.42833	25064	5	8	4.54836	0.000345444	114	2	7	6	6	7	7	5	6	5	6	4	7	7	6	6	6	5	4	6	6	0.938776	-1.06522	-0.0911479	0.774952	Red	0.673469	-1.48485	-0.570316	0.183103	Red	0.857143	-1.16667	-0.222392	0.545728	Red	0.653061	-1.53125	-0.61471	0.17749	Green
AIDKCPCB_00167	Methionine aminopeptidase 1	6.21114	27491	8	10	4.54694	0.000345337	125	1	8	6	5	12	11	11	7	3	8	8	4	4	7	5	5	4	6	4	6	1.16	1.16	0.214125	0.453306	Red	1.04	1.04	0.0565835	0.853434	Red	1.16	1.16	0.214125	0.438232	Red	1	1	0	1	Red
AIDKCPCB_01925	hypothetical protein	5.58455	9704	5	5	4.53421	0.00034437	44	0	2	0	0	3	3	3	3	3	4	5	2	2	2	2	1	1	4	3	1	1.875	1.875	0.906891	0.0317096	Blue	1.125	1.125	0.169925	0.717207	Red	1.04167	1.04167	0.0588937	0.883353	Red	1	1	0	1	Red
AIDKCPCB_00256	hypothetical protein	5.06085	37020	10	14	4.51108	0.000342612	167	4	8	8	8	10	10	12	6	6	10	12	3	7	10	8	8	8	10	9	10	2.66667	2.66667	1.41504	0.0153924	Blue	3	3	1.58496	0.0115842	Blue	1.83333	1.83333	0.874469	0.0827369	Green	2.16667	2.16667	1.11548	0.107366	Green
AIDKCPCB_01456	UDP-N-acetylmuramoyl-L-alanyl-D-glutamate--2_ 6-diaminopimelate ligase	5.46831	54538	13	21	4.45561	0.0003384	243	4	15	10	9	11	12	10	10	11	10	11	8	12	19	16	12	13	17	18	15	1.3125	1.3125	0.392317	0.173339	Red	1.09375	1.09375	0.129283	0.754195	Red	1.15625	1.15625	0.209453	0.337979	Red	1.28125	1.28125	0.357552	0.107281	Red
AIDKCPCB_00787	hypothetical protein	9.69491	6531	2	2	4.44036	0.000337242	29	0	0	0	0	1	2	2	2	2	2	3	2	1	2	1	2	2	2	2	1	1.11905	1.11905	0.162271	0.622392	Red	1.04762	1.04762	0.0671142	0.843893	Red	1.5	1.5	0.584963	0.116119	Green	1.59524	1.59524	0.673772	0.0623903	Green
AIDKCPCB_03543	UDP-glucose 4-epimerase	5.37052	36271	9	11	4.43881	0.000337124	161	1	8	6	6	6	12	12	6	8	11	11	7	8	13	7	5	6	8	12	8	2.75	2.75	1.45943	0.00598626	Blue	3.25	3.25	1.70044	0.00289581	Blue	2.5	2.5	1.32193	0.0138468	Blue	2.75	2.75	1.45943	0.00598626	Blue
AIDKCPCB_02404	hypothetical protein	11.0804	4964	2	2	4.43191	0.0003366	22	0	1	1	0	2	0	1	0	0	1	3	1	1	2	0	3	1	2	1	2	1.6	1.6	0.678072	0.153212	Green	1.64	1.64	0.713696	0.0752797	Green	1.48	1.48	0.565597	0.234116	Red	1.52	1.52	0.604071	0.148492	Green
AIDKCPCB_03797	hypothetical protein	9.65852	23532	7	9	4.41951	0.000335658	104	0	4	3	2	10	8	9	4	5	8	8	3	6	8	4	3	3	7	6	3	1.16667	1.16667	0.222392	0.673694	Red	1.5	1.5	0.584963	0.336716	Green	1.66667	1.66667	0.736966	0.227682	Green	1.66667	1.66667	0.736966	0.0498253	Blue
AIDKCPCB_02996	Protein LiaG	8.76576	31227	10	14	4.38723	0.000333206	137	8	9	11	9	9	3	6	7	3	2	5	4	4	7	7	9	9	5	8	12	2.69231	2.69231	1.42884	0.0163358	Blue	2.15385	2.15385	1.10692	0.0505083	Green	1.92308	1.92308	0.943416	0.0787353	Green	1.76923	1.76923	0.823122	0.112721	Green
AIDKCPCB_02012	3-phosphoshikimate 1-carboxyvinyltransferase 1	5.72624	45739	10	18	4.37264	0.000332098	200	3	12	11	6	12	9	11	10	10	11	10	7	11	13	9	9	12	13	11	10	0.707317	-1.41379	-0.499571	0.0920178	Red	0.439024	-2.27778	-1.18763	0.000699551	Blue	0.756098	-1.32258	-0.403356	0.0936361	Red	0.926829	-1.07895	-0.109624	0.658114	Red
AIDKCPCB_00932	hypothetical protein	6.81841	43026	10	13	4.36945	0.000331856	188	9	6	7	9	13	8	10	9	10	11	11	5	8	12	10	6	4	17	13	10	1.27778	1.27778	0.353637	0.329917	Red	1.16667	1.16667	0.222392	0.548653	Red	1.27778	1.27778	0.353637	0.340884	Red	1.38889	1.38889	0.473931	0.19845	Red
AIDKCPCB_00418	hypothetical protein	5.66884	27354	7	8	4.35037	0.000330407	119	6	4	8	3	6	6	6	7	6	7	7	7	5	3	7	6	8	5	4	8	1.25714	1.25714	0.330149	0.14394	Red	1.17143	1.17143	0.228269	0.401243	Red	1.14286	1.14286	0.192645	0.442005	Red	1.37143	1.37143	0.455679	0.325578	Red
AIDKCPCB_00617	N-formyl-4-amino-5-aminomethyl-2- methylpyrimidine deformylase	5.19744	46209	11	14	4.3498	0.000330364	201	0	10	9	4	16	14	13	6	15	11	12	9	12	15	12	5	9	11	11	7	1.16	1.16	0.214125	0.438232	Red	1.24	1.24	0.31034	0.270888	Red	1	1	0	1	Red	1.16	1.16	0.214125	0.533534	Red
AIDKCPCB_03271	Putative NAD(P)H nitroreductase YfkO	5.15133	26246	6	9	4.34352	0.000329887	114	1	3	4	4	8	6	8	5	8	7	6	6	7	8	7	5	3	6	5	7	1.96296	1.96296	0.973033	0.0873159	Green	1.88889	1.88889	0.917538	0.0765909	Green	1.77778	1.77778	0.830075	0.146582	Green	1.55556	1.55556	0.63743	0.209999	Green
AIDKCPCB_00058	hypothetical protein	5.18042	6229	2	3	4.33456	0.000329207	27	0	0	0	0	0	1	3	1	3	2	4	1	2	0	0	3	3	3	1	0	1.9375	1.9375	0.954196	0.010926	Blue	1.9375	1.9375	0.954196	0.00625357	Blue	1.9375	1.9375	0.954196	0.00763848	Blue	1.5625	1.5625	0.643856	0.0903753	Green
AIDKCPCB_01887	hypothetical protein	4.73892	31930	8	11	4.32195	0.000328249	138	1	6	7	6	8	8	11	6	7	7	12	2	7	9	8	6	8	8	6	5	2.25	2.25	1.16993	0.141122	Green	3.5	3.5	1.80735	0.0304663	Blue	2.25	2.25	1.16993	0.194171	Green	2.75	2.75	1.45943	0.101838	Green
AIDKCPCB_02713	Putative 8-oxo-dGTP diphosphatase YtkD	6.52806	18536	5	5	4.31593	0.000327791	80	1	5	3	3	6	5	5	4	5	4	5	3	5	3	3	4	2	5	6	3	1.54167	1.54167	0.624491	0.108168	Green	1.33333	1.33333	0.415037	0.449912	Red	1.41667	1.41667	0.5025	0.165961	Red	1.29167	1.29167	0.369234	0.312784	Red
AIDKCPCB_02736	Salicylate biosynthesis isochorismate synthase	5.19872	53577	12	18	4.29289	0.000326041	230	7	17	15	13	13	9	11	16	9	10	5	6	12	15	15	10	11	11	8	17	1.5	1.5	0.584963	0.0872528	Green	1.3125	1.3125	0.392317	0.245553	Red	1.1875	1.1875	0.247928	0.465138	Red	1.25	1.25	0.321928	0.445785	Red
AIDKCPCB_00888	Phosphoglucomutase	5.32416	64568	14	21	4.29005	0.000325826	277	6	11	11	13	13	12	12	15	16	18	10	12	18	22	16	11	13	18	15	15	0.946429	-1.0566	-0.0794345	0.785942	Red	0.607143	-1.64706	-0.719892	0.0799925	Green	1	1	0	1	Red	0.910714	-1.09804	-0.13493	0.678527	Red
AIDKCPCB_03446	hypothetical protein	7.84192	33692	5	6	4.27401	0.000324608	144	5	5	7	5	8	7	7	5	7	7	8	8	8	8	8	7	6	10	10	8	1.24444	1.24444	0.315502	0.166611	Red	1.33333	1.33333	0.415037	0.164876	Red	1.57778	1.57778	0.657894	0.0615426	Green	1.44444	1.44444	0.530515	0.0373885	Orange
AIDKCPCB_01624	Aspartokinase	5.95596	43221	11	12	4.25719	0.00032333	184	2	13	10	6	15	15	12	8	9	9	10	5	9	13	11	6	8	9	8	6	1.19231	1.19231	0.253757	0.173339	Red	1.30769	1.30769	0.387023	0.0191846	Orange	1.34615	1.34615	0.428843	0.0129863	Orange	1.46154	1.46154	0.547488	0.0435576	Orange
AIDKCPCB_01931	DegV domain-containing protein	5.59002	30317	8	10	4.25504	0.000323167	129	3	6	6	4	9	6	6	7	7	7	10	6	7	9	6	7	7	4	7	5	1.54286	1.54286	0.625604	0.160034	Green	1.05714	1.05714	0.0801703	0.858414	Red	1.22857	1.22857	0.296982	0.509865	Red	1	1	0	1	Red
AIDKCPCB_01771	Transcriptional regulatory protein WalR	5.58485	26605	7	10	4.24732	0.000322581	113	0	9	5	3	8	8	7	5	5	7	10	3	6	4	5	4	5	7	7	5	1.3913	1.3913	0.476438	0.0719376	Red	1.47826	1.47826	0.563901	0.0541075	Red	1.43478	1.43478	0.520832	0.0444278	Orange	1.17391	1.17391	0.231326	0.382175	Red
AIDKCPCB_02156	Arginine transport system permease protein ArtQ	8.86927	24043	6	6	4.2424	0.000322207	102	1	5	4	4	5	6	5	5	4	6	5	7	5	5	7	6	3	5	8	6	1.52381	1.52381	0.607683	0.247186	Green	1.38095	1.38095	0.465664	0.439371	Red	1.09524	1.09524	0.131245	0.812186	Red	1.33333	1.33333	0.415037	0.431152	Red
AIDKCPCB_03348	4-deoxy-L-threo-5-hexosulose-uronate ketol-isomerase	5.11401	31168	6	8	4.23511	0.000321653	132	3	7	13	10	8	6	6	6	4	7	4	4	4	7	10	9	7	5	3	9	1.38889	1.38889	0.473931	0.134336	Red	1.44444	1.44444	0.530515	0.117525	Red	1.5	1.5	0.584963	0.0757519	Green	1.44444	1.44444	0.530515	0.191711	Red
AIDKCPCB_01954	hypothetical protein	5.21349	25387	9	11	4.21476	0.000320107	107	2	6	4	4	10	9	5	3	6	7	9	4	3	6	5	5	5	6	3	5	0.810811	-1.23333	-0.302563	0.478043	Red	0.621622	-1.6087	-0.685891	0.202072	Green	0.918919	-1.08824	-0.121991	0.777306	Red	0.756757	-1.32143	-0.402098	0.40917	Red
AIDKCPCB_00410	Mannitol-specific phosphotransferase enzyme IIA component	4.63975	15678	4	5	4.20972	0.000319725	66	1	2	1	1	5	4	4	3	5	6	6	4	2	4	3	1	4	3	4	3	1.55	1.55	0.632268	0.203799	Green	1.5	1.5	0.584963	0.110438	Green	1.15	1.15	0.201634	0.495964	Red	1.15	1.15	0.201634	0.495964	Red
AIDKCPCB_02774	Betaine aldehyde dehydrogenase	4.871	53528	13	17	4.16604	0.000316408	223	5	13	17	16	9	11	16	9	10	10	8	8	12	15	13	12	8	13	8	10	2.22222	2.22222	1.152	0.00228178	Blue	2.77778	2.77778	1.47393	0.00107986	Blue	1.55556	1.55556	0.63743	0.147466	Green	2	2	1	0.00114013	Blue
AIDKCPCB_02844	hypothetical protein	4.85429	15168	5	5	4.15348	0.000315453	63	1	1	0	0	3	5	4	4	5	6	9	4	3	2	3	3	2	4	2	2	0.890909	-1.12245	-0.16665	0.657402	Red	0.727273	-1.375	-0.459432	0.2632	Red	1.01818	1.01818	0.0259952	0.934088	Red	0.781818	-1.27907	-0.355095	0.367657	Red
AIDKCPCB_03791	Sporulation initiation inhibitor protein Soj	4.92386	28229	7	9	4.14467	0.000314785	117	3	7	7	6	8	5	8	4	5	6	6	5	5	6	7	6	7	6	6	4	3.33333	3.33333	1.73697	0.000666038	Blue	4.66667	4.66667	2.22239	0.0116989	Blue	2.5	2.5	1.32193	0.00114013	Blue	2.33333	2.33333	1.22239	0.0191846	Blue
AIDKCPCB_01257	Formyltetrahydrofolate deformylase	5.88992	34623	6	8	4.1302	0.000313685	143	1	9	10	7	7	8	6	6	5	8	8	6	7	9	8	8	6	8	7	9	1.07407	1.07407	0.103093	0.733188	Red	0.962963	-1.03846	-0.0544478	0.814471	Red	1.03704	1.03704	0.0524674	0.820074	Red	1	1	0	1	Red
AIDKCPCB_02151	Propionyl-CoA carboxylase beta chain	8.39797	52930	13	20	4.11865	0.000312808	218	3	11	12	11	11	8	11	8	8	8	8	3	14	17	18	12	12	17	12	14	1	1	0	1	Red	1	1	0	1	Red	1.16129	1.16129	0.215729	0.583211	Red	1.09677	1.09677	0.133267	0.74278	Red
AIDKCPCB_03640	Protein/nucleic acid deglycase HchA	4.50695	23320	5	6	4.11664	0.000312655	96	3	3	3	4	6	5	5	6	6	6	8	3	4	4	4	5	7	7	4	3	1.02439	1.02439	0.0347654	0.917559	Red	0.756098	-1.32258	-0.403356	0.353685	Red	1.58537	1.58537	0.664816	0.0604582	Green	1.43902	1.43902	0.525091	0.123738	Red
AIDKCPCB_02028	Heptaprenyl diphosphate synthase component 1	6.00488	29889	7	9	4.08177	0.000310007	122	2	8	10	6	6	7	5	6	4	6	4	4	5	6	10	7	7	4	7	8	1.52941	1.52941	0.612977	0.00114013	Blue	1.58824	1.58824	0.667425	0.0905309	Green	1.23529	1.23529	0.304855	0.0300197	Orange	1.47059	1.47059	0.556393	0.146099	Red
AIDKCPCB_02726	50S ribosomal protein L31 type B	9.22213	9318	2	3	4.07813	0.00030973	38	0	1	1	2	2	2	3	2	2	3	3	1	2	2	2	2	2	2	2	2	0.933333	-1.07143	-0.0995357	0.792588	Red	0.733333	-1.36364	-0.447459	0.331981	Red	1.06667	1.06667	0.0931094	0.814281	Red	1	1	0	1	Red
AIDKCPCB_00295	Amino-acid carrier protein AlsT	9.21242	51568	9	11	4.01412	0.000304869	207	6	12	13	11	8	12	10	9	7	8	8	6	8	14	12	12	13	12	11	15	1.625	1.625	0.70044	0.0478566	Blue	1.625	1.625	0.70044	0.0953239	Green	1.5	1.5	0.584963	0.0917211	Green	1.5	1.5	0.584963	0.0917211	Green
AIDKCPCB_03460	Acyl-CoA dehydrogenase	5.17791	41609	10	13	4.01355	0.000304826	167	6	11	6	10	13	5	7	9	6	10	8	5	7	12	9	10	6	9	9	9	0.934783	-1.06977	-0.0972972	0.6912	Red	0.717391	-1.39394	-0.479168	0.124971	Red	1.08696	1.08696	0.120294	0.635626	Red	1.19565	1.19565	0.257798	0.264276	Red
AIDKCPCB_03552	Cation/acetate symporter ActP	7.81217	54083	4	5	4.01235	0.000304735	217	7	8	14	13	9	12	9	11	10	10	10	11	10	13	13	11	10	11	14	11	1.02703	1.02703	0.0384741	0.911687	Red	0.891892	-1.12121	-0.165059	0.58272	Red	1.13514	1.13514	0.182864	0.485645	Red	1	1	0	1	Red
AIDKCPCB_02427	hypothetical protein	5.65775	25680	6	7	3.97196	0.000301667	102	1	5	5	4	8	7	7	3	8	7	6	6	6	5	5	4	1	7	5	2	0.978261	-1.02222	-0.0317089	0.902063	Red	0.978261	-1.02222	-0.0317089	0.896515	Red	1.1087	1.1087	0.148863	0.547932	Red	1.08696	1.08696	0.120294	0.634212	Red
AIDKCPCB_01427	Cytochrome c oxidase subunit 1	6.30115	69102	7	7	3.96515	0.00030115	274	12	16	14	21	14	14	14	13	9	13	11	10	13	14	14	15	16	12	14	15	1.52632	1.52632	0.610053	0.138389	Green	1.63158	1.63158	0.706269	0.0420458	Blue	1.26316	1.26316	0.337035	0.290776	Red	1	1	0	1	Red
AIDKCPCB_02285	Cyclic-di-AMP phosphodiesterase PgpH	6.73938	80290	20	23	3.96064	0.000300808	318	9	15	14	20	19	16	11	16	9	13	16	10	16	29	18	16	18	18	16	19	0.880597	-1.13559	-0.183446	0.377724	Red	0.701493	-1.42553	-0.5115	0.0749492	Red	0.895522	-1.11667	-0.159199	0.435685	Red	0.910448	-1.09836	-0.135352	0.515516	Red
AIDKCPCB_01679	hypothetical protein	5.17316	46882	14	15	3.94608	0.000299701	185	0	17	8	5	12	11	9	10	6	12	12	6	7	12	13	5	9	13	12	6	1.06452	1.06452	0.0901978	0.734151	Red	0.83871	-1.19231	-0.253757	0.402821	Red	1.33871	1.33871	0.420843	0.226058	Red	1.20968	1.20968	0.274622	0.247583	Red
AIDKCPCB_01329	Phosphocarrier protein HPr	5.23828	9128	3	4	3.94391	0.000299537	36	0	1	1	0	2	1	0	2	2	4	4	2	1	2	1	3	3	3	2	2	1.35294	1.35294	0.436099	0.465583	Red	1.17647	1.17647	0.234465	0.723233	Red	1.20588	1.20588	0.270089	0.685781	Red	1.29412	1.29412	0.371969	0.555825	Red
AIDKCPCB_00117	DNA repair protein RadA	6.7405	47716	11	15	3.93998	0.000299238	188	4	10	11	9	13	5	8	9	10	10	8	6	7	14	13	8	8	12	13	10	1.5	1.5	0.584963	0.238225	Green	2.66667	2.66667	1.41504	0.0149058	Blue	1.83333	1.83333	0.874469	0.0763797	Green	2.33333	2.33333	1.22239	0.00271368	Blue
AIDKCPCB_00321	TelA-like protein	5.3604	41492	14	19	3.92847	0.000298364	163	0	4	3	3	7	5	18	5	13	10	18	12	7	5	6	3	6	19	14	5	1.02632	1.02632	0.0374747	0.915851	Red	1	1	0	1	Red	1.21053	1.21053	0.275634	0.426955	Red	1.23684	1.23684	0.306661	0.287741	Red
AIDKCPCB_00013	hypothetical protein	6.57356	38536	9	9	3.91841	0.0002976	151	6	8	11	8	10	11	7	10	8	7	7	5	6	7	8	7	6	6	5	8	2.78571	2.78571	1.47805	0.136741	Green	4.07143	4.07143	2.02554	0.00352344	Blue	1.78571	1.78571	0.836501	0.0644573	Green	3.42857	3.42857	1.77761	0.080662	Green
AIDKCPCB_02409	tRNA-specific 2-thiouridylase MnmA	5.01771	41915	8	14	3.91268	0.000297165	164	6	10	9	10	9	7	10	10	4	8	10	3	7	8	8	9	10	8	7	11	1.13514	1.13514	0.182864	0.390003	Red	0.837838	-1.19355	-0.255257	0.269663	Red	0.864865	-1.15625	-0.209453	0.323809	Red	0.783784	-1.27586	-0.351472	0.159029	Red
AIDKCPCB_03500	Dihydroanticapsin 7-dehydrogenase	5.83067	27139	7	10	3.86897	0.000293845	105	2	9	5	4	10	10	4	6	9	8	4	3	4	4	2	3	4	6	4	4	1.02564	1.02564	0.0365259	0.839966	Red	0.74359	-1.34483	-0.427421	0.248682	Red	0.923077	-1.08333	-0.115477	0.506424	Red	1.02564	1.02564	0.0365259	0.855494	Red
AIDKCPCB_01608	hypothetical protein	9.58767	10933	3	5	3.84158	0.000291765	42	0	2	1	2	3	4	4	3	1	3	3	2	1	3	2	1	2	2	2	1	1.41667	1.41667	0.5025	0.279162	Red	1.16667	1.16667	0.222392	0.647967	Red	0.708333	-1.41176	-0.4975	0.327385	Red	0.916667	-1.09091	-0.125531	0.765146	Red
AIDKCPCB_00989	putative ABC transporter solute-binding protein YclQ	5.36929	35003	12	15	3.82824	0.000290752	134	2	7	5	5	8	5	8	6	10	6	14	6	8	8	6	6	5	7	6	6	2	2	1	0.0103788	Blue	1.44444	1.44444	0.530515	0.190116	Red	1.22222	1.22222	0.289507	0.488053	Red	1.22222	1.22222	0.289507	0.401243	Red
AIDKCPCB_02588	Inosine-5'-monophosphate dehydrogenase	6.14586	49160	12	16	3.82425	0.000290448	188	4	10	9	15	12	11	14	10	7	11	8	5	10	12	9	8	4	10	8	11	1.34783	1.34783	0.430634	0.172347	Red	1.73913	1.73913	0.798366	0.113003	Green	1.3913	1.3913	0.476438	0.118717	Red	1.21739	1.21739	0.283793	0.323809	Red
AIDKCPCB_02293	30S ribosomal protein S21	11.0879	6826	2	4	3.80897	0.000289288	26	0	1	1	1	1	1	2	2	0	2	2	1	2	1	1	2	1	1	2	2	1.21429	1.21429	0.280108	0.405521	Red	0.833333	-1.2	-0.263034	0.529314	Red	1.02381	1.02381	0.0339473	0.922595	Red	0.880952	-1.13514	-0.182864	0.665702	Red
AIDKCPCB_00329	L-lactate dehydrogenase	4.8936	34869	6	10	3.7856	0.000287513	132	0	6	7	5	8	7	11	7	6	8	8	5	8	7	8	4	3	9	10	5	1.42857	1.42857	0.514573	0.0981403	Red	1.28571	1.28571	0.36257	0.401243	Red	1.42857	1.42857	0.514573	0.0981403	Red	1.42857	1.42857	0.514573	0.0981403	Red
AIDKCPCB_03113	Iron(3+)-hydroxamate-binding protein FhuD	9.06111	33504	7	10	3.76074	0.000285625	126	1	5	3	2	4	7	11	7	10	8	8	5	5	9	5	4	5	11	12	4	1.68182	1.68182	0.750022	0.0948897	Green	1.40909	1.40909	0.494765	0.257446	Red	1.40909	1.40909	0.494765	0.271736	Red	1.40909	1.40909	0.494765	0.359696	Red
AIDKCPCB_02838	Inosine-5'-monophosphate dehydrogenase	5.61287	37347	5	8	3.74863	0.000284705	140	3	8	6	5	11	9	8	7	9	7	7	8	5	9	6	4	4	9	8	7	2.2	2.2	1.1375	0.0441697	Blue	2.33333	2.33333	1.22239	0.0102948	Blue	1.8	1.8	0.847997	0.0787353	Green	2.4	2.4	1.26303	0.0762912	Green
AIDKCPCB_03362	Spore germination protein B1	6.16319	55229	10	13	3.74803	0.00028466	207	9	11	12	10	10	12	10	9	9	8	8	10	11	14	11	9	11	11	11	11	1.5	1.5	0.584963	0.0538515	Green	1.34615	1.34615	0.428843	0.117386	Red	1.07692	1.07692	0.106915	0.750238	Red	1.23077	1.23077	0.29956	0.355968	Red
AIDKCPCB_01705	Protease HtpX	8.95453	61524	12	14	3.73838	0.000283927	230	11	11	13	15	11	9	7	11	7	12	7	8	11	16	9	17	16	13	13	13	0.978261	-1.02222	-0.0317089	0.790825	Red	0.847826	-1.17949	-0.23816	0.0761114	Red	1.06522	1.06522	0.0911479	0.564243	Red	1.04348	1.04348	0.0614005	0.495025	Red
AIDKCPCB_00940	Trans-2-decenoyl-[acyl-carrier-protein] isomerase	5.4109	28517	6	7	3.71708	0.000282309	106	3	6	6	5	8	5	6	4	4	5	6	4	5	6	6	5	4	6	6	6	0.777778	-1.28571	-0.36257	0.0686078	Red	0.703704	-1.42105	-0.50696	0.0413606	Orange	1.05556	1.05556	0.0780025	0.74392	Red	1.09259	1.09259	0.127756	0.345852	Red
AIDKCPCB_02472	Delta-aminolevulinic acid dehydratase	5.41908	36171	11	15	3.70463	0.000281363	134	0	9	2	5	9	7	10	5	6	7	13	3	4	10	9	3	4	11	14	3	1.125	1.125	0.169925	0.524785	Red	0.958333	-1.04348	-0.0614005	0.780872	Red	1.08333	1.08333	0.115477	0.548653	Red	1.08333	1.08333	0.115477	0.586944	Red
AIDKCPCB_01381	Tagatose-6-phosphate kinase	5.27984	32498	7	10	3.69253	0.000280445	120	2	8	7	2	7	4	7	7	7	7	7	7	5	8	5	8	5	8	5	4	1.75	1.75	0.807355	0.1596	Green	1.65	1.65	0.722466	0.300666	Green	1.5	1.5	0.584963	0.37893	Green	1.8	1.8	0.847997	0.277145	Green
AIDKCPCB_00126	Putative TrmH family tRNA/rRNA methyltransferase	8.45338	27642	8	11	3.69004	0.000280255	102	0	2	1	1	6	4	10	4	10	7	11	4	3	7	5	3	4	8	10	2	1.26087	1.26087	0.334419	0.441234	Red	1.3913	1.3913	0.476438	0.254516	Red	1.30435	1.30435	0.383329	0.383892	Red	1.13043	1.13043	0.176878	0.698705	Red
AIDKCPCB_01069	Oligopeptide-binding protein AppA	4.96342	61651	16	22	3.68202	0.000279646	227	15	11	22	19	10	7	6	13	4	7	8	7	12	16	12	16	9	7	10	16	3.5	3.5	1.80735	0.0336889	Blue	4.5	4.5	2.16993	0.0180684	Blue	2.75	2.75	1.45943	0.0276396	Blue	3.5	3.5	1.80735	0.0682348	Green
AIDKCPCB_03286	Ribosome hibernation promotion factor	5.6123	21506	6	9	3.67339	0.000278991	79	0	2	1	5	7	5	5	5	5	7	8	0	3	5	2	3	2	3	6	5	0.56338	-1.775	-0.827819	0.0410172	Blue	0.422535	-2.36667	-1.24286	0.0177147	Blue	0.84507	-1.18333	-0.242857	0.355123	Red	0.647887	-1.54348	-0.626185	0.090725	Green
AIDKCPCB_00331	HTH-type transcriptional regulator DegA	5.18614	37041	11	14	3.67161	0.000278856	136	0	7	7	5	8	10	11	3	6	8	9	4	5	11	9	5	6	8	8	6	2.16667	2.16667	1.11548	0.0395507	Blue	2	2	1	0.209715	Green	1.41667	1.41667	0.5025	0.364782	Red	1.66667	1.66667	0.736966	0.208349	Green
AIDKCPCB_02006	Cytochrome b6-f complex subunit 4	5.37885	28111	6	7	3.66405	0.000278281	103	2	3	5	5	6	9	11	4	4	6	6	4	3	3	6	4	3	7	7	5	1.56522	1.56522	0.646363	0.229481	Green	1.34783	1.34783	0.430634	0.358863	Red	1.47826	1.47826	0.563901	0.264302	Red	1.3913	1.3913	0.476438	0.2727	Red
AIDKCPCB_03638	Aminopyrimidine aminohydrolase	5.58444	26267	7	8	3.65478	0.000277577	96	1	7	7	3	6	5	4	4	4	5	6	6	3	5	6	3	3	4	6	8	1.78947	1.78947	0.839535	0.0904006	Green	1.26316	1.26316	0.337035	0.237737	Red	1.05263	1.05263	0.0740006	0.81647	Red	1.36842	1.36842	0.452512	0.202968	Red
AIDKCPCB_03622	hypothetical protein	8.95985	20293	5	5	3.64658	0.000276955	74	3	3	3	4	5	4	3	3	3	4	4	3	3	6	4	3	3	6	5	2	1.04545	1.04545	0.0641303	0.882336	Red	1.13636	1.13636	0.184425	0.661255	Red	0.954545	-1.04762	-0.0671142	0.888067	Red	1.13636	1.13636	0.184425	0.702708	Red
AIDKCPCB_02155	Arginine transport ATP-binding protein ArtM	5.69087	26700	7	9	3.63296	0.00027592	97	2	4	1	3	10	5	5	4	5	5	8	4	7	4	6	6	6	4	5	3	1.11765	1.11765	0.160465	0.401243	Red	1.05882	1.05882	0.0824622	0.53744	Red	1.17647	1.17647	0.234465	0.377563	Red	1.17647	1.17647	0.234465	0.479057	Red
AIDKCPCB_01040	hypothetical protein	7.71055	17071	5	6	3.63189	0.000275839	62	3	2	2	2	4	2	3	3	3	3	6	3	2	4	4	4	2	3	4	3	2	2	1	0.0754448	Green	1.85714	1.85714	0.893085	0.0348847	Blue	1.92857	1.92857	0.947533	0.0113038	Blue	1.57143	1.57143	0.652077	0.0709877	Green
AIDKCPCB_00653	23S rRNA (uracil-C(5))-methyltransferase RlmCD	5.86646	53695	11	18	3.63162	0.000275819	195	6	10	16	14	9	10	8	10	8	11	8	6	9	10	11	10	10	8	7	14	1.23077	1.23077	0.29956	0.178285	Red	1.46154	1.46154	0.547488	0.137264	Red	1.38462	1.38462	0.469485	0.0827369	Red	1.23077	1.23077	0.29956	0.178285	Red
AIDKCPCB_03745	Putative peroxiredoxin	5.8023	20436	5	8	3.62106	0.000275017	74	2	4	2	3	6	5	4	3	3	5	6	2	2	6	3	3	3	5	5	2	0.82	-1.21951	-0.286304	0.388697	Red	0.74	-1.35135	-0.434403	0.250841	Red	0.88	-1.13636	-0.184425	0.550648	Red	0.86	-1.16279	-0.217591	0.544218	Red
AIDKCPCB_00088	Cysteine synthase	5.08907	32470	10	13	3.60333	0.00027367	117	0	2	1	2	6	6	7	6	13	10	12	6	5	6	3	6	5	9	8	4	1.46667	1.46667	0.552541	0.0761114	Red	1.33333	1.33333	0.415037	0.284628	Red	1.2	1.2	0.263034	0.484903	Red	1.26667	1.26667	0.341037	0.311187	Red
AIDKCPCB_01933	L-threonine dehydratase biosynthetic IlvA	5.77818	46950	11	18	3.59957	0.000273385	169	8	8	9	9	10	8	8	7	6	8	4	6	9	13	11	8	9	10	5	13	3.22222	3.22222	1.68806	0.000415159	Blue	5	5	2.32193	0.00714833	Blue	2.66667	2.66667	1.41504	0.00625357	Blue	3.33333	3.33333	1.73697	0.0153664	Blue
AIDKCPCB_00812	Glutamate-1-semialdehyde 2_1-aminomutase 1	5.58081	46623	10	11	3.58192	0.000272044	167	0	10	10	6	12	10	9	9	8	10	10	7	10	7	8	6	7	12	9	7	0.973684	-1.02703	-0.0384741	0.735383	Red	0.736842	-1.35714	-0.440573	0.0484859	Orange	1.18421	1.18421	0.243926	0.213407	Red	1.07895	1.07895	0.109624	0.683415	Red
AIDKCPCB_00969	hypothetical protein	5.33975	27131	9	10	3.57525	0.000271537	97	0	7	4	4	10	8	9	3	5	4	8	2	2	5	5	2	5	7	3	4	1.46667	1.46667	0.552541	0.237769	Red	1.3	1.3	0.378512	0.420727	Red	1.16667	1.16667	0.222392	0.64643	Red	1.3	1.3	0.378512	0.438159	Red
AIDKCPCB_01523	Ribulose-phosphate 3-epimerase	5.4842	23375	5	6	3.5508	0.00026968	83	0	4	4	1	5	5	7	5	5	6	6	5	5	5	3	1	3	5	5	3	1.78947	1.78947	0.839535	0.127104	Green	1.21053	1.21053	0.275634	0.618607	Red	0.947368	-1.05556	-0.0780025	0.887407	Red	1.21053	1.21053	0.275634	0.576166	Red
AIDKCPCB_02022	3-dehydroquinate synthase	6.5388	40090	10	11	3.54203	0.000269014	142	3	8	8	8	8	8	12	7	6	7	7	5	7	6	9	8	5	5	6	9	2	2	1	0.0428044	Blue	2	2	1	0.046429	Blue	1.38462	1.38462	0.469485	0.408643	Red	1.53846	1.53846	0.621488	0.202081	Green
AIDKCPCB_01673	Ribonucleoside-diphosphate reductase subunit alpha 1	5.54069	80489	17	23	3.54086	0.000268925	285	10	15	21	20	12	13	10	16	8	13	11	9	15	15	17	16	12	16	16	20	1.25806	1.25806	0.331206	0.277059	Red	0.935484	-1.06897	-0.0962153	0.728343	Red	1.09677	1.09677	0.133267	0.619242	Red	0.935484	-1.06897	-0.0962153	0.761384	Red
AIDKCPCB_03078	HTH-type transcriptional regulator LutR	5.31782	27701	9	13	3.53778	0.000268691	98	0	2	2	4	5	4	8	4	9	8	8	7	5	3	7	1	0	8	9	4	0.785714	-1.27273	-0.347923	0.249307	Red	0.642857	-1.55556	-0.63743	0.084884	Green	0.957143	-1.04478	-0.0631938	0.788881	Red	0.971429	-1.02941	-0.0418202	0.874581	Red
AIDKCPCB_01992	putative ATP-dependent helicase DinG	5.93189	105481	23	29	3.53618	0.00026857	373	16	20	30	25	19	16	15	19	12	17	14	10	14	24	24	20	22	19	15	22	2.08333	2.08333	1.05889	0.041465	Blue	3	3	1.58496	0.00195303	Blue	1.66667	1.66667	0.736966	0.246636	Green	2.08333	2.08333	1.05889	0.217159	Green
AIDKCPCB_03709	Aryl-phospho-beta-D-glucosidase BglA	5.03345	54657	11	14	3.53111	0.000268185	193	4	7	10	11	8	9	7	9	7	6	6	9	14	12	17	11	8	14	10	14	0.768421	-1.30137	-0.380031	0.167755	Red	0.6	-1.66667	-0.736966	0.043859	Blue	0.905263	-1.10465	-0.143591	0.581353	Red	0.863158	-1.15854	-0.212304	0.393969	Red
AIDKCPCB_01774	Malonate-semialdehyde dehydrogenase	5.29211	53219	11	14	3.51378	0.000266869	187	3	13	9	10	10	11	10	11	6	8	10	8	7	12	11	9	6	11	9	13	1.02778	1.02778	0.0395284	0.887928	Red	0.888889	-1.125	-0.169925	0.593557	Red	1.61111	1.61111	0.688056	0.038252	Blue	1.38889	1.38889	0.473931	0.159553	Red
AIDKCPCB_01536	Ribonuclease 3	6.46662	28285	6	8	3.50009	0.000265829	99	0	5	3	3	5	7	8	6	6	5	6	5	4	5	6	4	6	4	7	4	1.17949	1.17949	0.23816	0.466912	Red	0.923077	-1.08333	-0.115477	0.756074	Red	1.10256	1.10256	0.140863	0.692436	Red	1.10256	1.10256	0.140863	0.712432	Red
AIDKCPCB_02646	Thioredoxin-like protein YtpP	4.28536	12585	4	4	3.49623	0.000265535	44	0	3	1	0	3	3	3	2	3	2	4	0	3	2	3	2	2	3	3	2	2	2	1	0.0270841	Blue	1.73333	1.73333	0.793549	0.071427	Green	1.53333	1.53333	0.616671	0.149244	Green	1.66667	1.66667	0.736966	0.102084	Green
AIDKCPCB_01934	Anaerobic nitric oxide reductase transcription regulator NorR	6.13881	36223	9	13	3.47845	0.000264186	126	2	9	8	3	9	9	9	3	8	7	11	5	6	5	7	3	2	9	7	4	1.875	1.875	0.906891	0.084546	Green	1.625	1.625	0.70044	0.304027	Green	1.75	1.75	0.807355	0.121486	Green	1.75	1.75	0.807355	0.121486	Green
AIDKCPCB_03327	UTP--glucose-1-phosphate uridylyltransferase	5.14146	33160	9	13	3.46803	0.000263394	115	0	5	4	1	9	7	10	4	9	7	11	4	5	8	5	4	3	9	8	2	1.30769	1.30769	0.387023	0.42053	Red	1.34615	1.34615	0.428843	0.340851	Red	0.961538	-1.04	-0.0565835	0.903832	Red	1	1	0	1	Red
AIDKCPCB_01075	Oligopeptide transport system permease protein OppB	9.4634	34188	3	3	3.4515	0.000262139	118	4	6	6	5	6	7	6	5	6	6	5	6	6	8	8	6	5	6	6	5	2.42857	2.42857	1.28011	0.0311326	Blue	2.5	2.5	1.32193	0.0350232	Blue	1.85714	1.85714	0.893085	0.09214	Green	1.85714	1.85714	0.893085	0.213502	Green
AIDKCPCB_00340	NH(3)-dependent NAD(+) synthetase	5.12419	30241	10	12	3.43904	0.000261192	104	2	5	0	0	8	6	9	5	8	9	13	8	2	4	1	4	4	7	5	4	1.12	1.12	0.163499	0.279303	Red	1.08	1.08	0.111031	0.401243	Red	1.28	1.28	0.356144	0.0598316	Red	1.04	1.04	0.0565835	0.673694	Red
AIDKCPCB_02927	Homoserine dehydrogenase	5.11504	47518	8	18	3.40923	0.000258929	162	5	9	7	8	7	9	13	4	6	8	12	8	9	11	11	3	6	11	8	7	2.90909	2.90909	1.54057	0.0139194	Blue	3.81818	3.81818	1.93289	0.00361129	Blue	1.36364	1.36364	0.447459	0.506347	Red	2.18182	2.18182	1.12553	0.0657142	Green
AIDKCPCB_01405	Arginine decarboxylase	5.18543	53795	10	12	3.4018	0.000258364	183	1	9	10	10	10	10	14	11	5	9	9	6	13	10	11	7	5	12	11	10	1.12121	1.12121	0.165059	0.653505	Red	1.15152	1.15152	0.203533	0.4466	Red	1.15152	1.15152	0.203533	0.578406	Red	1.09091	1.09091	0.125531	0.606603	Red
AIDKCPCB_00683	ABC transporter ATP-binding protein uup	5.06269	71522	12	20	3.39756	0.000258042	243	5	14	11	13	12	14	15	8	11	14	11	14	16	13	15	10	8	15	13	11	1.44118	1.44118	0.527247	0.188054	Red	0.970588	-1.0303	-0.0430687	0.922093	Red	1.32353	1.32353	0.40439	0.32577	Red	1.23529	1.23529	0.304855	0.486114	Red
AIDKCPCB_01526	hypothetical protein	8.71004	13250	4	5	3.39623	0.000257941	45	1	2	2	2	2	2	3	1	2	4	3	2	2	4	2	2	2	2	3	2	1.12766	1.12766	0.173332	0.577948	Red	1.14894	1.14894	0.200299	0.468973	Red	1.23404	1.23404	0.303392	0.303993	Red	1.08511	1.08511	0.117836	0.705067	Red
AIDKCPCB_03352	Spore germination protein B3	8.72722	43439	8	11	3.38406	0.000257016	147	3	6	6	8	9	8	9	5	5	7	7	6	10	9	8	7	6	10	11	7	1.09091	1.09091	0.125531	0.623929	Red	1.36364	1.36364	0.447459	0.129409	Red	1.27273	1.27273	0.347923	0.244615	Red	1.18182	1.18182	0.241008	0.207031	Red
AIDKCPCB_01237	Pyrroline-5-carboxylate reductase	5.2871	29551	7	8	3.38398	0.000257011	100	3	8	4	5	5	5	5	3	6	5	6	4	5	6	4	5	4	7	6	4	1.2963	1.2963	0.374396	0.20323	Red	1.07407	1.07407	0.103093	0.681499	Red	1.40741	1.40741	0.49304	0.0728346	Red	1.40741	1.40741	0.49304	0.132326	Red
AIDKCPCB_03424	ATP synthase epsilon chain	6.42353	14032	4	5	3.34949	0.000254391	47	0	0	0	1	4	1	4	3	1	4	5	2	2	5	2	3	1	4	4	1	0.916667	-1.09091	-0.125531	0.694894	Red	1.04167	1.04167	0.0588937	0.842439	Red	1	1	0	1	Red	1.04167	1.04167	0.0588937	0.856226	Red
AIDKCPCB_00655	putative tRNA-dihydrouridine synthase	5.70155	36807	6	9	3.34176	0.000253804	123	4	6	7	8	9	7	7	5	7	4	7	5	7	7	4	6	4	7	5	7	3.2	3.2	1.67807	0.0241257	Blue	3.2	3.2	1.67807	0.0525529	Green	3.2	3.2	1.67807	0.0241257	Blue	2.8	2.8	1.48543	0.0760516	Green
AIDKCPCB_00652	Diacylglycerol kinase	6.12076	33006	7	9	3.33273	0.000253118	110	1	7	4	5	8	5	6	5	7	7	10	4	5	6	4	3	4	8	5	6	1.10345	1.10345	0.142019	0.549023	Red	0.931034	-1.07407	-0.103093	0.675632	Red	0.965517	-1.03571	-0.0506261	0.829332	Red	0.931034	-1.07407	-0.103093	0.675632	Red
AIDKCPCB_00200	Beta-hexosaminidase	9.45185	70258	17	25	3.33058	0.000252955	234	2	13	13	22	10	7	15	3	8	8	16	4	17	23	18	5	3	21	19	7	1.33333	1.33333	0.415037	0.28015	Red	1.52381	1.52381	0.607683	0.167161	Green	1.04762	1.04762	0.0671142	0.866683	Red	1.28571	1.28571	0.36257	0.364812	Red
AIDKCPCB_02657	hypothetical protein	8.81677	36530	6	11	3.31235	0.00025157	121	1	6	8	7	7	5	6	6	2	6	6	2	6	10	11	4	6	8	10	4	0.722222	-1.38462	-0.469485	0.470976	Red	0.740741	-1.35	-0.432959	0.499087	Red	1.24074	1.24074	0.311202	0.582619	Red	1	1	0	1	Red
AIDKCPCB_00050	Transition state regulatory protein AbrB	6.28556	10588	3	4	3.30563	0.00025106	35	0	1	1	1	3	2	4	1	3	4	4	2	1	1	1	1	2	1	1	1	1.07692	1.07692	0.106915	0.773793	Red	0.769231	-1.3	-0.378512	0.470344	Red	1.34615	1.34615	0.428843	0.359696	Red	1.23077	1.23077	0.29956	0.486842	Red
AIDKCPCB_03551	hypothetical protein	9.30013	12134	3	4	3.29652	0.000250368	40	0	1	1	1	2	2	3	2	4	3	3	3	1	2	2	1	2	3	3	1	2	2	1	0.0666981	Green	2.42857	2.42857	1.28011	0.00729099	Blue	1.14286	1.14286	0.192645	0.391002	Red	1.28571	1.28571	0.36257	0.207031	Red
AIDKCPCB_00060	Pur operon repressor	5.99041	30188	12	14	3.27945	0.000249071	99	1	3	2	2	7	5	8	3	8	6	15	1	3	7	4	3	2	12	5	2	1.85714	1.85714	0.893085	0.00542395	Blue	2.42857	2.42857	1.28011	0.000400878	Blue	1.42857	1.42857	0.514573	0.0981403	Red	1.85714	1.85714	0.893085	0.0435576	Blue
AIDKCPCB_01522	Small ribosomal subunit biogenesis GTPase RsgA	5.43692	33570	8	11	3.27674	0.000248865	110	3	5	6	4	6	5	6	6	4	3	5	7	6	6	8	6	5	8	5	6	2.25	2.25	1.16993	0.0362493	Blue	2.83333	2.83333	1.5025	0.1536	Green	1.75	1.75	0.807355	0.0931281	Green	2.08333	2.08333	1.05889	0.262857	Green
AIDKCPCB_01289	Protease HtpX	9.48042	32657	4	6	3.27648	0.000248846	107	5	4	2	4	6	3	7	4	9	5	8	5	6	4	4	6	5	7	7	6	1.22727	1.22727	0.295456	0.147466	Red	1.04545	1.04545	0.0641303	0.823658	Red	1.36364	1.36364	0.447459	0.0523502	Red	1.27273	1.27273	0.347923	0.168633	Red
AIDKCPCB_01038	Fatty acid-binding protein	5.47787	31285	5	7	3.26035	0.000247621	102	2	5	4	4	6	4	5	5	6	6	7	4	5	7	4	8	5	7	5	3	1.26316	1.26316	0.337035	0.307766	Red	1.63158	1.63158	0.706269	0.0559167	Green	1.26316	1.26316	0.337035	0.193923	Red	1.52632	1.52632	0.610053	0.021417	Blue
AIDKCPCB_01467	Cell division protein FtsZ	4.90075	40306	9	9	3.25014	0.000246845	131	0	6	5	5	5	6	9	5	6	5	11	6	6	8	9	6	9	11	8	5	1.26316	1.26316	0.337035	0.154797	Red	1.42105	1.42105	0.50696	0.0656389	Red	1.47368	1.47368	0.559427	0.0947195	Red	1.26316	1.26316	0.337035	0.273639	Red
AIDKCPCB_02658	RNA 2'_3'-cyclic phosphodiesterase	7.91359	21280	5	7	3.24248	0.000246264	69	0	5	2	4	5	3	4	4	1	3	4	2	4	5	3	4	4	4	4	4	1.45	1.45	0.536053	0.227593	Red	1.6	1.6	0.678072	0.168227	Green	1.65	1.65	0.722466	0.0935635	Green	1.85	1.85	0.887525	0.0608483	Green
AIDKCPCB_02888	putative protein YueI	5.74102	15421	4	5	3.24233	0.000246252	50	0	3	1	1	4	3	4	1	5	4	5	2	3	2	3	2	2	2	2	1	1.33333	1.33333	0.415037	0.352629	Red	0.933333	-1.07143	-0.0995357	0.853434	Red	1.33333	1.33333	0.415037	0.352629	Red	1.33333	1.33333	0.415037	0.341576	Red
AIDKCPCB_02236	Glucokinase	5.51135	32946	6	8	3.21739	0.000244358	106	1	6	5	4	7	5	6	7	6	7	8	5	5	7	6	4	5	5	3	4	1.77778	1.77778	0.830075	0.114619	Green	2.22222	2.22222	1.152	0.0275618	Blue	1.55556	1.55556	0.63743	0.141681	Green	1.22222	1.22222	0.289507	0.501911	Red
AIDKCPCB_01615	30S ribosomal protein S15	10.6818	10582	5	5	3.213	0.000244025	34	0	0	0	0	1	0	2	3	4	4	5	2	1	1	2	3	3	1	1	1	1.45	1.45	0.536053	0.127248	Red	1.5	1.5	0.584963	0.104833	Green	1.3	1.3	0.378512	0.28774	Red	1.05	1.05	0.0703893	0.842439	Red
AIDKCPCB_01458	UDP-N-acetylmuramoylalanine--D-glutamate ligase	5.65381	50011	10	11	3.1993	0.000242984	160	3	11	7	7	10	7	6	9	6	8	7	7	8	11	13	8	5	11	7	9	2.5	2.5	1.32193	0.102728	Green	4.75	4.75	2.24793	0.0094471	Blue	2.75	2.75	1.45943	0.0353528	Blue	2.5	2.5	1.32193	0.0576689	Green
AIDKCPCB_02971	Regulatory protein MgsR	6.14494	13796	4	4	3.18933	0.000242227	44	1	1	0	1	4	4	2	3	4	4	5	2	2	2	1	2	1	2	3	0	1.125	1.125	0.169925	0.617241	Red	1	1	0	1	Red	1.375	1.375	0.459432	0.195806	Red	1.125	1.125	0.169925	0.648842	Red
AIDKCPCB_01625	4-hydroxy-tetrahydrodipicolinate synthase	5.69419	30558	8	12	3.17429	0.000241085	97	0	4	5	1	8	6	8	4	5	5	10	5	5	6	5	2	5	6	4	3	2.42857	2.42857	1.28011	0.00729099	Blue	2.71429	2.71429	1.44057	0.0119119	Blue	1.57143	1.57143	0.652077	0.0300197	Blue	1.42857	1.42857	0.514573	0.341283	Red
AIDKCPCB_01472	Sorbitol operon regulator	6.01863	34117	6	7	3.16558	0.000240423	108	1	7	6	4	8	6	6	3	5	7	7	5	5	7	5	5	3	8	6	4	2.14286	2.14286	1.09954	0.0413606	Blue	2.07143	2.07143	1.05063	0.0729067	Green	1.57143	1.57143	0.652077	0.227478	Green	1.57143	1.57143	0.652077	0.204291	Green
AIDKCPCB_00864	p-benzoquinone reductase	5.13211	18666	3	3	3.16083	0.000240062	59	0	4	4	1	4	5	1	2	3	3	4	3	2	3	4	2	4	3	3	4	1.22727	1.22727	0.295456	0.485834	Red	1.27273	1.27273	0.347923	0.356018	Red	1.18182	1.18182	0.241008	0.520043	Red	1.13636	1.13636	0.184425	0.679549	Red
AIDKCPCB_02132	Protein RocB	5.2963	60950	11	15	3.13372	0.000238003	191	3	11	9	13	12	8	10	13	6	8	8	6	11	13	13	10	9	11	8	9	1.23077	1.23077	0.29956	0.605871	Red	1.30769	1.30769	0.387023	0.408644	Red	1.15385	1.15385	0.206451	0.681499	Red	1.38462	1.38462	0.469485	0.316879	Red
AIDKCPCB_02136	Ribonuclease Z	5.86206	34300	7	7	3.11953	0.000236926	107	3	6	3	4	6	8	6	5	6	5	6	2	6	6	8	3	4	9	7	4	1.175	1.175	0.232661	0.506928	Red	0.8	-1.25	-0.321928	0.429451	Red	1.275	1.275	0.350497	0.300175	Red	1.025	1.025	0.0356239	0.917593	Red
AIDKCPCB_02167	Phosphate acetyltransferase	6.05569	31739	7	9	3.11919	0.0002369	99	0	5	3	1	8	10	9	4	9	7	7	4	3	5	4	2	6	6	5	1	1.45	1.45	0.536053	0.0555396	Red	1.15	1.15	0.201634	0.550789	Red	1.35	1.35	0.432959	0.217129	Red	1.4	1.4	0.485427	0.21876	Red
AIDKCPCB_00059	4-diphosphocytidyl-2-C-methyl-D-erythritol kinase	7.68264	31749	5	9	3.11821	0.000236825	99	2	5	7	4	5	3	4	6	5	5	6	5	5	6	7	4	3	5	6	6	2.69231	2.69231	1.42884	0.0193952	Blue	2.38462	2.38462	1.25376	0.0250317	Blue	1.38462	1.38462	0.469485	0.376168	Red	1.69231	1.69231	0.758992	0.216094	Green
AIDKCPCB_03771	Anti-sigma-V factor RsiV	6.33919	32520	6	10	3.10578	0.000235882	101	2	6	8	8	8	5	5	5	2	5	4	2	4	6	5	5	5	6	5	5	1	1	0	1	Red	1.13636	1.13636	0.184425	0.529155	Red	1.18182	1.18182	0.241008	0.451276	Red	1.09091	1.09091	0.125531	0.706652	Red
AIDKCPCB_01243	putative murein peptide carboxypeptidase	6.30361	34281	7	11	3.09209	0.000234842	106	6	6	6	8	4	6	8	5	5	6	6	4	6	5	2	2	2	8	8	3	0.964286	-1.03704	-0.0524674	0.882566	Red	0.607143	-1.64706	-0.719892	0.152034	Green	0.857143	-1.16667	-0.222392	0.539191	Red	0.892857	-1.12	-0.163499	0.635647	Red
AIDKCPCB_02253	hypothetical protein	9.31879	28541	5	6	3.04825	0.000231512	87	1	1	3	3	5	5	5	5	4	5	4	4	6	5	6	4	4	7	6	4	0.9	-1.11111	-0.152003	0.483731	Red	0.833333	-1.2	-0.263034	0.121072	Red	0.633333	-1.57895	-0.658963	0.0693409	Green	0.833333	-1.2	-0.263034	0.501998	Red
AIDKCPCB_01599	Regulator of sigma-W protease RasP	5.43646	45953	10	11	3.04659	0.000231386	140	6	7	7	6	12	8	4	7	4	9	5	5	7	12	8	7	6	8	6	6	2	2	1	0.0138468	Blue	1.75	1.75	0.807355	0.0224218	Blue	2.08333	2.08333	1.05889	0.00531104	Blue	2.08333	2.08333	1.05889	0.0153703	Blue
AIDKCPCB_00492	Dihydrolipoyllysine-residue acetyltransferase component of pyruvate dehydrogenase complex	5.54309	41197	8	11	3.0342	0.000230445	125	2	8	9	7	8	6	7	5	5	5	5	5	7	8	7	7	6	5	5	8	1.16667	1.16667	0.222392	0.507278	Red	0.9	-1.11111	-0.152003	0.554242	Red	1.26667	1.26667	0.341037	0.191382	Red	1	1	0	1	Red
AIDKCPCB_00850	hypothetical protein	9.33086	33948	5	7	3.03405	0.000230434	103	4	5	7	6	6	3	2	5	4	4	5	7	5	5	6	6	7	6	5	5	1	1	0	1	Red	0.8	-1.25	-0.321928	0.405772	Red	1.1	1.1	0.137504	0.664894	Red	0.933333	-1.07143	-0.0995357	0.783627	Red
AIDKCPCB_03652	Protein LacX_ plasmid	5.05298	34010	8	9	3.02852	0.000230014	103	5	4	11	8	3	3	4	6	4	5	3	2	5	5	7	6	5	4	5	8	0.769231	-1.3	-0.378512	0.23337	Red	0.923077	-1.08333	-0.115477	0.620369	Red	1	1	0	1	Red	1.03846	1.03846	0.0544478	0.767118	Red
AIDKCPCB_02599	hypothetical protein	6.41443	19847	4	5	3.02313	0.000229604	60	1	3	4	4	4	3	3	2	2	4	3	2	3	3	2	3	2	3	4	5	0.625	-1.6	-0.678072	0.155644	Green	0.5625	-1.77778	-0.830075	0.110242	Green	0.84375	-1.18519	-0.245112	0.496404	Red	0.8125	-1.23077	-0.29956	0.445979	Red
AIDKCPCB_00118	DNA integrity scanning protein DisA	6.18543	40711	9	12	3.0213	0.000229465	123	1	8	6	7	8	4	5	5	7	8	6	7	9	6	10	2	5	8	8	3	1	1	0	1	Red	0.9375	-1.06667	-0.0931094	0.780872	Red	0.9375	-1.06667	-0.0931094	0.756731	Red	1.125	1.125	0.169925	0.620369	Red
AIDKCPCB_01938	Thymidylate synthase 2	5.93357	30515	5	7	3.01491	0.00022898	92	1	5	3	3	7	5	9	5	5	6	3	3	4	5	5	3	4	6	5	5	1	1	0	1	Red	1.23077	1.23077	0.29956	0.4119	Red	1.19231	1.19231	0.253757	0.618084	Red	1.07692	1.07692	0.106915	0.809422	Red
AIDKCPCB_03794	Ribosomal RNA small subunit methyltransferase G	6.61665	27037	9	14	2.99589	0.000227536	81	1	8	4	2	7	5	7	2	4	4	7	1	3	2	5	1	2	9	7	0	1.875	1.875	0.906891	0.0327734	Blue	1.3125	1.3125	0.392317	0.302898	Red	1.3125	1.3125	0.392317	0.245553	Red	1.5	1.5	0.584963	0.0872528	Green
AIDKCPCB_01997	CCA-adding enzyme	5.19013	45814	9	12	2.99035	0.000227115	137	4	8	10	10	8	6	7	7	6	6	4	8	6	7	8	7	7	6	4	8	1.31579	1.31579	0.395929	0.472286	Red	1.05263	1.05263	0.0740006	0.903559	Red	0.789474	-1.26667	-0.341037	0.597691	Red	1.15789	1.15789	0.211504	0.784335	Red
AIDKCPCB_03540	Quinol oxidase subunit 2	6.97672	35789	4	5	2.98975	0.000227069	107	3	5	4	5	7	6	7	5	7	7	6	3	6	5	4	5	5	7	5	5	0.888889	-1.125	-0.169925	0.539191	Red	0.777778	-1.28571	-0.36257	0.277355	Red	0.888889	-1.125	-0.169925	0.539191	Red	0.805556	-1.24138	-0.311944	0.338567	Red
AIDKCPCB_01639	hypothetical protein	6.02093	30444	6	11	2.98909	0.000227019	91	1	4	2	1	8	8	6	3	7	5	4	2	4	7	4	3	4	7	7	4	1.38095	1.38095	0.465664	0.0254739	Orange	1.28571	1.28571	0.36257	0.223424	Red	1.14286	1.14286	0.192645	0.279303	Red	1.2381	1.2381	0.308122	0.121072	Red
AIDKCPCB_01967	putative ATP-dependent helicase DinG	4.89334	74648	16	20	2.94717	0.000223835	220	12	15	16	16	9	9	10	14	7	9	6	10	9	12	11	15	9	6	7	18	2.41667	2.41667	1.27302	0.0279644	Blue	1.83333	1.83333	0.874469	0.100612	Green	1.83333	1.83333	0.874469	0.0684758	Green	2.16667	2.16667	1.11548	0.0213999	Blue
AIDKCPCB_01668	tRNA dimethylallyltransferase	6.38402	37753	6	8	2.94016	0.000223303	111	0	5	6	9	6	8	6	5	3	7	5	4	7	7	8	4	4	5	6	6	0.730159	-1.36957	-0.453718	0.0330821	Orange	0.571429	-1.75	-0.807355	0.00215873	Blue	0.809524	-1.23529	-0.304855	0.107783	Red	0.698413	-1.43182	-0.517848	0.182095	Red
AIDKCPCB_02525	UvrABC system protein C	8.8271	68360	15	21	2.92569	0.000222204	200	6	12	13	13	8	8	10	10	7	8	8	6	9	15	16	14	7	10	7	13	1.20833	1.20833	0.273018	0.563839	Red	0.958333	-1.04348	-0.0614005	0.908841	Red	1.25	1.25	0.321928	0.505097	Red	1.04167	1.04167	0.0588937	0.904299	Red
AIDKCPCB_01335	2-hydroxy-3-oxopropionate reductase	5.04404	30939	9	9	2.90895	0.000220932	90	0	5	4	3	8	7	11	3	4	8	6	0	2	5	4	3	3	7	5	2	0.833333	-1.2	-0.263034	0.328701	Red	0.6875	-1.45455	-0.540568	0.108966	Red	1.20833	1.20833	0.273018	0.31735	Red	0.854167	-1.17073	-0.22741	0.459827	Red
AIDKCPCB_03366	Ribokinase	4.5183	30952	6	7	2.90773	0.00022084	90	2	5	2	3	4	7	4	5	5	4	5	4	5	5	5	5	7	4	5	4	2.0625	2.0625	1.04439	0.0821129	Green	1.375	1.375	0.459432	0.490846	Red	1.125	1.125	0.169925	0.707818	Red	1.3125	1.3125	0.392317	0.450178	Red
AIDKCPCB_00165	Protein translocase subunit SecY	9.90986	47123	5	6	2.90729	0.000220806	137	1	6	4	4	11	8	10	5	7	9	10	3	6	11	6	3	6	13	9	5	1.5	1.5	0.584963	0.0924263	Green	1.375	1.375	0.459432	0.121486	Red	1.5	1.5	0.584963	0.0662756	Green	1.5	1.5	0.584963	0.0924263	Green
AIDKCPCB_02928	Glyoxylate/hydroxypyruvate reductase B	5.1978	35798	6	7	2.90519	0.000220647	104	3	8	7	4	7	7	5	5	6	5	6	3	3	4	5	4	5	5	7	5	2	2	1	0.0318303	Blue	1.73684	1.73684	0.796467	0.116074	Green	1.57895	1.57895	0.658963	0.21786	Green	1.94737	1.94737	0.961526	0.0844124	Green
AIDKCPCB_03382	Blue-light photoreceptor	4.9304	29629	6	9	2.90256	0.000220447	86	2	3	2	2	4	6	7	1	4	6	8	4	4	5	7	1	2	7	7	4	1.07692	1.07692	0.106915	0.723233	Red	0.923077	-1.08333	-0.115477	0.73308	Red	0.769231	-1.3	-0.378512	0.304101	Red	1	1	0	1	Red
AIDKCPCB_01614	Riboflavin biosynthesis protein RibF	6.2209	36205	7	10	2.90015	0.000220264	105	1	3	5	5	6	5	8	5	9	8	6	5	5	4	7	3	2	6	8	4	1.69231	1.69231	0.758992	0.187167	Green	2	2	1	0.0384551	Blue	1.61538	1.61538	0.691878	0.208007	Green	1.84615	1.84615	0.884523	0.108283	Green
AIDKCPCB_00597	hypothetical protein	9.44142	20697	3	4	2.89897	0.000220174	60	1	2	3	3	4	2	2	3	3	3	4	3	4	4	3	3	0	5	4	4	1.55556	1.55556	0.63743	0.0844404	Green	1.77778	1.77778	0.830075	0.0383276	Blue	1.27778	1.27778	0.353637	0.367976	Red	1.33333	1.33333	0.415037	0.389595	Red
AIDKCPCB_02381	5'-methylthioadenosine/S-adenosylhomocysteine nucleosidase	4.60208	25190	4	7	2.89798	0.000220099	73	1	3	4	2	2	3	3	4	5	5	5	4	4	5	3	4	5	4	5	2	1.15385	1.15385	0.206451	0.488053	Red	1.30769	1.30769	0.387023	0.129409	Red	1.38462	1.38462	0.469485	0.0763797	Red	1.30769	1.30769	0.387023	0.453306	Red
AIDKCPCB_01380	Glucitol operon repressor	5.46105	27679	5	8	2.89028	0.000219514	80	1	2	1	4	5	4	1	5	5	5	3	6	4	6	5	6	4	3	4	6	1.14286	1.14286	0.192645	0.541229	Red	1.64286	1.64286	0.716207	0.0327788	Blue	1.42857	1.42857	0.514573	0.105965	Red	1.42857	1.42857	0.514573	0.168633	Red
AIDKCPCB_02043	Cytidylate kinase	5.40727	24926	6	9	2.88855	0.000219383	72	0	1	1	2	6	3	6	3	5	5	9	3	4	3	2	1	2	9	5	2	1.58333	1.58333	0.662965	0.192926	Green	1.91667	1.91667	0.938599	0.0275618	Blue	2.08333	2.08333	1.05889	0.0113598	Blue	1.75	1.75	0.807355	0.0555396	Green
AIDKCPCB_01160	Thiazole synthase	5.24421	27015	4	6	2.88728	0.000219287	78	3	3	3	3	5	4	4	4	6	4	5	4	3	3	4	3	3	6	5	3	2.75	2.75	1.45943	0.0193317	Blue	3.25	3.25	1.70044	0.0317391	Blue	1.75	1.75	0.807355	0.105965	Green	2.75	2.75	1.45943	0.122962	Green
AIDKCPCB_01876	putative sugar epimerase YhfK	5.46115	23332	8	11	2.87159	0.000218095	67	0	3	1	1	7	3	7	2	5	6	11	1	2	4	2	1	1	5	3	2	1.3125	1.3125	0.392317	0.0153924	Orange	1.4375	1.4375	0.523562	0.0353528	Orange	1.0625	1.0625	0.0874628	0.391002	Red	1.3125	1.3125	0.392317	0.194171	Red
AIDKCPCB_03739	Sensor histidine kinase WalK	4.9671	69654	12	20	2.87134	0.000218076	200	14	10	16	15	10	10	7	10	6	7	6	5	10	10	10	14	14	6	6	14	2.55556	2.55556	1.35364	0.0697406	Green	3	3	1.58496	0.113169	Green	1.44444	1.44444	0.530515	0.303999	Red	1.66667	1.66667	0.736966	0.211183	Green
AIDKCPCB_01995	3-methyl-2-oxobutanoate hydroxymethyltransferase	5.50838	30440	6	7	2.85808	0.000217069	87	0	5	5	4	7	4	7	5	3	4	3	2	4	6	6	4	3	3	5	7	0.694915	-1.43902	-0.525091	0.0329715	Orange	0.474576	-2.10714	-1.07529	0.00682352	Blue	0.813559	-1.22917	-0.297681	0.150567	Red	0.745763	-1.34091	-0.423211	0.220108	Red
AIDKCPCB_03667	hypothetical protein	6.81273	62432	9	11	2.8511	0.000216539	178	6	8	7	8	9	10	10	8	6	8	8	6	9	14	8	13	6	13	9	12	1.5	1.5	0.584963	0.169973	Green	0.888889	-1.125	-0.169925	0.712968	Red	1.33333	1.33333	0.415037	0.315589	Red	1.22222	1.22222	0.289507	0.538036	Red
AIDKCPCB_01557	ATP-dependent protease subunit ClpQ	6.22177	19392	4	4	2.83622	0.000215409	55	0	3	0	3	7	5	6	5	1	5	8	0	0	2	1	0	2	6	1	0	1.24242	1.24242	0.313158	0.0254739	Orange	0.969697	-1.03125	-0.0443941	0.750599	Red	1.45455	1.45455	0.540568	0.0791119	Red	1.33333	1.33333	0.415037	0.180388	Red
AIDKCPCB_00119	putative PIN and TRAM-domain containing protein YacL	5.8227	41466	8	11	2.82159	0.000214297	117	2	4	5	2	10	6	6	7	5	8	5	3	7	7	6	5	8	6	9	6	2.7	2.7	1.43296	0.00900372	Blue	1.8	1.8	0.847997	0.379538	Green	0.7	-1.42857	-0.514573	0.484903	Red	1.3	1.3	0.378512	0.653218	Red
AIDKCPCB_01545	tRNA (guanine-N(1)-)-methyltransferase	6.07236	28049	5	9	2.8165	0.000213911	79	2	5	3	3	5	4	6	3	2	6	4	0	3	5	5	4	3	7	5	4	1.94118	1.94118	0.956931	0.0174216	Blue	1.47059	1.47059	0.556393	0.172347	Red	1.70588	1.70588	0.770518	0.019277	Blue	1.94118	1.94118	0.956931	0.00927525	Blue
AIDKCPCB_00710	Methionine aminopeptidase 2	5.20914	27394	6	8	2.81083	0.000213481	77	3	5	3	2	3	5	6	4	3	6	7	2	4	5	3	4	4	4	2	2	1.29412	1.29412	0.371969	0.214874	Red	0.941176	-1.0625	-0.0874628	0.869611	Red	1.23529	1.23529	0.304855	0.255975	Red	1.35294	1.35294	0.436099	0.211183	Red
AIDKCPCB_01039	hypothetical protein	8.88849	30707	4	5	2.80066	0.000212708	86	2	5	4	3	5	6	4	3	5	4	5	3	5	5	6	3	2	6	5	5	1.29412	1.29412	0.371969	0.214874	Red	1.29412	1.29412	0.371969	0.399692	Red	1.17647	1.17647	0.234465	0.361986	Red	0.941176	-1.0625	-0.0874628	0.779629	Red
AIDKCPCB_00214	CdaA regulatory protein CdaR	5.10486	51060	10	15	2.80063	0.000212705	143	4	6	5	7	7	7	6	9	4	6	8	3	8	11	9	9	5	12	8	9	1.22222	1.22222	0.289507	0.315334	Red	1.16667	1.16667	0.222392	0.389595	Red	1.27778	1.27778	0.353637	0.214874	Red	1.22222	1.22222	0.289507	0.393036	Red
AIDKCPCB_00555	tRNA N6-adenosine threonylcarbamoyltransferase	5.29482	36091	9	10	2.79848	0.000212542	101	0	11	5	4	6	4	4	4	5	7	6	2	4	8	6	5	4	8	5	3	1.26923	1.26923	0.343954	0.100272	Red	0.961538	-1.04	-0.0565835	0.853434	Red	1.57692	1.57692	0.657112	0.00595126	Blue	1.46154	1.46154	0.547488	0.12799	Red
AIDKCPCB_01598	1-deoxy-D-xylulose 5-phosphate reductoisomerase	5.35283	42618	8	13	2.79225	0.000212069	119	0	7	5	6	6	7	5	7	5	5	5	5	6	9	11	4	4	8	8	6	0.916667	-1.09091	-0.125531	0.842536	Red	1	1	0	1	Red	1.125	1.125	0.169925	0.77348	Red	1	1	0	1	Red
AIDKCPCB_00076	Polyribonucleotide nucleotidyltransferase	9.83804	14702	3	4	2.78874	0.000211802	41	0	1	0	1	3	2	2	2	0	4	2	2	3	3	2	2	3	3	3	3	1.31818	1.31818	0.398549	0.349365	Red	1.09091	1.09091	0.125531	0.768837	Red	1.54545	1.54545	0.628031	0.221346	Green	1.36364	1.36364	0.447459	0.323358	Red
AIDKCPCB_03738	Two-component system WalR/WalK regulatory protein YycH	5.40237	53242	11	15	2.77976	0.00021112	148	9	7	12	8	9	9	10	8	4	7	5	3	4	9	10	9	6	5	6	8	2.16667	2.16667	1.11548	0.00395758	Blue	2	2	1	0.163292	Green	2.33333	2.33333	1.22239	0.00271368	Blue	2.66667	2.66667	1.41504	0.00323904	Blue
AIDKCPCB_03310	Putative teichuronic acid biosynthesis glycosyltransferase TuaH	8.33346	45836	8	14	2.77075	0.000210436	127	3	11	6	7	7	9	8	7	3	5	2	1	7	11	5	8	5	8	6	8	1	1	0	1	Red	0.575	-1.73913	-0.798366	0.022974	Blue	0.9	-1.11111	-0.152003	0.5857	Red	0.725	-1.37931	-0.463947	0.0810513	Red
AIDKCPCB_02831	Protein/nucleic acid deglycase 2	5.05794	19147	4	6	2.76806	0.000210232	53	0	3	1	0	5	5	7	2	2	2	5	2	2	3	3	2	2	3	3	1	1.12903	1.12903	0.175087	0.596326	Red	0.483871	-2.06667	-1.04731	0.0903016	Green	1.12903	1.12903	0.175087	0.647627	Red	1	1	0	1	Red
AIDKCPCB_02180	Farnesyl diphosphate synthase	5.04792	32625	6	8	2.75862	0.000209515	90	1	7	5	2	7	7	5	2	3	5	4	5	3	7	5	3	4	6	5	4	2.875	2.875	1.52356	0.0279067	Blue	1.875	1.875	0.906891	0.140647	Green	1.75	1.75	0.807355	0.121486	Green	1.625	1.625	0.70044	0.20017	Green
AIDKCPCB_02645	hypothetical protein	5.23107	30952	5	8	2.74619	0.000208571	85	1	4	2	4	3	4	7	4	7	5	8	4	3	4	4	5	2	5	6	3	1.31579	1.31579	0.395929	0.440702	Red	1.10526	1.10526	0.14439	0.750122	Red	1.15789	1.15789	0.211504	0.672245	Red	1.21053	1.21053	0.275634	0.533121	Red
AIDKCPCB_00114	Protein-arginine kinase activator protein	7.00151	18221	7	7	2.74409	0.000208411	50	0	3	2	2	4	5	5	2	3	3	7	0	1	2	2	2	1	2	3	1	1.46667	1.46667	0.552541	0.178484	Red	1.86667	1.86667	0.900464	0.0345487	Blue	1.33333	1.33333	0.415037	0.207564	Red	1.33333	1.33333	0.415037	0.332231	Red
AIDKCPCB_00385	L-cystine transport system permease protein TcyB	9.6372	26030	4	4	2.72762	0.000207161	71	5	2	5	3	6	4	4	5	3	4	3	3	4	4	3	2	2	4	2	3	1.81818	1.81818	0.862496	0.0555396	Green	1.54545	1.54545	0.628031	0.39154	Green	1	1	0	1	Red	1	1	0	1	Red
AIDKCPCB_02970	Glycine cleavage system H protein	4.0653	14305	4	4	2.72632	0.000207062	39	0	2	0	1	2	4	3	3	3	3	5	0	2	2	1	1	2	2	2	1	1.21053	1.21053	0.275634	0.311187	Red	0.894737	-1.11765	-0.160465	0.564443	Red	0.894737	-1.11765	-0.160465	0.597965	Red	0.789474	-1.26667	-0.341037	0.311187	Red
AIDKCPCB_02512	Glutamate racemase 1	5.40758	29840	5	6	2.71448	0.000206162	81	0	5	7	3	6	3	7	3	4	3	3	2	5	6	6	3	3	5	4	3	2.28571	2.28571	1.19265	0.0121942	Blue	2.14286	2.14286	1.09954	0.149244	Green	1.42857	1.42857	0.514573	0.238225	Red	1.57143	1.57143	0.652077	0.129409	Green
AIDKCPCB_02413	hypothetical protein	7.74408	28211	4	6	2.69398	0.000204606	76	1	5	6	2	5	4	5	3	7	4	6	3	3	4	1	3	1	5	5	3	1.21053	1.21053	0.275634	0.603822	Red	0.842105	-1.1875	-0.247928	0.657157	Red	1.26316	1.26316	0.337035	0.488771	Red	1	1	0	1	Red
AIDKCPCB_00293	hypothetical protein	4.65171	13071	3	4	2.67768	0.000203368	35	0	1	1	1	2	3	4	2	2	4	3	2	1	1	1	1	2	2	1	1	1.16667	1.16667	0.222392	0.5906	Red	1.33333	1.33333	0.415037	0.358387	Red	0.833333	-1.2	-0.263034	0.603721	Red	1	1	0	1	Red
AIDKCPCB_00191	Peptidoglycan-N-acetylglucosamine deacetylase	9.36178	28479	6	8	2.66863	0.00020268	76	3	3	3	2	4	3	4	4	5	5	7	4	2	4	3	3	2	6	5	4	2.14286	2.14286	1.09954	0.016698	Blue	2.14286	2.14286	1.09954	0.016698	Blue	1.14286	1.14286	0.192645	0.391002	Red	1.42857	1.42857	0.514573	0.0981403	Red
AIDKCPCB_02582	DNA polymerase III subunit alpha	5.91185	125710	25	35	2.641	0.000200582	332	21	16	25	31	15	12	13	12	7	18	6	4	15	21	22	28	18	19	13	16	1.26667	1.26667	0.341037	0.0300197	Orange	1.66667	1.66667	0.736966	0.0216844	Blue	1.06667	1.06667	0.0931094	0.623929	Red	1.4	1.4	0.485427	0.176978	Red
AIDKCPCB_03679	hypothetical protein	5.13594	12139	5	6	2.63613	0.000200212	32	0	2	0	0	3	2	3	3	0	6	2	2	1	2	1	1	1	1	2	0	0.57732	-1.73214	-0.792558	0.0449028	Blue	0.402062	-2.48718	-1.31451	0.017563	Blue	0.927835	-1.07778	-0.10806	0.687724	Red	0.721649	-1.38571	-0.47063	0.120777	Red
AIDKCPCB_00651	Pyrimidine-specific ribonucleoside hydrolase RihA	5.21344	35706	6	6	2.63261	0.000199945	94	0	7	5	3	8	7	7	4	1	6	5	1	3	5	7	5	4	4	6	6	2.5	2.5	1.32193	0.0129863	Blue	2.33333	2.33333	1.22239	0.215036	Green	1.5	1.5	0.584963	0.244615	Green	1.33333	1.33333	0.415037	0.469123	Red
AIDKCPCB_03503	NADPH-dependent reductase BacG	6.1202	28287	6	8	2.58069	0.000196001	73	0	6	4	3	6	5	4	4	3	7	3	2	3	4	4	3	3	5	2	2	1.57895	1.57895	0.658963	0.174232	Green	0.894737	-1.11765	-0.160465	0.810088	Red	1.26316	1.26316	0.337035	0.497972	Red	1.26316	1.26316	0.337035	0.479798	Red
AIDKCPCB_03662	putative protein YhaZ	6.50843	42253	8	15	2.5797	0.000195926	109	3	4	7	8	8	6	6	6	2	5	4	5	5	7	8	4	3	8	5	5	1.35294	1.35294	0.436099	0.327259	Red	1.11765	1.11765	0.160465	0.774982	Red	1.05882	1.05882	0.0824622	0.856823	Red	0.941176	-1.0625	-0.0874628	0.868991	Red
AIDKCPCB_02923	Fe/S biogenesis protein NfuA	4.31802	8539	2	2	2.57641	0.000195677	22	0	1	1	1	2	1	1	1	1	2	2	2	1	1	1	1	1	0	1	1	1.15385	1.15385	0.206451	0.481547	Red	0.769231	-1.3	-0.378512	0.329173	Red	1.07692	1.07692	0.106915	0.75096	Red	0.961538	-1.04	-0.0565835	0.879157	Red
AIDKCPCB_00061	2-iminobutanoate/2-iminopropanoate deaminase	6.05748	13741	3	3	2.54712	0.000193452	35	0	1	1	0	3	3	4	2	4	4	4	3	1	0	0	1	0	2	2	0	1.28571	1.28571	0.36257	0.207031	Red	1.57143	1.57143	0.652077	0.0300197	Blue	1.14286	1.14286	0.192645	0.391002	Red	1	1	0	1	Red
AIDKCPCB_03323	Polyisoprenyl-teichoic acid--peptidoglycan teichoic acid transferase TagU	9.12956	34740	7	8	2.5331	0.000192387	88	1	2	4	5	4	4	7	5	3	3	6	2	6	4	4	4	4	11	6	3	2.66667	2.66667	1.41504	0.00331037	Blue	3.16667	3.16667	1.66297	0.000160547	Blue	1	1	0	1	Red	1.33333	1.33333	0.415037	0.478009	Red
AIDKCPCB_02052	putative protein YpbG	6.12787	29383	4	5	2.51846	0.000191275	74	3	2	1	6	5	3	3	5	1	5	5	2	5	5	5	0	2	6	4	6	1.5	1.5	0.584963	0.137063	Green	1.125	1.125	0.169925	0.704889	Red	1.375	1.375	0.459432	0.213309	Red	1.75	1.75	0.807355	0.200546	Green
AIDKCPCB_03002	Vitamin B12-binding protein	5.49315	34300	8	12	2.50729	0.000190426	86	1	4	1	1	6	6	6	6	5	5	10	3	4	3	1	7	3	7	3	4	1.25	1.25	0.321928	0.454528	Red	1.0625	1.0625	0.0874628	0.872534	Red	1.1875	1.1875	0.247928	0.66612	Red	1.375	1.375	0.459432	0.339302	Red
AIDKCPCB_01397	Peptide deformylase 2	4.8252	20742	4	5	2.50699	0.000190404	52	0	2	0	0	4	4	2	3	2	4	5	2	2	4	3	2	3	3	4	3	2.54545	2.54545	1.34792	0.0108848	Blue	2.45455	2.45455	1.29546	0.0687048	Green	1.72727	1.72727	0.788496	0.229406	Green	1.90909	1.90909	0.932886	0.0863072	Green
AIDKCPCB_01994	Pantothenate synthetase	5.66281	32875	5	8	2.4943	0.00018944	82	3	6	7	5	5	6	5	3	2	6	2	3	4	5	7	4	2	2	2	3	2.83333	2.83333	1.5025	0.00737212	Blue	2.83333	2.83333	1.5025	0.0268159	Blue	2.5	2.5	1.32193	0.0175042	Blue	2.83333	2.83333	1.5025	0.00614885	Blue
AIDKCPCB_01596	Ditrans_polycis-undecaprenyl-diphosphate synthase ((2E_6E)-farnesyl-diphosphate specific)	5.84141	29688	4	6	2.49259	0.00018931	74	0	3	1	4	5	5	5	4	4	4	4	4	2	6	4	3	1	6	5	4	0.92	-1.08696	-0.120294	0.655415	Red	0.68	-1.47059	-0.556393	0.168231	Red	0.96	-1.04167	-0.0588937	0.829332	Red	0.52	-1.92308	-0.943416	0.0341928	Blue
AIDKCPCB_00042	putative protein YaaQ	6.81851	13252	3	3	2.49019	0.000189128	33	1	2	2	1	3	2	2	2	2	3	1	2	1	2	1	1	2	1	1	1	1.91667	1.91667	0.938599	0.0525529	Green	1.66667	1.66667	0.736966	0.116158	Green	1.58333	1.58333	0.662965	0.211251	Green	1.66667	1.66667	0.736966	0.208349	Green
AIDKCPCB_00452	Putative ribosomal N-acetyltransferase YdaF	6.96051	22197	4	6	2.47781	0.000188188	55	2	2	3	2	4	2	3	4	4	4	3	2	1	2	3	3	2	3	3	3	1.3	1.3	0.378512	0.0981403	Red	1.2	1.2	0.263034	0.359991	Red	0.9	-1.11111	-0.152003	0.53744	Red	0.9	-1.11111	-0.152003	0.53744	Red
AIDKCPCB_03027	Cadmium_ zinc and cobalt-transporting ATPase	5.57274	75304	12	14	2.46999	0.000187594	186	7	7	11	8	11	9	5	6	10	8	9	4	10	16	10	13	10	12	8	12	1.30769	1.30769	0.387023	0.129409	Red	1.30769	1.30769	0.387023	0.129409	Red	1	1	0	1	Red	1.15385	1.15385	0.206451	0.207031	Red
AIDKCPCB_02182	Exodeoxyribonuclease 7 large subunit	9.26762	50881	7	12	2.45671	0.000186585	125	1	9	7	8	9	7	9	6	4	7	5	4	7	7	9	3	4	7	7	5	0.945946	-1.05714	-0.0801703	0.776093	Red	0.945946	-1.05714	-0.0801703	0.769071	Red	1.43243	1.43243	0.518467	0.0656599	Red	1.24324	1.24324	0.314109	0.145711	Red
AIDKCPCB_02828	hypothetical protein	9.6967	42819	5	5	2.45218	0.000186241	105	7	4	4	6	5	6	6	5	4	5	6	5	5	6	5	5	3	6	5	7	1.2069	1.2069	0.271302	0.483934	Red	0.827586	-1.20833	-0.273018	0.553501	Red	1.03448	1.03448	0.0489096	0.913407	Red	0.931034	-1.07407	-0.103093	0.809975	Red
AIDKCPCB_02448	Prephenate dehydratase	5.72154	32275	6	8	2.44771	0.000185902	79	0	4	1	4	6	4	5	1	3	3	5	5	4	6	6	2	5	5	6	4	1.04	1.04	0.0565835	0.771769	Red	0.96	-1.04167	-0.0588937	0.782349	Red	1	1	0	1	Red	1	1	0	1	Red
AIDKCPCB_00791	hypothetical protein	9.30836	99978	12	20	2.43053	0.000184597	243	17	11	14	16	12	13	8	13	8	10	9	8	11	15	13	16	15	12	9	13	1.53846	1.53846	0.621488	0.285676	Green	1.53846	1.53846	0.621488	0.202081	Green	1.69231	1.69231	0.758992	0.161129	Green	1.84615	1.84615	0.884523	0.0694803	Green
AIDKCPCB_02339	hypothetical protein	4.61782	20603	3	4	2.42683	0.000184316	50	1	2	1	2	3	4	4	3	1	2	3	2	2	4	2	1	3	4	3	3	0.806452	-1.24	-0.31034	0.143349	Red	0.629032	-1.58974	-0.668794	0.0168924	Blue	0.951613	-1.05085	-0.0715533	0.679549	Red	0.854839	-1.16981	-0.226276	0.262706	Red
AIDKCPCB_00620	hypothetical protein	5.14264	11978	2	2	2.42111	0.000183881	29	0	1	0	0	3	3	1	2	2	2	2	2	1	1	0	2	2	1	2	2	1.8	1.8	0.847997	0.00271368	Blue	1.2	1.2	0.263034	0.359991	Red	1.3	1.3	0.378512	0.336716	Red	1.7	1.7	0.765535	0.00395758	Blue
AIDKCPCB_00507	putative formaldehyde dehydrogenase AdhA	5.31189	37721	5	9	2.41245	0.000183224	91	2	4	7	6	5	5	1	5	3	5	3	4	5	4	6	6	6	3	4	7	2.6	2.6	1.37851	0.016698	Blue	2.4	2.4	1.26303	0.00598626	Blue	1.6	1.6	0.678072	0.178285	Green	2.2	2.2	1.1375	0.00542395	Blue
AIDKCPCB_03458	DNA-directed RNA polymerase subunit delta	3.75149	19583	4	5	2.40004	0.000182281	47	0	1	0	0	3	2	2	2	4	6	6	4	1	2	2	3	3	3	2	1	0.869565	-1.15	-0.201634	0.633517	Red	0.826087	-1.21053	-0.275634	0.453306	Red	1.08696	1.08696	0.120294	0.699683	Red	1.04348	1.04348	0.0614005	0.867734	Red
AIDKCPCB_00957	hypothetical protein	9.96118	47121	5	9	2.39808	0.000182132	113	3	5	7	6	8	7	5	7	3	8	5	4	4	6	6	8	5	6	5	5	2.6	2.6	1.37851	0.00131073	Blue	4.8	4.8	2.26303	0.00151305	Blue	2.4	2.4	1.26303	0.0148041	Blue	2.6	2.6	1.37851	0.016698	Blue
AIDKCPCB_00612	N-acetyltransferase YodP	5.34046	32610	5	6	2.3919	0.000181663	78	1	3	3	3	8	5	3	4	4	2	3	3	4	5	4	4	4	5	6	4	1.24	1.24	0.31034	0.211183	Red	0.96	-1.04167	-0.0588937	0.862209	Red	1.12	1.12	0.163499	0.549023	Red	1	1	0	1	Red
AIDKCPCB_02506	hypothetical protein	6.83589	81631	14	26	2.3888	0.000181427	195	18	7	16	12	8	8	7	11	5	8	5	5	7	11	11	16	8	9	7	16	1.71429	1.71429	0.777608	0.0998432	Green	1.14286	1.14286	0.192645	0.469123	Red	1.5	1.5	0.584963	0.0307598	Blue	1.64286	1.64286	0.716207	0.0175042	Blue
AIDKCPCB_03469	Putative multidrug export ATP-binding/permease protein	6.61532	66260	11	15	2.38455	0.000181104	158	2	7	7	8	10	9	6	8	6	9	6	6	10	10	6	10	9	8	9	12	0.666667	-1.5	-0.584963	0.14392	Green	0.473684	-2.11111	-1.078	0.048339	Blue	0.859649	-1.16327	-0.21818	0.537775	Red	0.77193	-1.29545	-0.373458	0.34621	Red
AIDKCPCB_01242	Dipeptide-binding protein DppE	5.59099	60954	5	10	2.37884	0.000180671	145	7	7	6	11	9	6	6	9	5	7	6	5	7	9	7	9	7	7	5	10	1.32143	1.32143	0.402098	0.218177	Red	1.10714	1.10714	0.146841	0.649809	Red	1.42857	1.42857	0.514573	0.129245	Red	1.5	1.5	0.584963	0.0802631	Green
AIDKCPCB_01139	hypothetical protein	5.12715	16889	5	5	2.36841	0.000179878	40	0	2	1	0	5	3	2	1	4	4	4	1	1	2	1	1	2	3	2	1	0.971429	-1.02941	-0.0418202	0.865135	Red	0.771429	-1.2963	-0.374396	0.171614	Red	1.02857	1.02857	0.040642	0.850171	Red	0.942857	-1.06061	-0.0848889	0.752467	Red
AIDKCPCB_00785	Regulatory protein RecX	6.57575	30570	6	8	2.35525	0.000178879	72	0	3	5	7	3	6	6	2	4	6	3	2	6	4	2	3	1	3	3	3	2.14286	2.14286	1.09954	0.0998924	Green	2.42857	2.42857	1.28011	0.0367699	Blue	1.28571	1.28571	0.36257	0.401243	Red	1.71429	1.71429	0.777608	0.0953239	Green
AIDKCPCB_01765	hypothetical protein	4.88859	43028	8	9	2.34731	0.000178276	101	3	5	5	8	6	4	4	5	3	5	4	3	5	4	6	8	6	4	3	10	1.10526	1.10526	0.14439	0.793231	Red	1	1	0	1	Red	1	1	0	1	Red	0.736842	-1.35714	-0.440573	0.475488	Red
AIDKCPCB_00082	tRNA(Ile)-lysidine synthase	6.70856	53866	7	7	2.32057	0.000176246	125	2	9	8	6	6	7	5	10	4	6	5	3	7	9	7	7	6	5	6	7	0.92	-1.08696	-0.120294	0.681499	Red	0.76	-1.31579	-0.395929	0.253696	Red	1.08	1.08	0.111031	0.722017	Red	1.08	1.08	0.111031	0.798331	Red
AIDKCPCB_00933	hypothetical protein	4.54611	13872	7	9	2.30681	0.0001752	32	0	0	0	0	1	2	3	1	4	6	11	1	0	1	0	0	0	2	0	0	1.10345	1.10345	0.142019	0.706432	Red	0.758621	-1.31818	-0.398549	0.355455	Red	1.17241	1.17241	0.229482	0.489262	Red	0.965517	-1.03571	-0.0506261	0.884681	Red
AIDKCPCB_01291	hypothetical protein	8.59012	19511	4	4	2.30639	0.000175169	45	0	3	2	1	2	3	5	2	4	4	5	1	1	3	2	1	0	3	2	1	2.75	2.75	1.45943	0.0353528	Blue	6.5	6.5	2.70044	0.0792009	Green	1.25	1.25	0.321928	0.391002	Red	1.5	1.5	0.584963	0.391002	Green
AIDKCPCB_03431	ATP synthase subunit a	8.77946	26973	5	6	2.29859	0.000174576	62	1	1	4	1	3	4	1	2	5	4	3	5	6	8	3	0	0	4	3	4	1.6	1.6	0.678072	0.168633	Green	1.8	1.8	0.847997	0.117525	Green	1.1	1.1	0.137504	0.767118	Red	1	1	0	1	Red
AIDKCPCB_03033	Chemotaxis response regulator protein-glutamate methylesterase	5.36873	35434	4	6	2.28594	0.000173615	81	3	4	5	5	5	4	4	4	5	4	2	3	5	5	5	2	3	4	5	4	1.27273	1.27273	0.347923	0.477803	Red	1.90909	1.90909	0.932886	0.0367699	Blue	1.90909	1.90909	0.932886	0.258362	Green	1.36364	1.36364	0.447459	0.440899	Red
AIDKCPCB_01461	UDP-N-acetylenolpyruvoylglucosamine reductase	6.19892	33304	7	10	2.28201	0.000173317	76	3	5	2	3	5	4	7	3	2	4	8	4	2	4	4	3	3	4	4	2	1	1	0	1	Red	0.857143	-1.16667	-0.222392	0.389595	Red	1	1	0	1	Red	0.952381	-1.05	-0.0703893	0.705184	Red
AIDKCPCB_00121	2-C-methyl-D-erythritol 2_4-cyclodiphosphate synthase	5.48563	17120	4	4	2.27804	0.000173015	39	0	2	1	0	4	3	4	2	2	3	6	3	1	1	1	1	0	2	2	1	1.35294	1.35294	0.436099	0.211183	Red	1.29412	1.29412	0.371969	0.420059	Red	1	1	0	1	Red	1	1	0	1	Red
AIDKCPCB_00336	hypothetical protein	9.15522	22890	3	3	2.27173	0.000172536	52	2	3	2	3	4	2	3	4	3	3	2	2	2	2	3	4	2	3	1	2	2.42857	2.42857	1.28011	0.0101755	Blue	2.57143	2.57143	1.36257	0.041903	Blue	1.14286	1.14286	0.192645	0.637618	Red	1.28571	1.28571	0.36257	0.488053	Red
AIDKCPCB_03649	Nucleoside permease NupC	8.46136	42261	5	6	2.2716	0.000172526	96	4	4	6	4	5	4	2	4	6	7	6	7	5	6	5	4	5	4	4	4	1.21429	1.21429	0.280108	0.238225	Red	1	1	0	1	Red	1.07143	1.07143	0.0995357	0.673694	Red	0.857143	-1.16667	-0.222392	0.359991	Red
AIDKCPCB_00409	PTS system mannitol-specific EIICB component	8.60694	50209	7	9	2.27051	0.000172443	114	4	4	6	3	7	4	5	5	6	5	8	5	5	11	5	5	3	8	10	5	0.863636	-1.15789	-0.211504	0.388456	Red	1.36364	1.36364	0.447459	0.0191846	Orange	1.09091	1.09091	0.125531	0.469123	Red	0.954545	-1.04762	-0.0671142	0.675809	Red
AIDKCPCB_01041	hypothetical protein	4.87024	7062	3	3	2.26565	0.000172074	16	0	0	0	0	1	1	2	1	1	3	1	1	0	1	0	1	0	1	1	1	1.19048	1.19048	0.251539	0.303999	Red	1.33333	1.33333	0.415037	0.114619	Red	1.42857	1.42857	0.514573	0.238384	Red	1.42857	1.42857	0.514573	0.25153	Red
AIDKCPCB_02297	Ribosomal protein L11 methyltransferase	4.36408	34566	5	6	2.25655	0.000171383	78	1	5	2	2	6	6	4	3	3	5	4	4	3	4	4	4	4	7	4	3	2.25	2.25	1.16993	0.0153924	Blue	2.5	2.5	1.32193	0.0576689	Green	1.5	1.5	0.584963	0.18169	Green	1.75	1.75	0.807355	0.0576689	Green
AIDKCPCB_03228	Sporulation transcription regulator WhiA	9.42307	36378	6	9	2.25411	0.000171198	82	2	6	5	3	6	5	6	4	5	5	6	2	3	3	5	3	2	3	4	4	1.64286	1.64286	0.716207	0.0981403	Green	1.42857	1.42857	0.514573	0.187767	Red	1.35714	1.35714	0.440573	0.247354	Red	1.57143	1.57143	0.652077	0.15359	Green
AIDKCPCB_01165	Spore coat protein Z	4.85419	16447	3	4	2.24965	0.000170859	37	4	0	2	2	4	1	1	3	1	1	2	3	2	1	1	2	2	2	1	2	1.25	1.25	0.321928	0.284628	Red	1.1	1.1	0.137504	0.704889	Red	0.9	-1.11111	-0.152003	0.652689	Red	0.85	-1.17647	-0.234465	0.502663	Red
AIDKCPCB_02211	hypothetical protein	5.51707	31153	7	9	2.24697	0.000170656	70	0	1	2	2	6	4	4	3	1	5	5	3	2	5	4	4	3	5	7	4	1.08333	1.08333	0.115477	0.829132	Red	0.916667	-1.09091	-0.125531	0.802542	Red	0.833333	-1.2	-0.263034	0.596678	Red	0.916667	-1.09091	-0.125531	0.785966	Red
AIDKCPCB_01481	Pyridoxal phosphate homeostasis protein	5.64047	25847	4	8	2.24397	0.000170428	58	1	4	4	3	5	3	3	2	2	4	3	3	2	5	2	2	0	5	3	2	2.33333	2.33333	1.22239	0.0102641	Blue	2	2	1	0.0969488	Green	2.11111	2.11111	1.078	0.021417	Blue	2.55556	2.55556	1.35364	0.0176173	Blue
AIDKCPCB_02282	Cytidine deaminase	4.81789	14269	4	5	2.24262	0.000170325	32	0	3	2	1	3	3	3	0	4	2	2	0	1	2	1	1	1	1	1	1	1.0625	1.0625	0.0874628	0.80063	Red	1	1	0	1	Red	0.9375	-1.06667	-0.0931094	0.81647	Red	0.875	-1.14286	-0.192645	0.706652	Red
AIDKCPCB_01388	Protein MreBH	5.47715	35746	6	9	2.23801	0.000169975	80	1	5	4	4	4	2	4	6	4	4	3	1	6	5	5	4	5	4	3	6	1.3	1.3	0.378512	0.477803	Red	1.2	1.2	0.263034	0.648842	Red	0.9	-1.11111	-0.152003	0.736783	Red	0.8	-1.25	-0.321928	0.495025	Red
AIDKCPCB_01034	hypothetical protein	8.64819	18448	4	6	2.22246	0.000168794	41	1	1	0	1	2	3	1	1	2	6	4	2	1	1	1	3	2	3	3	3	1.11111	1.11111	0.152003	0.689101	Red	0.888889	-1.125	-0.169925	0.671019	Red	1.33333	1.33333	0.415037	0.187767	Red	1.22222	1.22222	0.289507	0.393036	Red
AIDKCPCB_02178	Hemolysin A	5.79075	31120	4	5	2.21722	0.000168396	69	0	4	1	2	4	4	5	4	5	4	3	3	5	4	3	3	3	4	4	4	1.57143	1.57143	0.652077	0.129409	Green	2.57143	2.57143	1.36257	0.05976	Green	1.42857	1.42857	0.514573	0.244615	Red	2.14286	2.14286	1.09954	0.00131073	Blue
AIDKCPCB_00973	Protease HtpX	9.07696	49296	5	6	2.21113	0.000167934	109	5	6	5	7	7	7	3	5	3	6	5	4	4	7	7	6	5	6	5	6	1.90909	1.90909	0.932886	0.0561451	Green	1.72727	1.72727	0.788496	0.0998924	Green	1.72727	1.72727	0.788496	0.0998924	Green	1.72727	1.72727	0.788496	0.097205	Green
AIDKCPCB_00491	Acetoin:2_6-dichlorophenolindophenol oxidoreductase subunit beta	4.72036	37119	6	7	2.20911	0.00016778	82	2	5	2	3	2	6	6	3	6	3	6	4	4	5	5	4	3	7	3	3	0.962963	-1.03846	-0.0544478	0.825777	Red	0.814815	-1.22727	-0.295456	0.174963	Red	1.03704	1.03704	0.0524674	0.780872	Red	0.962963	-1.03846	-0.0544478	0.673694	Red
AIDKCPCB_03533	hypothetical protein	6.07384	36486	6	9	2.19262	0.000166528	80	0	2	2	4	6	2	6	3	1	5	6	1	6	7	7	3	1	7	8	3	1.3125	1.3125	0.392317	0.360664	Red	1.4375	1.4375	0.523562	0.140647	Red	1.375	1.375	0.459432	0.121486	Red	1.25	1.25	0.321928	0.448725	Red
AIDKCPCB_01154	Bis(5'-nucleosyl)-tetraphosphatase PrpE [asymmetrical]	8.94753	28297	5	6	2.19104	0.000166408	62	0	4	3	1	6	5	7	3	2	3	3	1	1	5	3	2	2	6	3	2	1.75	1.75	0.807355	0.140509	Green	1.41667	1.41667	0.5025	0.455924	Red	2.25	2.25	1.16993	0.0246422	Blue	1.91667	1.91667	0.938599	0.203799	Green
AIDKCPCB_01235	Putative ring-cleaving dioxygenase MhqA	4.86615	35145	6	8	2.19092	0.000166399	77	1	2	2	3	5	5	7	3	4	5	6	2	2	4	3	4	2	8	7	2	2.08333	2.08333	1.05889	0.0408279	Blue	1.08333	1.08333	0.115477	0.818949	Red	1.25	1.25	0.321928	0.57055	Red	1.41667	1.41667	0.5025	0.378563	Red
AIDKCPCB_02111	NADH-specific methylglyoxal reductase	5.63832	34320	6	7	2.18531	0.000165973	75	0	5	1	2	5	6	6	3	6	6	7	3	2	6	3	2	0	6	5	1	2	2	1	0.0262303	Blue	1.75	1.75	0.807355	0.0716727	Green	1.41667	1.41667	0.5025	0.0953239	Red	1.91667	1.91667	0.938599	0.184037	Green
AIDKCPCB_02705	Dipeptidyl-peptidase 5	8.92361	30210	6	6	2.18471	0.000165927	66	1	3	2	3	6	5	3	3	3	4	5	3	3	4	3	0	1	6	5	3	2	2	1	0.0660048	Green	2.16667	2.16667	1.11548	0.0466294	Blue	1.41667	1.41667	0.5025	0.418098	Red	1.33333	1.33333	0.415037	0.605358	Red
AIDKCPCB_01998	N-acetyl-alpha-D-glucosaminyl L-malate synthase	6.05784	42224	8	11	2.17886	0.000165482	92	1	4	6	3	3	5	6	5	5	4	4	4	4	8	6	3	3	8	6	4	1.61538	1.61538	0.691878	0.0734731	Green	1.46154	1.46154	0.547488	0.0686078	Red	1.07692	1.07692	0.106915	0.811267	Red	1.46154	1.46154	0.547488	0.280793	Red
AIDKCPCB_00892	hypothetical protein	5.08304	9716	2	2	2.16138	0.000164155	21	0	1	1	0	2	1	1	1	0	2	2	1	0	1	1	1	1	2	2	1	1.27778	1.27778	0.353637	0.351774	Red	1.16667	1.16667	0.222392	0.529155	Red	1.38889	1.38889	0.473931	0.293772	Red	1.38889	1.38889	0.473931	0.293772	Red
AIDKCPCB_03330	hypothetical protein	9.0995	93548	15	26	2.15932	0.000163999	202	14	5	14	11	17	10	7	11	7	11	12	2	10	18	5	9	12	15	5	7	1.5	1.5	0.584963	0.0981403	Green	1.5	1.5	0.584963	0.238225	Green	1.16667	1.16667	0.222392	0.53744	Red	1.66667	1.66667	0.736966	0.0498253	Blue
AIDKCPCB_02318	RNA-binding protein	9.67784	10717	3	4	2.14612	0.000162996	23	0	2	0	0	3	2	2	1	2	3	4	2	0	1	0	0	0	0	1	0	1.02083	1.02083	0.0297473	0.935927	Red	0.75	-1.33333	-0.415037	0.372027	Red	0.958333	-1.04348	-0.0614005	0.889854	Red	0.895833	-1.11628	-0.158698	0.702561	Red
AIDKCPCB_02168	Anaerobic nitric oxide reductase transcription regulator NorR	5.44704	77400	12	15	2.1447	0.000162888	166	6	8	9	13	7	9	10	10	7	8	8	6	8	7	8	8	8	7	9	10	2	2	1	0.0608489	Green	2.5	2.5	1.32193	0.0175042	Blue	0.833333	-1.2	-0.263034	0.675809	Red	0.833333	-1.2	-0.263034	0.675809	Red
AIDKCPCB_00417	5-amino-6-(5-phospho-D-ribitylamino)uracil phosphatase YcsE	4.87883	28961	7	9	2.14081	0.000162593	62	0	4	1	1	7	6	5	3	2	4	8	1	0	3	5	1	2	4	4	1	1	1	0	1	Red	0.825	-1.21212	-0.277534	0.327385	Red	0.875	-1.14286	-0.192645	0.46085	Red	0.95	-1.05263	-0.0740006	0.770868	Red
AIDKCPCB_02900	ESAT-6 secretion machinery protein EssB	5.33009	50523	9	12	2.13764	0.000162352	108	5	6	5	5	6	2	2	7	3	5	5	4	4	7	8	6	6	7	6	9	2.5	2.5	1.32193	0.0215759	Blue	1.9	1.9	0.925999	0.263666	Green	1.3	1.3	0.378512	0.614197	Red	1.5	1.5	0.584963	0.317912	Green
AIDKCPCB_03604	Riboflavin biosynthesis protein RibD	6.00529	38878	9	12	2.13488	0.000162143	83	0	3	0	2	8	4	6	4	6	5	8	4	5	3	5	3	1	9	5	2	0.84	-1.19048	-0.251539	0.505871	Red	0.84	-1.19048	-0.251539	0.129409	Red	1.16	1.16	0.214125	0.331981	Red	1.28	1.28	0.356144	0.084546	Red
AIDKCPCB_03319	hypothetical protein	5.48645	20627	3	5	2.13313	0.000162009	44	0	2	2	1	4	2	2	3	0	2	3	0	2	3	3	3	1	4	4	3	2.88889	2.88889	1.53051	0.0141396	Blue	3	3	1.58496	0.00770833	Blue	2.22222	2.22222	1.152	0.0292013	Blue	2.33333	2.33333	1.22239	0.197997	Green
AIDKCPCB_02703	Phosphoenolpyruvate carboxykinase (ATP)	5.09045	58140	9	14	2.13278	0.000161983	124	5	6	6	9	5	5	5	5	3	4	5	4	8	11	6	7	4	9	8	9	1.66667	1.66667	0.736966	0.0686078	Green	1	1	0	1	Red	1.66667	1.66667	0.736966	0.0435576	Blue	1.77778	1.77778	0.830075	0.0928017	Green
AIDKCPCB_00407	putative protein YcnI	6.84545	22086	4	4	2.12804	0.000161623	47	0	2	1	2	6	3	2	1	3	5	5	2	3	2	1	2	3	1	1	2	0.8	-1.25	-0.321928	0.18169	Red	0.666667	-1.5	-0.584963	0.0555813	Green	1.2	1.2	0.263034	0.322076	Red	1.13333	1.13333	0.180572	0.524537	Red
AIDKCPCB_02279	DNA repair protein RecO	8.52576	29226	4	4	2.1214	0.000161118	62	0	3	3	2	5	4	2	3	3	4	4	3	3	3	5	3	3	3	4	2	1.77778	1.77778	0.830075	0.210407	Green	2.11111	2.11111	1.078	0.0367699	Blue	1.33333	1.33333	0.415037	0.279303	Red	1.22222	1.22222	0.289507	0.488053	Red
AIDKCPCB_02270	tRNA (adenine(22)-N(1))-methyltransferase	5.59252	26888	3	4	2.1199	0.000161005	57	1	4	4	4	3	4	4	4	1	4	3	2	2	3	3	3	2	2	2	2	1.5	1.5	0.584963	0.168633	Green	1.5	1.5	0.584963	0.121486	Green	1.5	1.5	0.584963	0.139456	Green	1.33333	1.33333	0.415037	0.277355	Red
AIDKCPCB_03651	Deoxyribonucleoside regulator	5.73248	35398	4	10	2.11876	0.000160918	75	0	4	5	3	4	4	2	5	3	4	3	4	4	4	5	3	3	5	5	5	1.11765	1.11765	0.160465	0.564443	Red	0.823529	-1.21429	-0.280108	0.477803	Red	0.882353	-1.13333	-0.180572	0.564443	Red	0.705882	-1.41667	-0.5025	0.194171	Red
AIDKCPCB_01829	hypothetical protein	6.3925	26970	5	6	2.11346	0.000160515	57	0	3	1	2	3	3	7	3	3	3	7	1	1	2	2	1	2	6	6	1	1.1875	1.1875	0.247928	0.575563	Red	1.125	1.125	0.169925	0.681506	Red	1.25	1.25	0.321928	0.437227	Red	1.375	1.375	0.459432	0.272632	Red
AIDKCPCB_02321	hypothetical protein	9.51963	20412	4	6	2.1066	0.000159995	43	0	2	2	2	2	2	1	3	2	4	2	1	3	3	4	3	2	2	1	2	2	2	1	0.0882927	Green	1.8	1.8	0.847997	0.222924	Green	1	1	0	1	Red	1.9	1.9	0.925999	0.193435	Green
AIDKCPCB_01631	Bacillibactin exporter	6.83666	44840	6	6	2.09634	0.000159215	94	0	2	9	5	4	3	4	5	2	5	5	3	4	7	8	5	5	6	5	7	1.2	1.2	0.263034	0.469123	Red	1.3	1.3	0.378512	0.388456	Red	1.7	1.7	0.765535	0.0307598	Blue	1.1	1.1	0.137504	0.675809	Red
AIDKCPCB_01888	Superoxide dismutase-like protein YojM	5.59835	20586	2	4	2.0888	0.000158642	43	0	2	4	1	2	3	2	3	2	3	3	2	2	4	1	2	3	3	1	0	1	1	0	1	Red	0.95	-1.05263	-0.0740006	0.91103	Red	1.4	1.4	0.485427	0.404104	Red	1.35	1.35	0.432959	0.442889	Red
AIDKCPCB_00790	Putative glycosyltransferase CsbB	8.75973	37988	5	6	2.0796	0.000157944	79	3	4	4	3	4	4	4	4	4	5	5	4	4	5	4	3	3	5	4	3	1.27273	1.27273	0.347923	0.455993	Red	1.27273	1.27273	0.347923	0.455993	Red	1.18182	1.18182	0.241008	0.655415	Red	1	1	0	1	Red
AIDKCPCB_02683	Uronate dehydrogenase	5.26537	28375	6	7	2.0793	0.000157921	59	0	3	1	2	5	3	5	1	5	3	6	2	3	3	2	0	1	6	6	2	1.11111	1.11111	0.152003	0.18169	Red	1.22222	1.22222	0.289507	0.0498253	Orange	1.11111	1.11111	0.152003	0.359991	Red	1.05556	1.05556	0.0780025	0.673694	Red
AIDKCPCB_01396	Putative bifunctional phosphatase/peptidyl-prolyl cis-trans isomerase	5.02252	29551	4	5	2.06423	0.000156776	61	0	3	2	5	3	4	4	3	3	3	4	3	4	4	2	2	3	3	2	4	1.8	1.8	0.847997	0.140905	Green	2	2	1	0.07163	Green	1.2	1.2	0.263034	0.620369	Red	1.9	1.9	0.925999	0.193435	Green
AIDKCPCB_01073	Tryptophan--tRNA ligase	6.97932	36960	7	11	2.05628	0.000156173	76	1	1	4	3	5	4	9	3	4	2	4	4	4	4	5	2	3	6	6	2	1.28571	1.28571	0.36257	0.414496	Red	1.21429	1.21429	0.280108	0.529155	Red	1.14286	1.14286	0.192645	0.692983	Red	1.14286	1.14286	0.192645	0.678421	Red
AIDKCPCB_01923	Peptide methionine sulfoxide reductase MsrA	5.22663	20472	4	8	2.05158	0.000155816	42	0	3	2	2	2	2	2	1	3	1	5	0	1	3	1	2	4	5	2	1	1.92308	1.92308	0.943416	0.107163	Green	1.38462	1.38462	0.469485	0.221755	Red	1.46154	1.46154	0.547488	0.17782	Red	1.61538	1.61538	0.691878	0.172347	Green
AIDKCPCB_03439	Threonylcarbamoyl-AMP synthase	5.15261	37537	6	6	2.05131	0.000155795	77	1	5	4	2	6	6	5	4	3	3	5	1	4	5	5	2	5	5	4	2	1	1	0	1	Red	1.18182	1.18182	0.241008	0.711862	Red	1	1	0	1	Red	1.45455	1.45455	0.540568	0.307766	Red
AIDKCPCB_02930	putative protein YpjQ	5.14269	18555	3	5	2.04797	0.000155541	38	1	1	1	2	5	2	3	1	3	3	3	2	2	1	2	2	0	2	1	1	1.5625	1.5625	0.643856	0.0864222	Green	1	1	0	1	Red	1.25	1.25	0.321928	0.42174	Red	1.25	1.25	0.321928	0.42174	Red
AIDKCPCB_00907	putative anti-sigma-M factor YhdL	5.43344	40173	8	12	2.04117	0.000155025	82	0	2	3	3	4	3	11	3	4	6	8	1	4	6	3	5	3	7	4	2	1.66667	1.66667	0.736966	0.176978	Green	1.66667	1.66667	0.736966	0.00542395	Blue	1.22222	1.22222	0.289507	0.207031	Red	0.888889	-1.125	-0.169925	0.623929	Red
AIDKCPCB_02508	Putative metallophosphoesterase MG207	5.06765	19253	2	2	2.02566	0.000153847	39	1	2	2	2	2	2	2	2	2	3	2	2	2	2	2	1	2	2	2	2	2.08333	2.08333	1.05889	0.193068	Green	1.91667	1.91667	0.938599	0.166611	Green	1.83333	1.83333	0.874469	0.040364	Blue	1.66667	1.66667	0.736966	0.180092	Green
AIDKCPCB_01926	hypothetical protein	6.18282	25238	3	5	2.02076	0.000153475	51	3	2	2	2	3	3	2	2	2	3	2	3	2	3	4	2	2	4	2	3	1.09091	1.09091	0.125531	0.391002	Red	1.18182	1.18182	0.241008	0.207031	Red	1	1	0	1	Red	1.09091	1.09091	0.125531	0.391002	Red
AIDKCPCB_01851	Beta-xylosidase	5.50624	61289	9	11	2.00689	0.000152421	123	8	9	11	10	4	4	4	7	4	6	4	3	7	8	6	6	5	3	5	9	1.07692	1.07692	0.106915	0.53744	Red	1.07692	1.07692	0.106915	0.53744	Red	1.15385	1.15385	0.206451	0.401243	Red	1.15385	1.15385	0.206451	0.401243	Red
AIDKCPCB_00213	Cyclic di-AMP synthase CdaA	7.78569	30425	5	5	2.00493	0.000152273	61	1	4	2	3	6	4	3	3	5	6	2	1	4	4	3	2	2	2	3	1	0.547619	-1.82609	-0.868755	0.00318361	Blue	0.5	-2	-1	0.00112922	Blue	0.738095	-1.35484	-0.438121	0.016021	Orange	0.619048	-1.61538	-0.691878	0.0416583	Blue
AIDKCPCB_01366	Thiol-disulfide oxidoreductase YkuV	5.26185	17505	4	5	1.99943	0.000151855	35	0	1	0	0	4	2	2	2	3	4	3	2	1	1	1	2	3	2	1	1	1.42857	1.42857	0.514573	0.168633	Red	1.28571	1.28571	0.36257	0.495926	Red	1.21429	1.21429	0.280108	0.389595	Red	0.857143	-1.16667	-0.222392	0.541229	Red
AIDKCPCB_03718	Hydroxyacylglutathione hydrolase	4.95576	32567	6	10	1.99589	0.000151586	65	1	2	6	5	3	0	0	1	1	3	4	2	3	4	8	4	4	4	4	6	2.8	2.8	1.48543	0.0129863	Blue	3.2	3.2	1.67807	0.00228178	Blue	1.8	1.8	0.847997	0.0300197	Blue	2.2	2.2	1.1375	0.0435576	Blue
AIDKCPCB_02735	2-succinyl-5-enolpyruvyl-6-hydroxy-3- cyclohexene-1-carboxylate synthase	5.49882	64634	9	14	1.99585	0.000151583	129	3	9	9	7	7	7	7	5	1	4	3	1	7	9	11	4	5	11	7	12	0.444444	-2.25	-1.16993	0.132178	Green	0.777778	-1.28571	-0.36257	0.495926	Red	1.27778	1.27778	0.353637	0.471501	Red	1.22222	1.22222	0.289507	0.481547	Red
AIDKCPCB_02011	Beta-barrel assembly-enhancing protease	4.27764	48166	7	12	1.99311	0.000151375	96	0	1	3	5	3	3	7	5	5	8	8	7	7	5	8	2	0	8	7	4	0.9375	-1.06667	-0.0931094	0.756731	Red	0.40625	-2.46154	-1.29956	0.0349908	Blue	1.09375	1.09375	0.129283	0.727881	Red	1.21875	1.21875	0.285402	0.45238	Red
AIDKCPCB_02138	HTH-type transcriptional regulator GmuR	5.78886	27269	4	6	1.98027	0.0001504	54	1	3	2	3	4	2	2	2	3	3	1	3	3	3	3	3	3	3	3	4	1.69231	1.69231	0.758992	0.176487	Green	2.46154	2.46154	1.29956	0.014858	Blue	2	2	1	0.110202	Green	1.76923	1.76923	0.823122	0.289677	Green
AIDKCPCB_02135	Putative aminotransferase/MSMEI_6121	5.51293	48101	7	12	1.97501	0.00015	95	1	6	8	5	7	5	3	5	6	5	4	3	2	6	6	2	3	8	6	4	1.07692	1.07692	0.106915	0.73038	Red	1.07692	1.07692	0.106915	0.73038	Red	1.23077	1.23077	0.29956	0.21517	Red	1.30769	1.30769	0.387023	0.129409	Red
AIDKCPCB_00071	hypothetical protein	4.51784	56225	5	7	1.97421	0.00014994	111	2	3	3	5	6	6	8	5	6	5	4	7	8	8	8	6	5	7	5	4	1	1	0	1	Red	0.916667	-1.09091	-0.125531	0.770868	Red	0.833333	-1.2	-0.263034	0.613248	Red	1.04167	1.04167	0.0588937	0.896851	Red
AIDKCPCB_01612	Ribosome-binding factor A	7.94032	13226	4	4	1.96582	0.000149303	26	0	1	0	0	2	1	1	2	4	1	3	1	1	1	1	2	2	1	1	1	1.70588	1.70588	0.770518	0.0150107	Blue	1.52941	1.52941	0.612977	0.046797	Blue	2	2	1	0.00215755	Blue	1.47059	1.47059	0.556393	0.0656389	Red
AIDKCPCB_03690	Aryl-phospho-beta-D-glucosidase BglH	5.24472	56021	6	9	1.96355	0.00014913	110	6	5	7	6	6	6	4	6	5	4	3	4	5	6	6	8	7	4	3	9	2	2	1	0.017467	Blue	2.6	2.6	1.37851	0.0704426	Green	1.8	1.8	0.847997	0.0300197	Blue	1.8	1.8	0.847997	0.0300197	Blue
AIDKCPCB_00921	Stress response protein NhaX	4.84672	18364	3	3	1.96036	0.000148888	36	0	1	0	1	2	2	3	2	3	3	4	1	2	2	2	1	0	3	3	1	0.928571	-1.07692	-0.106915	0.469123	Red	0.714286	-1.4	-0.485427	0.0134	Orange	1.03571	1.03571	0.0506261	0.752037	Red	0.964286	-1.03704	-0.0524674	0.871339	Red
AIDKCPCB_02827	Undecaprenyl-diphosphatase	9.07772	30700	2	3	1.9544	0.000148435	60	3	3	2	3	4	3	2	3	4	4	4	4	2	2	3	3	2	3	2	4	2.16667	2.16667	1.11548	0.00395758	Blue	2.5	2.5	1.32193	0.029121	Blue	1.83333	1.83333	0.874469	0.017467	Blue	1.83333	1.83333	0.874469	0.197182	Green
AIDKCPCB_00737	putative transcriptional regulatory protein	4.55275	26661	3	4	1.95041	0.000148132	52	0	3	2	3	4	4	2	3	4	2	4	2	3	2	2	2	2	3	2	3	1.06667	1.06667	0.0931094	0.623929	Red	1.33333	1.33333	0.415037	0.0153924	Orange	0.933333	-1.07143	-0.0995357	0.53744	Red	1	1	0	1	Red
AIDKCPCB_03312	Teichuronic acid biosynthesis protein TuaF	7.76504	25134	4	5	1.94955	0.000148067	49	0	2	1	1	4	4	3	3	7	3	4	1	3	2	2	1	2	3	3	0	1.41667	1.41667	0.5025	0.20017	Red	1.33333	1.33333	0.415037	0.316932	Red	1.08333	1.08333	0.115477	0.756731	Red	1.16667	1.16667	0.222392	0.548653	Red
AIDKCPCB_01886	hypothetical protein	5.21962	73752	9	18	1.93893	0.00014726	143	5	5	10	13	7	5	3	5	5	5	5	5	10	9	12	12	4	8	6	9	2.25	2.25	1.16993	0.00331037	Blue	2.375	2.375	1.24793	0.111681	Green	1.5	1.5	0.584963	0.133975	Green	1.5	1.5	0.584963	0.277355	Green
AIDKCPCB_02288	hypothetical protein	8.81795	10856	2	2	1.93441	0.000146917	21	2	1	1	1	2	1	1	1	1	1	1	2	1	1	1	1	0	1	0	1	0.648649	-1.54167	-0.624491	0.202819	Green	0.648649	-1.54167	-0.624491	0.198198	Green	1.27027	1.27027	0.345135	0.304343	Red	0.837838	-1.19355	-0.255257	0.538556	Red
AIDKCPCB_00972	hypothetical protein	6.59871	15572	3	3	1.92653	0.000146319	30	0	1	0	0	3	2	1	4	3	2	2	0	1	2	1	2	1	2	1	2	1	1	0	1	Red	1	1	0	1	Red	0.888889	-1.125	-0.169925	0.391002	Red	0.666667	-1.5	-0.584963	0.0981403	Green
AIDKCPCB_01499	Orotate phosphoribosyltransferase	5.97288	22917	5	6	1.91997	0.00014582	44	0	5	3	1	5	3	3	3	2	3	2	0	0	5	3	0	0	3	2	1	2.8	2.8	1.48543	0.0327788	Blue	2.2	2.2	1.1375	0.0923552	Green	2	2	1	0.017467	Blue	2	2	1	0.017467	Blue
AIDKCPCB_02276	Transcriptional repressor CcpN	8.75599	26803	5	9	1.90277	0.000144514	51	0	5	1	0	5	3	4	3	3	3	3	1	3	4	1	0	3	5	4	0	1.38462	1.38462	0.469485	0.359908	Red	0.846154	-1.18182	-0.241008	0.711862	Red	0.923077	-1.08333	-0.115477	0.884723	Red	0.769231	-1.3	-0.378512	0.585076	Red
AIDKCPCB_00426	hypothetical protein	5.68658	40631	6	7	1.8951	0.000143932	77	3	6	5	4	3	5	4	3	3	3	3	2	3	5	4	4	4	6	3	4	1.9	1.9	0.925999	0.155306	Green	1.4	1.4	0.485427	0.481547	Red	1.2	1.2	0.263034	0.75096	Red	1.6	1.6	0.678072	0.387026	Green
AIDKCPCB_03249	Prolipoprotein diacylglyceryl transferase	8.56185	31164	3	4	1.89321	0.000143788	59	2	3	4	4	3	3	3	3	3	3	4	2	2	3	2	3	3	3	3	3	0.863636	-1.15789	-0.211504	0.389595	Red	0.681818	-1.46667	-0.552541	0.0666981	Red	0.909091	-1.1	-0.137504	0.541229	Red	0.954545	-1.04762	-0.0671142	0.790825	Red
AIDKCPCB_01942	hypothetical protein	4.71561	16086	4	4	1.86498	0.000141643	30	0	3	1	0	4	1	2	0	1	5	3	0	0	2	2	0	1	2	3	0	0.941176	-1.0625	-0.0874628	0.637618	Red	0.941176	-1.0625	-0.0874628	0.705184	Red	0.823529	-1.21429	-0.280108	0.238225	Red	0.941176	-1.0625	-0.0874628	0.637618	Red
AIDKCPCB_03023	Sodium_ potassium_ lithium and rubidium/H(+) antiporter	9.18727	75839	8	13	1.8592	0.000141205	141	9	9	8	10	6	7	5	7	5	7	4	2	4	10	7	10	8	8	6	9	1.375	1.375	0.459432	0.524785	Red	1.625	1.625	0.70044	0.384703	Green	1	1	0	1	Red	1.25	1.25	0.321928	0.620369	Red
AIDKCPCB_02701	Asparagine synthetase [glutamine-hydrolyzing] 1	5.77465	73182	11	17	1.85838	0.000141142	136	8	9	11	12	7	4	4	7	2	6	2	3	6	9	9	11	6	5	6	9	0.725	-1.37931	-0.463947	0.0049957	Orange	0.55	-1.81818	-0.862496	0.0165985	Blue	0.875	-1.14286	-0.192645	0.456066	Red	0.875	-1.14286	-0.192645	0.154797	Red
AIDKCPCB_00747	hypothetical protein	6.19263	33518	4	6	1.84975	0.000140487	62	0	4	4	4	3	4	4	5	3	3	3	1	4	5	3	2	1	3	3	3	0.590909	-1.69231	-0.758992	0.0117509	Blue	0.386364	-2.58824	-1.37197	0.00215873	Blue	0.886364	-1.12821	-0.174029	0.399445	Red	0.681818	-1.46667	-0.552541	0.032026	Orange
AIDKCPCB_01894	putative protein YojF	5.89544	12988	4	4	1.84786	0.000140343	24	0	1	1	1	1	1	0	2	3	3	4	0	1	0	1	1	1	1	1	1	1.25	1.25	0.321928	0.407272	Red	0.875	-1.14286	-0.192645	0.675809	Red	1.125	1.125	0.169925	0.69144	Red	0.875	-1.14286	-0.192645	0.675809	Red
AIDKCPCB_00087	Foldase protein PrsA 2	5.63459	34955	7	9	1.83093	0.000139057	64	0	3	1	3	3	2	4	1	3	3	4	2	4	4	5	2	1	8	8	3	1.14286	1.14286	0.192645	0.623929	Red	2	2	1	0.134336	Green	1	1	0	1	Red	1.14286	1.14286	0.192645	0.391002	Red
AIDKCPCB_03790	Stage 0 sporulation protein J	8.52612	32558	8	10	1.81215	0.000137631	59	0	1	0	0	2	3	7	1	9	5	8	4	2	1	2	1	0	6	6	1	1.27273	1.27273	0.347923	0.477803	Red	1.45455	1.45455	0.540568	0.207564	Red	1.72727	1.72727	0.788496	0.0885047	Green	2.18182	2.18182	1.12553	0.167081	Green
AIDKCPCB_02729	hypothetical protein	4.97927	8325	2	2	1.8018	0.000136845	15	0	1	1	0	0	2	1	1	0	1	0	0	2	1	1	1	1	1	1	0	3.4	3.4	1.76553	0.104836	Green	6	6	2.58496	0.0115679	Blue	2	2	1	0.017467	Blue	3.4	3.4	1.76553	0.156869	Green
AIDKCPCB_00425	Spore germination lipase LipC	7.05268	23877	4	7	1.8009	0.000136777	43	1	0	1	0	3	2	4	3	4	1	5	4	3	0	0	3	5	2	2	0	1.33333	1.33333	0.415037	0.359991	Red	0.833333	-1.2	-0.263034	0.53744	Red	1.5	1.5	0.584963	0.0981403	Green	1.16667	1.16667	0.222392	0.53744	Red
AIDKCPCB_00028	Nucleoid-associated protein	4.59794	11717	2	3	1.79227	0.000136121	21	0	0	0	0	3	1	1	2	1	1	3	1	0	2	0	0	2	1	2	1	2.66667	2.66667	1.41504	0.00331037	Blue	3	3	1.58496	0.034584	Blue	1.66667	1.66667	0.736966	0.34014	Green	2.16667	2.16667	1.11548	0.188225	Green
AIDKCPCB_00780	hypothetical protein	6.07736	49113	8	10	1.77143	0.000134538	87	2	5	6	4	3	5	4	5	2	4	2	3	5	6	6	5	3	6	2	9	2.75	2.75	1.45943	0.0353528	Blue	2.5	2.5	1.32193	0.0576689	Green	1.5	1.5	0.584963	0.391002	Green	2.5	2.5	1.32193	0.0138468	Blue
AIDKCPCB_00056	Sporulation-specific protease YabG	6.73452	33888	5	6	1.77054	0.000134471	60	1	2	2	4	3	4	3	4	3	4	4	3	2	3	5	4	2	2	3	2	1	1	0	1	Red	0.714286	-1.4	-0.485427	0.189482	Red	1.2381	1.2381	0.308122	0.243655	Red	1.14286	1.14286	0.192645	0.695118	Red
AIDKCPCB_01838	putative ABC transporter ATP-binding protein	8.3077	64364	8	13	1.75564	0.000133339	113	7	4	4	4	8	6	4	6	5	5	6	4	4	8	6	6	4	6	5	11	1.38462	1.38462	0.469485	0.141681	Red	1.38462	1.38462	0.469485	0.141681	Red	1.38462	1.38462	0.469485	0.214874	Red	1	1	0	1	Red
AIDKCPCB_02024	Chemotaxis protein methyltransferase	8.2687	30337	4	8	1.74704	0.000132686	53	0	4	4	2	4	2	5	1	1	4	2	1	2	5	4	1	0	4	3	4	1.21739	1.21739	0.283793	0.302898	Red	1.04348	1.04348	0.0614005	0.782349	Red	1.21739	1.21739	0.283793	0.302898	Red	1.30435	1.30435	0.383329	0.363954	Red
AIDKCPCB_03160	hypothetical protein	6.82853	13776	2	2	1.74216	0.000132316	24	0	1	1	1	2	1	0	1	2	2	3	1	1	1	2	1	1	1	1	1	1.14286	1.14286	0.192645	0.718496	Red	0.857143	-1.16667	-0.222392	0.690274	Red	1.14286	1.14286	0.192645	0.718496	Red	1.07143	1.07143	0.0995357	0.858803	Red
AIDKCPCB_03316	Putative teichuronic acid biosynthesis glycosyltransferase TuaC	8.74521	43318	6	8	1.73138	0.000131497	75	0	6	2	3	4	4	4	4	3	5	4	3	4	5	4	4	4	5	3	4	1.14286	1.14286	0.192645	0.623929	Red	1.71429	1.71429	0.777608	0.0478566	Blue	1.28571	1.28571	0.36257	0.207031	Red	1.14286	1.14286	0.192645	0.391002	Red
AIDKCPCB_03478	hypothetical protein	7.8045	19104	2	2	1.72739	0.000131194	33	0	1	1	1	3	1	2	3	2	3	3	1	1	2	2	2	1	1	2	1	1.33333	1.33333	0.415037	0.391002	Red	1.26667	1.26667	0.341037	0.497929	Red	1.4	1.4	0.485427	0.318485	Red	1.33333	1.33333	0.415037	0.400673	Red
AIDKCPCB_02296	Ribosomal RNA small subunit methyltransferase E	5.4613	28464	5	8	1.72147	0.000130744	49	0	3	1	1	5	1	3	2	2	2	3	1	4	4	5	1	0	6	3	2	1.85714	1.85714	0.893085	0.0435576	Blue	1.85714	1.85714	0.893085	0.0435576	Blue	1.57143	1.57143	0.652077	0.0300197	Blue	1.28571	1.28571	0.36257	0.207031	Red
AIDKCPCB_00294	Epoxide hydrolase A	7.84023	32696	4	5	1.71275	0.000130082	56	0	3	2	2	5	3	4	3	2	3	2	0	4	6	5	1	2	4	3	2	1.66667	1.66667	0.736966	0.211183	Green	1.33333	1.33333	0.415037	0.361986	Red	2	2	1	0.0846877	Green	1.66667	1.66667	0.736966	0.338678	Green
AIDKCPCB_02666	hypothetical protein	8.89273	46320	6	10	1.70553	0.000129533	79	1	5	3	3	5	5	3	4	4	6	3	2	2	6	4	2	3	7	7	4	1.72727	1.72727	0.788496	0.0474548	Blue	1	1	0	1	Red	1.81818	1.81818	0.862496	0.133869	Green	1.36364	1.36364	0.447459	0.255975	Red
AIDKCPCB_02680	putative oxidoreductase YtbE	5.29875	31686	8	9	1.70422	0.000129434	54	0	1	2	3	1	2	4	1	3	3	5	2	2	3	2	2	0	9	7	2	1.3125	1.3125	0.392317	0.245553	Red	1.1875	1.1875	0.247928	0.549023	Red	1.125	1.125	0.169925	0.705184	Red	1.5625	1.5625	0.643856	0.140509	Green
AIDKCPCB_03309	putative undecaprenyl-phosphate N-acetylglucosaminyl 1-phosphate transferase	9.75129	38851	4	4	1.6988	0.000129022	66	2	3	5	4	5	3	3	3	1	3	2	2	3	5	3	3	4	4	3	5	1.2	1.2	0.263034	0.620369	Red	1.7	1.7	0.765535	0.100272	Green	1.3	1.3	0.378512	0.341283	Red	2.2	2.2	1.1375	0.252237	Green
AIDKCPCB_03229	Gluconeogenesis factor	5.7724	34764	4	6	1.69716	0.000128898	59	1	4	2	3	2	2	7	1	3	4	4	0	3	4	2	1	3	4	6	3	1	1	0	1	Red	0.666667	-1.5	-0.584963	0.105965	Green	1	1	0	1	Red	1.11111	1.11111	0.152003	0.541229	Red
AIDKCPCB_02728	Putative cytochrome bd menaquinol oxidase subunit II	9.43273	39532	3	3	1.69483	0.000128721	67	5	4	3	4	4	2	3	3	4	4	3	3	3	3	3	4	3	3	3	3	1.14286	1.14286	0.192645	0.754521	Red	1.07143	1.07143	0.0995357	0.835423	Red	1	1	0	1	Red	1.42857	1.42857	0.514573	0.168633	Red
AIDKCPCB_01350	putative 2_4-dienoyl-CoA reductase	5.61782	27173	3	6	1.69286	0.000128571	46	0	3	3	1	3	2	5	2	3	2	3	2	2	3	3	1	2	3	2	1	0.8	-1.25	-0.321928	0.133975	Red	0.9	-1.11111	-0.152003	0.359991	Red	0.85	-1.17647	-0.234465	0.178285	Red	0.8	-1.25	-0.321928	0.0917211	Red
AIDKCPCB_03026	Disulfide bond formation protein D	5.80547	25460	5	6	1.68892	0.000128272	43	0	4	1	1	2	4	1	3	3	5	1	3	1	2	2	2	3	2	1	2	1.45455	1.45455	0.540568	0.270979	Red	1.27273	1.27273	0.347923	0.405172	Red	1.18182	1.18182	0.241008	0.597965	Red	1.09091	1.09091	0.125531	0.782349	Red
AIDKCPCB_00856	hypothetical protein	6.27135	35102	4	4	1.68082	0.000127657	59	1	3	4	3	3	4	3	5	2	2	2	2	1	3	3	4	3	4	2	5	1.4	1.4	0.485427	0.393036	Red	1.6	1.6	0.678072	0.254528	Green	1.1	1.1	0.137504	0.79712	Red	1.2	1.2	0.263034	0.627434	Red
AIDKCPCB_00049	Ribosomal RNA small subunit methyltransferase I	5.67523	33333	6	8	1.68002	0.000127596	56	0	2	3	3	2	3	3	3	2	4	6	2	3	3	6	0	0	6	3	2	1.26667	1.26667	0.341037	0.255975	Red	0.8	-1.25	-0.321928	0.318932	Red	1	1	0	1	Red	1.2	1.2	0.263034	0.437257	Red
AIDKCPCB_02604	Sensor histidine kinase DesK	9.39899	42863	6	6	1.67977	0.000127577	72	0	3	3	6	5	4	3	5	0	4	5	0	3	4	4	7	2	4	5	5	1.25	1.25	0.321928	0.377563	Red	1.5	1.5	0.584963	0.258211	Green	1.33333	1.33333	0.415037	0.512337	Red	1.25	1.25	0.321928	0.624973	Red
AIDKCPCB_03420	UDP-N-acetylglucosamine 1-carboxyvinyltransferase 1	5.40671	46525	5	6	1.67652	0.00012733	78	0	4	3	3	4	5	5	3	5	3	6	5	5	5	4	4	3	3	4	4	1.3125	1.3125	0.392317	0.396982	Red	0.8125	-1.23077	-0.29956	0.691005	Red	1.375	1.375	0.459432	0.359991	Red	1.25	1.25	0.321928	0.512337	Red
AIDKCPCB_03380	hypothetical protein	6.51053	63860	5	9	1.67554	0.000127256	107	3	7	6	7	6	3	5	7	3	5	4	2	5	6	8	6	4	7	6	7	1.5	1.5	0.584963	0.141246	Green	1.64286	1.64286	0.716207	0.0846877	Green	1.57143	1.57143	0.652077	0.0999397	Green	1.28571	1.28571	0.36257	0.34014	Red
AIDKCPCB_00113	Transcriptional regulator CtsR	7.84714	17908	3	4	1.67523	0.000127232	30	0	2	0	0	3	2	0	1	3	2	2	4	1	3	2	1	1	1	1	1	0.925926	-1.08	-0.111031	0.708579	Red	0.666667	-1.5	-0.584963	0.103553	Green	1.07407	1.07407	0.103093	0.677607	Red	1.03704	1.03704	0.0524674	0.839966	Red
AIDKCPCB_03435	hypothetical protein	6.40462	19720	2	3	1.67343	0.000127095	33	1	2	1	1	2	1	0	1	2	2	2	2	1	2	2	2	2	2	3	2	1.66667	1.66667	0.736966	0.269292	Green	2.5	2.5	1.32193	0.0175042	Blue	1.83333	1.83333	0.874469	0.121072	Green	1.33333	1.33333	0.415037	0.391002	Red
AIDKCPCB_00327	putative hydrolase YxeP	5.24523	40813	4	5	1.66614	0.000126542	68	2	3	3	3	4	4	4	3	2	3	4	2	4	3	3	3	3	4	5	6	0.888889	-1.125	-0.169925	0.623929	Red	1.33333	1.33333	0.415037	0.0576689	Red	1.22222	1.22222	0.289507	0.207031	Red	1.44444	1.44444	0.530515	0.0300197	Orange
AIDKCPCB_00781	Coenzyme F420:L-glutamate ligase	5.91348	28357	4	4	1.65744	0.000125881	47	0	1	1	1	4	2	4	2	5	2	4	2	2	3	2	1	1	2	5	3	1.26667	1.26667	0.341037	0.0300197	Orange	1	1	0	1	Red	1.13333	1.13333	0.180572	0.207031	Red	1.46667	1.46667	0.552541	0.0666981	Red
AIDKCPCB_00353	putative ABC transporter extracellular-binding protein YckB	8.26594	32587	5	5	1.6571	0.000125856	54	0	2	2	1	6	3	4	3	5	3	5	1	3	4	3	1	0	3	5	0	2.28571	2.28571	1.19265	0.0224218	Blue	2.42857	2.42857	1.28011	0.0386121	Blue	1.71429	1.71429	0.777608	0.0478566	Blue	2.14286	2.14286	1.09954	0.097205	Green
AIDKCPCB_02958	Zinc-dependent sulfurtransferase SufU	5.04894	16354	3	3	1.65097	0.00012539	27	2	1	1	0	3	3	2	1	1	1	2	1	1	3	2	0	0	1	1	1	2.22222	2.22222	1.152	0.0217489	Blue	2	2	1	0.0969488	Green	1.66667	1.66667	0.736966	0.110015	Green	1.33333	1.33333	0.415037	0.599719	Red
AIDKCPCB_00493	Dihydrolipoyl dehydrogenase	5.32528	49282	6	8	1.6436	0.00012483	81	3	6	6	3	4	4	6	3	2	3	3	3	5	4	5	4	4	4	4	5	1.625	1.625	0.70044	0.0953239	Green	1.125	1.125	0.169925	0.623929	Red	1.25	1.25	0.321928	0.541229	Red	0.875	-1.14286	-0.192645	0.623929	Red
AIDKCPCB_02250	hypothetical protein	9.6875	47879	5	7	1.62911	0.000123729	78	0	4	6	6	3	4	5	4	1	3	3	1	3	6	4	5	5	6	5	4	0.954545	-1.04762	-0.0671142	0.823816	Red	0.681818	-1.46667	-0.552541	0.134336	Red	1	1	0	1	Red	0.954545	-1.04762	-0.0671142	0.79712	Red
AIDKCPCB_02206	Thiosulfate sulfurtransferase GlpE	9.97478	14812	2	2	1.62031	0.000123061	24	0	1	1	1	2	2	1	2	1	2	1	1	1	1	1	1	1	2	1	1	1	1	0	1	Red	0.6	-1.66667	-0.736966	0.261017	Green	1.1	1.1	0.137504	0.763112	Red	1.2	1.2	0.263034	0.539191	Red
AIDKCPCB_03462	putative 3-hydroxybutyryl-CoA dehydrogenase	5.99318	31786	2	3	1.60448	0.000121859	51	2	2	3	3	3	3	3	2	2	2	4	1	2	2	4	2	2	3	4	2	1.57143	1.57143	0.652077	0.0300197	Blue	1.28571	1.28571	0.36257	0.207031	Red	1.14286	1.14286	0.192645	0.391002	Red	1.28571	1.28571	0.36257	0.207031	Red
AIDKCPCB_01484	hypothetical protein	6.14857	29414	4	6	1.59788	0.000121358	47	2	4	1	3	4	3	2	1	1	2	2	1	2	1	2	4	3	3	3	3	1.07143	1.07143	0.0995357	0.53744	Red	0.928571	-1.07692	-0.106915	0.735383	Red	1	1	0	1	Red	1.07143	1.07143	0.0995357	0.673694	Red
AIDKCPCB_02830	scyllo-inositol 2-dehydrogenase (NADP(+)) IolU	6.09255	37668	4	6	1.59286	0.000120977	60	1	4	4	2	3	3	3	3	1	3	2	2	2	4	4	3	4	4	4	4	1	1	0	1	Red	0.714286	-1.4	-0.485427	0.227682	Red	0.928571	-1.07692	-0.106915	0.790825	Red	1.14286	1.14286	0.192645	0.495025	Red
AIDKCPCB_03463	Acetyl-CoA acetyltransferase	6.72773	41507	5	6	1.59009	0.000120766	66	2	6	3	3	4	2	1	3	2	2	3	4	3	4	6	3	2	4	4	5	1.06667	1.06667	0.0931094	0.76082	Red	0.8	-1.25	-0.321928	0.422967	Red	1.13333	1.13333	0.180572	0.597965	Red	1.33333	1.33333	0.415037	0.194171	Red
AIDKCPCB_02619	putative tRNA sulfurtransferase	6.54115	45323	6	11	1.5886	0.000120653	72	1	6	2	6	6	3	2	4	2	4	3	3	2	6	6	3	2	3	4	4	0.777778	-1.28571	-0.36257	0.393036	Red	0.833333	-1.2	-0.263034	0.484903	Red	1.11111	1.11111	0.152003	0.671019	Red	1.05556	1.05556	0.0780025	0.823816	Red
AIDKCPCB_02991	Spore germination protein A3	6.34501	42254	5	6	1.58565	0.000120429	67	0	3	2	2	4	2	4	6	6	4	7	2	4	3	3	3	1	4	3	4	1	1	0	1	Red	0.842105	-1.1875	-0.247928	0.618149	Red	1.10526	1.10526	0.14439	0.775399	Red	0.894737	-1.11765	-0.160465	0.739912	Red
AIDKCPCB_02732	2-succinylbenzoate--CoA ligase	5.54953	54404	8	11	1.58077	0.000120058	86	0	6	6	7	2	6	5	5	1	2	5	2	4	8	5	5	4	4	5	4	1.81818	1.81818	0.862496	0.0747132	Green	2.09091	2.09091	1.06413	0.0679847	Green	1.54545	1.54545	0.628031	0.0923552	Green	1.45455	1.45455	0.540568	0.235365	Red
AIDKCPCB_03778	Putative ring-cleaving dioxygenase MhqO	4.90643	36192	4	6	1.57493	0.000119615	57	1	2	2	2	5	4	5	3	2	3	6	2	2	4	2	1	1	4	4	2	0.956522	-1.04545	-0.0641303	0.896532	Red	0.608696	-1.64286	-0.716207	0.275532	Green	1.13043	1.13043	0.176878	0.698705	Red	0.913043	-1.09524	-0.131245	0.776935	Red
AIDKCPCB_02918	Diaminopimelate epimerase	4.63863	31123	3	4	1.5744	0.000119574	49	1	3	3	2	3	0	2	4	2	2	2	2	4	2	3	2	2	3	3	4	1.90909	1.90909	0.932886	0.00729099	Blue	1.54545	1.54545	0.628031	0.212023	Green	1.18182	1.18182	0.241008	0.501911	Red	1.36364	1.36364	0.447459	0.280471	Red
AIDKCPCB_02943	(S)-ureidoglycine--glyoxylate transaminase	5.27059	45359	6	9	1.56529	0.000118882	71	0	5	5	7	2	4	5	3	2	3	2	2	4	6	5	2	4	2	2	6	1	1	0	1	Red	0.923077	-1.08333	-0.115477	0.637618	Red	1.15385	1.15385	0.206451	0.488053	Red	1.23077	1.23077	0.29956	0.279303	Red
AIDKCPCB_02692	ABC transporter ATP-binding protein YtrB	5.58664	33560	5	6	1.54946	0.00011768	52	0	3	3	4	3	2	2	2	3	3	3	2	2	2	3	1	2	5	4	3	0.857143	-1.16667	-0.222392	0.668229	Red	0.619048	-1.61538	-0.691878	0.273768	Green	1	1	0	1	Red	0.857143	-1.16667	-0.222392	0.689605	Red
AIDKCPCB_01232	Deoxyribonucleoside regulator	5.46202	35039	6	6	1.54114	0.000117048	54	0	3	1	0	4	3	6	0	4	3	7	2	1	4	3	2	1	5	5	0	0.928571	-1.07692	-0.106915	0.79712	Red	1.07143	1.07143	0.0995357	0.79712	Red	0.857143	-1.16667	-0.222392	0.627434	Red	1.28571	1.28571	0.36257	0.393036	Red
AIDKCPCB_02238	Rhomboid protease GluP	5.49064	57873	7	9	1.53785	0.000116798	89	3	5	5	5	5	2	5	4	3	6	3	3	5	7	5	5	5	4	5	4	2.125	2.125	1.08746	0.181112	Green	2.5	2.5	1.32193	0.0660048	Green	1.75	1.75	0.807355	0.168633	Green	1.875	1.875	0.906891	0.298247	Green
AIDKCPCB_02539	Ribonuclease HIII	9.52035	33353	7	7	1.5291	0.000116134	51	0	5	1	2	7	4	3	2	3	3	3	1	2	2	4	0	2	3	4	0	0.909091	-1.1	-0.137504	0.586944	Red	0.863636	-1.15789	-0.211504	0.441726	Red	1.18182	1.18182	0.241008	0.207031	Red	1	1	0	1	Red
AIDKCPCB_00392	putative amino-acid-binding protein YxeM	9.11657	29100	6	7	1.51203	0.000114837	44	0	1	2	1	4	2	3	2	4	2	6	2	3	2	0	3	2	2	1	2	1.66667	1.66667	0.736966	0.238333	Green	1.16667	1.16667	0.222392	0.694894	Red	1	1	0	1	Red	1.08333	1.08333	0.115477	0.862209	Red
AIDKCPCB_02177	Arginine repressor	5.1635	16659	3	3	1.50069	0.000113976	25	0	1	0	0	2	2	2	2	0	2	3	1	0	2	1	1	1	2	2	1	1.875	1.875	0.906891	0.0327734	Blue	2.25	2.25	1.16993	0.0733162	Green	1.5	1.5	0.584963	0.277355	Green	1.375	1.375	0.459432	0.178285	Red
AIDKCPCB_03251	N-acetylglucosamine-6-phosphate deacetylase	5.74546	43673	7	7	1.48833	0.000113038	65	2	3	5	3	7	4	5	1	4	2	4	1	2	5	3	2	4	3	1	4	2.4	2.4	1.26303	0.00598626	Blue	2	2	1	0.147466	Green	1.6	1.6	0.678072	0.178285	Green	2	2	1	0.017467	Blue
AIDKCPCB_02695	hypothetical protein	4.44224	10802	4	5	1.48121	0.000112496	16	0	0	0	0	0	0	0	1	3	2	4	0	1	0	0	1	2	2	0	0	1.23529	1.23529	0.304855	0.510737	Red	0.882353	-1.13333	-0.180572	0.628299	Red	0.941176	-1.0625	-0.0874628	0.80063	Red	0.941176	-1.0625	-0.0874628	0.80063	Red
AIDKCPCB_01142	putative cardiolipin synthase YwiE	6.82388	58230	6	11	1.4769	0.000112169	86	5	2	5	3	6	6	5	4	2	5	4	1	4	8	3	4	5	7	3	4	1.25	1.25	0.321928	0.391002	Red	3.25	3.25	1.70044	0.0779943	Green	1.5	1.5	0.584963	0.18169	Green	2	2	1	0.18169	Green
AIDKCPCB_01393	Adenine deaminase	5.06438	63005	9	14	1.47607	0.000112107	93	1	6	6	7	4	6	4	6	2	4	2	3	3	7	9	2	4	7	3	7	1.31579	1.31579	0.395929	0.151525	Red	0.842105	-1.1875	-0.247928	0.549827	Red	1.21053	1.21053	0.275634	0.486985	Red	1.21053	1.21053	0.275634	0.413312	Red
AIDKCPCB_01811	hypothetical protein	4.57432	22365	4	4	1.47552	0.000112065	33	0	1	0	0	0	3	4	0	3	2	4	3	3	2	2	0	0	2	3	1	1	1	0	1	Red	0.625	-1.6	-0.678072	0.197152	Green	1.04167	1.04167	0.0588937	0.91079	Red	1.04167	1.04167	0.0588937	0.888345	Red
AIDKCPCB_00299	hypothetical protein	5.07404	40772	6	7	1.4716	0.000111767	60	0	2	1	2	5	4	3	1	3	4	3	1	3	6	3	5	4	6	3	1	2.2	2.2	1.1375	0.243114	Green	3.2	3.2	1.67807	0.00228178	Blue	2.2	2.2	1.1375	0.0923552	Green	2	2	1	0.147466	Green
AIDKCPCB_03332	hypothetical protein	5.73754	57823	7	13	1.47	0.000111646	85	8	4	6	5	6	4	3	5	3	4	2	3	5	3	4	5	7	2	1	5	1.88889	1.88889	0.917538	0.0998924	Green	1.66667	1.66667	0.736966	0.110015	Green	2.33333	2.33333	1.22239	0.019277	Blue	2	2	1	0.117386	Green
AIDKCPCB_01274	Magnesium transporter MgtE	4.61879	51063	5	8	1.46877	0.000111552	75	1	3	6	6	5	4	4	4	2	4	5	2	3	4	4	3	2	5	4	4	0.814815	-1.22727	-0.295456	0.290334	Red	0.592593	-1.6875	-0.754888	0.0401694	Blue	0.777778	-1.28571	-0.36257	0.189482	Red	0.703704	-1.42105	-0.50696	0.271786	Red
AIDKCPCB_01515	primosomal protein N'	8.45589	92007	8	13	1.46728	0.000111439	135	9	7	10	13	6	4	4	6	4	5	5	6	6	8	7	8	6	6	7	8	1.05	1.05	0.0703893	0.853351	Red	0.85	-1.17647	-0.234465	0.623929	Red	0.9	-1.11111	-0.152003	0.715206	Red	0.95	-1.05263	-0.0740006	0.863845	Red
AIDKCPCB_02595	hypothetical protein	5.27457	36859	5	7	1.46504	0.000111269	54	1	3	1	3	2	3	5	3	2	3	6	2	2	2	2	1	2	5	4	2	0.55814	-1.79167	-0.841302	0.0238888	Blue	0.55814	-1.79167	-0.841302	0.0265058	Blue	0.767442	-1.30303	-0.381871	0.137747	Red	0.72093	-1.3871	-0.472068	0.0909072	Red
AIDKCPCB_02330	N-ethylmaleimide reductase	5.49453	38934	5	10	1.46402	0.000111191	57	0	1	0	1	3	2	6	2	5	3	9	2	3	2	4	1	1	6	5	1	1.41667	1.41667	0.5025	0.193923	Red	1.41667	1.41667	0.5025	0.311102	Red	0.916667	-1.09091	-0.125531	0.710984	Red	1.41667	1.41667	0.5025	0.237737	Red
AIDKCPCB_02716	hypothetical protein	4.50869	12352	3	3	1.45725	0.000110677	18	0	0	0	0	1	1	1	1	1	3	3	2	0	0	1	1	1	1	1	0	2.83333	2.83333	1.5025	0.0569844	Green	3.83333	3.83333	1.9386	0.0686484	Green	2.33333	2.33333	1.22239	0.0453983	Blue	2.83333	2.83333	1.5025	0.125665	Green
AIDKCPCB_02026	Heptaprenyl diphosphate synthase component 2	8.55321	36371	5	7	1.4572	0.000110674	53	0	3	2	2	4	3	5	2	3	3	4	1	4	3	3	0	1	4	5	1	2	2	1	0	Blue	3.25	3.25	1.70044	0.0182199	Blue	1.5	1.5	0.584963	0.18169	Green	1.75	1.75	0.807355	0.0576689	Green
AIDKCPCB_03699	Catabolite control protein A	6.80875	37750	6	9	1.45695	0.000110654	55	0	4	2	1	4	4	5	2	2	3	6	1	3	6	3	1	0	5	3	0	1.63636	1.63636	0.710493	0.100272	Green	1.36364	1.36364	0.447459	0.303999	Red	1.27273	1.27273	0.347923	0.51217	Red	1.36364	1.36364	0.447459	0.445607	Red
AIDKCPCB_00722	Trehalose-6-phosphate hydrolase	4.96066	66103	8	10	1.45228	0.000110299	96	6	6	9	9	6	4	4	4	2	4	2	1	4	6	5	6	4	3	5	6	1.72727	1.72727	0.788496	0.112582	Green	1.45455	1.45455	0.540568	0.400735	Red	1.54545	1.54545	0.628031	0.306695	Green	1.09091	1.09091	0.125531	0.873158	Red
AIDKCPCB_02265	putative endonuclease 4	5.51733	32504	4	4	1.44598	0.000109821	47	0	3	1	0	5	2	5	3	1	4	4	2	1	2	4	1	3	2	2	2	0.647059	-1.54545	-0.628031	0.0316859	Blue	0.382353	-2.61538	-1.38702	0.00347642	Blue	0.735294	-1.36	-0.443607	0.0757519	Red	0.647059	-1.54545	-0.628031	0.0348847	Blue
AIDKCPCB_02372	putative methyltransferase YcgJ	5.87509	29761	5	9	1.44484	0.000109735	43	0	4	3	5	5	1	2	2	1	0	0	0	1	4	2	2	1	4	2	4	2.375	2.375	1.24793	0.037255	Blue	1.875	1.875	0.906891	0.140647	Green	1.5	1.5	0.584963	0.355918	Green	1.625	1.625	0.70044	0.175878	Green
AIDKCPCB_01265	Guanine deaminase	4.62529	17404	2	3	1.43645	0.000109097	25	0	2	1	0	2	3	2	1	1	2	2	1	1	2	2	0	1	1	1	0	0.875	-1.14286	-0.192645	0.730924	Red	0.3125	-3.2	-1.67807	0.0810702	Green	0.8125	-1.23077	-0.29956	0.575563	Red	0.9375	-1.06667	-0.0931094	0.856226	Red
AIDKCPCB_01880	Phenylacetaldehyde dehydrogenase	5.23209	53658	6	8	1.43501	0.000108988	77	0	8	4	5	4	4	4	6	2	5	3	3	4	4	3	2	3	5	3	5	1.71429	1.71429	0.777608	0.0953239	Green	1.42857	1.42857	0.514573	0.238225	Red	1.28571	1.28571	0.36257	0.488053	Red	1	1	0	1	Red
AIDKCPCB_01853	putative chaperone CsaA	4.99047	11952	3	4	1.42236	0.000108027	17	0	1	0	1	1	1	2	2	1	1	3	0	0	1	1	1	0	1	0	0	1.04762	1.04762	0.0671142	0.89269	Red	0.809524	-1.23529	-0.304855	0.602924	Red	0.809524	-1.23529	-0.304855	0.596326	Red	0.952381	-1.05	-0.0703893	0.893799	Red
AIDKCPCB_02154	hypothetical protein	8.80931	36601	4	5	1.42073	0.000107903	52	1	0	3	1	4	2	2	1	3	4	3	2	3	2	4	3	2	4	5	3	1.66667	1.66667	0.736966	0.0498253	Blue	1.5	1.5	0.584963	0.336716	Green	1.16667	1.16667	0.222392	0.53744	Red	0.833333	-1.2	-0.263034	0.53744	Red
AIDKCPCB_02724	hypothetical protein	5.58634	21153	3	3	1.41824	0.000107714	30	0	2	0	0	3	2	3	1	1	1	3	0	2	3	3	1	1	2	2	0	1.44444	1.44444	0.530515	0.303999	Red	1.77778	1.77778	0.830075	0.0654681	Green	1.77778	1.77778	0.830075	0.0654681	Green	2	2	1	0.046797	Blue
AIDKCPCB_01490	Bifunctional protein PyrR	5.46601	20061	5	6	1.39574	0.000106006	28	1	1	0	1	3	2	2	1	1	1	5	2	1	2	0	2	1	1	0	1	2.16667	2.16667	1.11548	0.0448674	Blue	1.5	1.5	0.584963	0.388456	Green	2.16667	2.16667	1.11548	0.0448674	Blue	1.5	1.5	0.584963	0.320281	Green
AIDKCPCB_00344	Omega-amidase YafV	4.65774	30105	3	4	1.39512	0.000105958	42	0	2	2	3	3	3	1	2	1	2	1	1	3	3	3	2	1	3	3	3	1.71429	1.71429	0.777608	0.0478566	Blue	1.85714	1.85714	0.893085	0.212023	Green	1.28571	1.28571	0.36257	0.401243	Red	1	1	0	1	Red
AIDKCPCB_01351	putative EAL-domain containing protein YkuI	4.9143	47479	5	7	1.39009	0.000105576	66	1	5	4	5	4	5	4	3	2	2	3	5	2	3	4	2	2	2	3	5	1.18182	1.18182	0.241008	0.55201	Red	0.818182	-1.22222	-0.289507	0.501911	Red	1.36364	1.36364	0.447459	0.215036	Red	1.27273	1.27273	0.347923	0.388456	Red
AIDKCPCB_03677	hypothetical protein	6.84688	35969	3	3	1.39009	0.000105576	50	1	4	4	5	1	3	3	3	0	1	2	0	0	4	5	5	0	3	2	4	1.05263	1.05263	0.0740006	0.820074	Red	0.842105	-1.1875	-0.247928	0.550789	Red	0.789474	-1.26667	-0.341037	0.394191	Red	0.842105	-1.1875	-0.247928	0.550789	Red
AIDKCPCB_00066	Peptidyl-tRNA hydrolase	6.96649	21032	3	3	1.37885	0.000104723	29	1	0	1	1	3	2	2	2	1	2	4	1	1	1	1	1	2	1	1	1	0.777778	-1.28571	-0.36257	0.36502	Red	0.388889	-2.57143	-1.36257	0.041903	Blue	1	1	0	1	Red	0.722222	-1.38462	-0.469485	0.343698	Red
AIDKCPCB_02153	hypothetical protein	9.13855	18897	4	4	1.37588	0.000104497	26	0	2	1	2	2	1	3	1	1	2	4	2	1	2	0	0	0	1	1	0	1.85714	1.85714	0.893085	0.00542395	Blue	1.71429	1.71429	0.777608	0.175878	Green	1.14286	1.14286	0.192645	0.391002	Red	1.28571	1.28571	0.36257	0.207031	Red
AIDKCPCB_03328	Teichoic acids export ATP-binding protein TagH	9.0468	60019	8	10	1.36623	0.000103764	82	1	4	3	4	2	3	4	6	2	5	1	1	4	8	5	4	10	4	6	5	1.22222	1.22222	0.289507	0.488053	Red	1.44444	1.44444	0.530515	0.255975	Red	0.777778	-1.28571	-0.36257	0.488053	Red	0.666667	-1.5	-0.584963	0.238225	Green
AIDKCPCB_02869	Citrate/malate transporter	8.44853	47291	7	9	1.35332	0.000102784	64	1	2	2	1	8	6	3	2	1	2	2	1	2	7	3	2	2	9	5	3	1.1875	1.1875	0.247928	0.524785	Red	0.8125	-1.23077	-0.29956	0.550789	Red	1.5625	1.5625	0.643856	0.109423	Green	1.8125	1.8125	0.857981	0.0861738	Green
AIDKCPCB_00448	hypothetical protein	4.63423	19233	3	4	1.35184	0.000102671	26	1	1	1	1	3	1	0	2	1	2	3	1	1	1	1	0	1	2	2	1	2.3	2.3	1.20163	0.0969236	Green	1	1	0	1	Red	1.8	1.8	0.847997	0.191382	Green	2.3	2.3	1.20163	0.125046	Green
AIDKCPCB_03331	Teichoic acid poly(glycerol phosphate) polymerase	6.44628	89585	11	15	1.35067	0.000102582	121	6	3	6	5	10	9	4	4	3	6	6	2	4	14	4	8	6	10	5	6	1.25	1.25	0.321928	0.495025	Red	1.375	1.375	0.459432	0.21517	Red	0.875	-1.14286	-0.192645	0.391002	Red	1.25	1.25	0.321928	0.18169	Red
AIDKCPCB_03381	RNA polymerase-associated protein RapA	5.24017	106654	12	19	1.35016	0.000102544	144	12	4	15	10	3	6	5	7	4	4	2	3	9	11	8	13	9	5	4	10	1.29167	1.29167	0.369234	0.372268	Red	0.875	-1.14286	-0.192645	0.573188	Red	1.41667	1.41667	0.5025	0.375071	Red	1.29167	1.29167	0.369234	0.239704	Red
AIDKCPCB_02731	o-succinylbenzoate synthase	5.90776	42218	4	9	1.35014	0.000102542	57	1	4	5	3	2	3	4	2	1	4	2	1	2	4	3	4	1	5	3	3	0.555556	-1.8	-0.847997	0.117224	Green	0.377778	-2.64706	-1.40439	0.0541847	Green	1	1	0	1	Red	0.711111	-1.40625	-0.491853	0.28968	Red
AIDKCPCB_02863	Sensor histidine kinase DcuS	7.27069	59318	7	10	1.34866	0.00010243	80	3	4	6	7	4	4	3	3	3	4	4	1	5	5	2	6	4	5	2	5	0.882353	-1.13333	-0.180572	0.632519	Red	0.705882	-1.41667	-0.5025	0.304027	Red	1	1	0	1	Red	0.941176	-1.0625	-0.0874628	0.839434	Red
AIDKCPCB_00189	Spore germination protein GerD	6.22668	22292	7	8	1.34577	0.00010221	30	0	1	1	0	2	1	5	1	4	4	7	1	1	0	0	1	0	1	0	0	0.75	-1.33333	-0.415037	0.200141	Red	0.666667	-1.5	-0.584963	0.137063	Green	0.916667	-1.09091	-0.125531	0.704889	Red	0.833333	-1.2	-0.263034	0.42174	Red
AIDKCPCB_01043	5-amino-6-(5-phospho-D-ribitylamino)uracil phosphatase YitU	5.01035	30480	3	4	1.34514	0.000102163	41	0	4	2	1	4	2	3	2	1	3	4	1	1	3	2	2	0	3	3	0	2.16667	2.16667	1.11548	0.160646	Green	3.33333	3.33333	1.73697	0.0611516	Green	1	1	0	1	Red	0.833333	-1.2	-0.263034	0.53744	Red
AIDKCPCB_00072	hypothetical protein	9.47439	9704	2	2	1.33965	0.000101746	13	0	0	0	0	1	1	1	0	0	3	1	0	1	2	0	0	0	3	0	0	1.36364	1.36364	0.447459	0.356522	Red	1.18182	1.18182	0.241008	0.675632	Red	1.09091	1.09091	0.125531	0.803848	Red	0.909091	-1.1	-0.137504	0.843935	Red
AIDKCPCB_00756	hypothetical protein	5.15353	140425	20	30	1.33879	0.00010168	188	17	7	16	20	5	6	5	10	3	11	4	3	9	11	12	13	9	10	6	11	1.75	1.75	0.807355	0.0576689	Green	2	2	1	0.252215	Green	1.75	1.75	0.807355	0.21517	Green	1.75	1.75	0.807355	0.391002	Green
AIDKCPCB_02170	Glycerophosphodiester phosphodiesterase	6.17904	27639	4	4	1.33869	0.000101672	37	0	2	0	1	2	2	2	2	3	2	3	1	3	0	2	1	1	5	4	1	0.46875	-2.13333	-1.09311	0.0483764	Blue	0.390625	-2.56	-1.35614	0.0326258	Blue	0.765625	-1.30612	-0.38529	0.277228	Red	0.625	-1.6	-0.678072	0.118403	Green
AIDKCPCB_02993	Transcriptional regulatory protein LiaR	5.20812	23200	4	5	1.33621	0.000101484	31	0	2	1	2	4	2	4	1	1	3	2	0	2	1	3	0	0	2	1	0	1.71429	1.71429	0.777608	0.079605	Green	1.85714	1.85714	0.893085	0.0686078	Green	1.42857	1.42857	0.514573	0.389595	Red	2.14286	2.14286	1.09954	0.149244	Green
AIDKCPCB_02532	Long-chain-fatty-acid--CoA ligase	6.21957	64540	7	8	1.33251	0.000101203	86	2	5	4	6	5	5	3	5	3	7	5	3	4	4	4	5	5	4	3	4	1.66667	1.66667	0.736966	0.151525	Green	1.11111	1.11111	0.152003	0.767118	Red	1.11111	1.11111	0.152003	0.767118	Red	0.777778	-1.28571	-0.36257	0.488053	Red
AIDKCPCB_02396	Putative pre-16S rRNA nuclease	5.47434	15026	3	3	1.33103	0.00010109	20	0	1	1	0	1	1	0	1	2	1	3	2	1	0	1	1	1	1	1	1	1.04762	1.04762	0.0671142	0.810918	Red	1.04762	1.04762	0.0671142	0.852006	Red	1	1	0	1	Red	0.952381	-1.05	-0.0703893	0.803848	Red
AIDKCPCB_01759	Threonine synthase	6.90321	38369	5	7	1.3292	0.000100951	51	0	5	2	3	5	5	5	1	1	1	2	0	3	4	3	1	2	3	3	2	1.16667	1.16667	0.222392	0.53744	Red	2	2	1	0.0273393	Blue	1.16667	1.16667	0.222392	0.53744	Red	1.33333	1.33333	0.415037	0.18169	Red
AIDKCPCB_01272	Cysteine desulfurase IscS	7.33004	48232	7	13	1.32692	0.000100778	64	2	4	2	4	5	2	2	3	0	3	1	2	1	8	6	5	2	3	3	6	1.42857	1.42857	0.514573	0.338813	Red	0.571429	-1.75	-0.807355	0.252473	Green	1.07143	1.07143	0.0995357	0.845348	Red	1	1	0	1	Red
AIDKCPCB_02668	Glycine betaine transporter OpuD	9.15266	55925	2	2	1.3232	0.000100496	74	4	4	6	4	2	3	3	3	3	5	3	3	2	5	3	5	4	3	5	4	1	1	0	1	Red	0.625	-1.6	-0.678072	0.134586	Green	1.5	1.5	0.584963	0.276176	Green	1.125	1.125	0.169925	0.650389	Red
AIDKCPCB_03059	Glycine betaine/carnitine/choline transport ATP-binding protein OpuCA	5.85879	43220	4	8	1.31883	0.000100164	57	1	4	1	5	5	6	4	1	0	3	2	1	1	8	4	1	0	3	4	3	0.681818	-1.46667	-0.552541	0.0307598	Orange	0.818182	-1.22222	-0.289507	0.207031	Red	0.863636	-1.15789	-0.211504	0.441726	Red	0.909091	-1.1	-0.137504	0.469123	Red
AIDKCPCB_02591	Argininosuccinate lyase	5.01551	51570	7	13	1.3186	0.000100146	68	1	4	0	4	5	4	5	3	2	3	3	3	3	4	4	5	0	3	5	7	1.33333	1.33333	0.415037	0.43461	Red	0.666667	-1.5	-0.584963	0.350832	Green	1.2	1.2	0.263034	0.716637	Red	0.933333	-1.07143	-0.0995357	0.858979	Red
AIDKCPCB_01791	HTH-type transcriptional regulator GlvR	6.61419	29593	6	6	1.31788	0.000100092	39	0	1	1	0	3	3	4	1	2	2	6	3	3	3	1	1	0	2	2	1	1.61538	1.61538	0.691878	0.149244	Green	1.15385	1.15385	0.206451	0.666363	Red	1.53846	1.53846	0.621488	0.191067	Green	1.46154	1.46154	0.547488	0.443792	Red
AIDKCPCB_01977	PTS system glucose-specific EIIA component	5.13032	18307	2	3	1.31097	9.95674e-05	24	1	2	1	1	2	1	1	1	2	1	3	1	1	1	2	1	0	0	1	1	2.5	2.5	1.32193	0.029121	Blue	2.83333	2.83333	1.5025	0.0569844	Green	2	2	1	0.0746831	Green	1.5	1.5	0.584963	0.238225	Green
AIDKCPCB_00354	hypothetical protein	9.36286	12972	2	3	1.31051	9.95325e-05	17	0	0	1	1	1	1	0	2	0	0	2	2	1	1	1	1	1	1	0	1	1	1	0	1	Red	1.22222	1.22222	0.289507	0.401243	Red	1	1	0	1	Red	0.666667	-1.5	-0.584963	0.0981403	Green
AIDKCPCB_02652	putative quorum-quenching lactonase YtnP	5.85797	32166	4	6	1.30573	9.91689e-05	42	1	3	3	4	3	1	2	2	0	0	2	1	3	3	3	2	2	2	3	2	1.33333	1.33333	0.415037	0.359991	Red	1.33333	1.33333	0.415037	0.478009	Red	1.33333	1.33333	0.415037	0.18169	Red	1.16667	1.16667	0.222392	0.53744	Red
AIDKCPCB_02345	Vitamin B12 import ATP-binding protein BtuD	6.08064	25298	2	5	1.30445	9.9072e-05	33	0	3	3	2	1	2	1	3	2	1	3	1	2	1	2	1	1	1	1	2	0.8	-1.25	-0.321928	0.361986	Red	0.466667	-2.14286	-1.09954	0.0474548	Blue	1	1	0	1	Red	0.866667	-1.15385	-0.206451	0.501911	Red
AIDKCPCB_02704	putative protein YtmB	6.73294	9208	2	2	1.30321	9.89781e-05	12	0	0	0	0	1	2	1	1	1	1	1	0	0	1	1	0	1	1	0	0	0.916667	-1.09091	-0.125531	0.780872	Red	0.916667	-1.09091	-0.125531	0.780872	Red	0.833333	-1.2	-0.263034	0.548653	Red	0.75	-1.33333	-0.415037	0.377563	Red
AIDKCPCB_00619	Putative adenine deaminase YerA	5.67145	66634	8	10	1.29063	9.80225e-05	86	4	5	6	8	5	3	4	5	1	4	1	2	3	5	4	8	7	4	2	5	2.25	2.25	1.16993	0.0153924	Blue	1.75	1.75	0.807355	0.0576689	Green	1.5	1.5	0.584963	0.18169	Green	1.5	1.5	0.584963	0.18169	Green
AIDKCPCB_03632	Transcription antiterminator LicT	5.1499	32736	4	7	1.28299	9.74421e-05	42	0	1	3	3	2	3	1	2	1	2	3	1	2	2	5	3	0	1	3	4	0.777778	-1.28571	-0.36257	0.189482	Red	0.444444	-2.25	-1.16993	0.0156112	Blue	0.888889	-1.125	-0.169925	0.606603	Red	0.814815	-1.22727	-0.295456	0.390292	Red
AIDKCPCB_03734	putative N-acetyltransferase YycN	5.1064	17930	2	2	1.28277	9.7425e-05	23	0	2	0	1	2	2	1	1	1	2	2	1	1	1	0	1	0	2	2	1	1.09091	1.09091	0.125531	0.782349	Red	1	1	0	1	Red	1.45455	1.45455	0.540568	0.270979	Red	1.09091	1.09091	0.125531	0.839676	Red
AIDKCPCB_00480	RsbT co-antagonist protein RsbRA	5.72394	32751	4	5	1.2824	9.73975e-05	42	0	2	3	2	2	2	4	2	1	3	4	1	2	4	1	0	1	4	2	2	1.42857	1.42857	0.514573	0.238225	Red	1.42857	1.42857	0.514573	0.238225	Red	1	1	0	1	Red	1.28571	1.28571	0.36257	0.488053	Red
AIDKCPCB_00341	Shikimate kinase	6.00442	21901	4	5	1.27848	9.70995e-05	28	0	1	0	0	4	1	0	0	2	3	3	2	0	2	2	1	0	2	4	1	1.27273	1.27273	0.347923	0.388456	Red	1.18182	1.18182	0.241008	0.628299	Red	1	1	0	1	Red	1.18182	1.18182	0.241008	0.594503	Red
AIDKCPCB_01617	hypothetical protein	8.96062	36179	4	6	1.27146	9.6566e-05	46	0	2	0	2	4	3	1	2	2	2	2	3	4	3	2	3	3	3	2	3	1.8	1.8	0.847997	0.373812	Green	2.8	2.8	1.48543	0.00114013	Blue	1.8	1.8	0.847997	0.129409	Green	2.2	2.2	1.1375	0.176978	Green
AIDKCPCB_01459	putative peptidoglycan glycosyltransferase FtsW	9.69338	38941	2	2	1.25831	9.55679e-05	49	5	2	2	2	3	2	2	3	2	2	2	3	2	1	3	3	3	2	2	3	1.75	1.75	0.807355	0.134586	Green	1.625	1.625	0.70044	0.11638	Green	2	2	1	0.0337096	Blue	1.875	1.875	0.906891	0.0485567	Blue
AIDKCPCB_02104	Ferric uptake regulation protein	5.33796	17543	2	2	1.25406	9.52449e-05	22	0	1	0	0	1	1	0	1	2	3	2	2	1	1	1	1	1	2	2	0	0.933333	-1.07143	-0.0995357	0.771769	Red	0.866667	-1.15385	-0.206451	0.564443	Red	0.866667	-1.15385	-0.206451	0.597965	Red	0.933333	-1.07143	-0.0995357	0.771769	Red
AIDKCPCB_01406	hypothetical protein	5.23659	10388	2	2	1.25144	9.50461e-05	13	0	0	1	0	1	1	1	1	1	1	2	1	0	0	0	0	0	1	1	1	1.4	1.4	0.485427	0.207031	Red	2.6	2.6	1.37851	0.00131073	Blue	1.6	1.6	0.678072	0.0576689	Green	1.8	1.8	0.847997	0.129409	Green
AIDKCPCB_02999	Cob(I)yrinic acid a_c-diamide adenosyltransferase	5.53803	20903	2	2	1.24384	9.44687e-05	26	0	0	0	1	2	1	1	2	2	2	2	2	1	1	1	2	1	2	2	1	1.6	1.6	0.678072	0.0576689	Green	1.8	1.8	0.847997	0.0300197	Blue	0.8	-1.25	-0.321928	0.391002	Red	1.4	1.4	0.485427	0.207031	Red
AIDKCPCB_02871	Na(+)/H(+) antiporter subunit A	9.35197	89645	4	5	1.23822	9.40416e-05	111	7	4	6	5	7	3	4	6	5	4	4	6	7	6	6	7	7	6	5	6	2	2	1	0.017467	Blue	2.4	2.4	1.26303	0.00598626	Blue	1.8	1.8	0.847997	0.0300197	Blue	2	2	1	0.017467	Blue
AIDKCPCB_01177	putative N-acetyltransferase YjcF	5.47255	16265	2	3	1.22963	9.33897e-05	20	0	0	1	1	1	1	1	1	0	1	1	1	1	1	2	1	0	2	2	2	0.923077	-1.08333	-0.115477	0.672093	Red	0.884615	-1.13043	-0.176878	0.389595	Red	1.15385	1.15385	0.206451	0.227682	Red	1.07692	1.07692	0.106915	0.541229	Red
AIDKCPCB_02387	Uridine kinase	5.55275	24421	3	4	1.22845	9.32998e-05	30	0	1	0	2	4	2	2	1	3	2	1	1	2	1	2	0	0	2	3	1	1.33333	1.33333	0.415037	0.18169	Red	1.16667	1.16667	0.222392	0.53744	Red	1.5	1.5	0.584963	0.0981403	Green	1.66667	1.66667	0.736966	0.146249	Green
AIDKCPCB_03311	Putative teichuronic acid biosynthesis glycosyltransferase TuaG	6.44582	28505	3	8	1.22785	9.32546e-05	35	0	2	1	0	3	3	2	2	3	3	2	2	1	2	2	0	1	2	3	1	1.85714	1.85714	0.893085	0.110015	Green	1.57143	1.57143	0.652077	0.190116	Green	1.28571	1.28571	0.36257	0.488053	Red	1.42857	1.42857	0.514573	0.389595	Red
AIDKCPCB_01650	tRNA-2-methylthio-N(6)-dimethylallyladenosine synthase	5.91379	58041	3	6	1.22327	9.29066e-05	71	2	2	5	5	1	3	2	4	3	5	1	4	5	4	5	5	3	4	3	5	2	2	1	0.0264654	Blue	2	2	1	0.0264654	Blue	1.28571	1.28571	0.36257	0.488053	Red	1.57143	1.57143	0.652077	0.190116	Green
AIDKCPCB_00512	Carboxylesterase NlhH	4.99241	32733	3	5	1.22201	9.28105e-05	40	0	3	1	1	2	3	3	1	2	2	3	0	3	3	4	1	1	4	3	0	0.777778	-1.28571	-0.36257	0.393036	Red	0.944444	-1.05882	-0.0824622	0.843935	Red	1.27778	1.27778	0.353637	0.247354	Red	1.05556	1.05556	0.0780025	0.811267	Red
AIDKCPCB_02315	Ribosomal silencing factor RsfS	4.7678	13097	2	2	1.22165	9.27836e-05	16	0	1	0	0	3	1	1	1	1	1	1	0	1	1	1	0	1	1	1	0	1.44444	1.44444	0.530515	0.255975	Red	1.22222	1.22222	0.289507	0.594503	Red	1.66667	1.66667	0.736966	0.1428	Green	1.33333	1.33333	0.415037	0.527002	Red
AIDKCPCB_01641	CDP-diacylglycerol--glycerol-3-phosphate 3-phosphatidyltransferase	7.98576	21288	2	2	1.22135	9.27602e-05	26	1	0	1	1	2	1	1	1	2	2	1	2	1	2	2	0	0	2	2	2	2	2	1	0.0827369	Green	1.4	1.4	0.485427	0.207031	Red	1.4	1.4	0.485427	0.207031	Red	1.4	1.4	0.485427	0.207031	Red
AIDKCPCB_02887	Peroxyureidoacrylate/ureidoacrylate amidohydrolase RutB	6.08815	20473	3	3	1.22112	9.27431e-05	25	0	2	1	0	2	2	1	1	1	2	3	0	1	3	0	0	1	2	2	1	1.28571	1.28571	0.36257	0.207031	Red	1.57143	1.57143	0.652077	0.0300197	Blue	1.28571	1.28571	0.36257	0.401243	Red	1.42857	1.42857	0.514573	0.244615	Red
AIDKCPCB_00798	putative protein YfhP	8.82659	37226	5	6	1.20883	9.18098e-05	45	3	2	5	3	6	1	3	2	0	1	0	0	3	3	3	2	3	2	2	1	1.42857	1.42857	0.514573	0.238225	Red	1.42857	1.42857	0.514573	0.389595	Red	1.14286	1.14286	0.192645	0.780872	Red	1.42857	1.42857	0.514573	0.238225	Red
AIDKCPCB_02176	DNA repair protein RecN	5.00999	64643	6	15	1.20663	9.16423e-05	78	0	4	1	1	7	1	7	2	6	3	9	4	5	5	3	2	3	6	7	2	0.941176	-1.0625	-0.0874628	0.849634	Red	0.294118	-3.4	-1.76553	0.0119119	Blue	0.882353	-1.13333	-0.180572	0.501911	Red	0.705882	-1.41667	-0.5025	0.154797	Red
AIDKCPCB_02229	hypothetical protein	4.95877	23249	2	2	1.20435	9.14696e-05	28	1	1	1	1	1	2	1	1	1	1	1	1	0	3	3	2	2	2	2	1	2.1	2.1	1.07039	0.195918	Green	2.6	2.6	1.37851	0.0509531	Green	1.9	1.9	0.925999	0.0981403	Green	2.2	2.2	1.1375	0.09214	Green
AIDKCPCB_02906	Sporulation-control protein spo0M	4.60147	29991	5	6	1.20036	9.11664e-05	36	0	2	0	2	2	3	2	1	2	3	2	1	1	4	1	1	0	5	4	0	1.125	1.125	0.169925	0.391002	Red	1	1	0	0	Orange	1.5	1.5	0.584963	0.252215	Green	1.375	1.375	0.459432	0.0576689	Red
AIDKCPCB_00782	hypothetical protein	6.7176	5843	2	2	1.19801	9.09882e-05	7	0	0	0	0	0	0	0	0	1	0	1	1	0	0	1	2	0	1	0	0	1.5	1.5	0.584963	0.21228	Green	1.5	1.5	0.584963	0.21228	Green	1.375	1.375	0.459432	0.460191	Red	1.625	1.625	0.70044	0.431919	Green
AIDKCPCB_01516	Peptide deformylase 1	4.71663	17705	2	2	1.18611	9.00837e-05	21	0	0	0	0	2	2	2	1	1	2	1	1	1	2	1	1	1	2	1	0	1	1	0	0	Orange	1.75	1.75	0.807355	0.0576689	Green	1.75	1.75	0.807355	0.21517	Green	1.25	1.25	0.321928	0.391002	Red
AIDKCPCB_01485	Septum site-determining protein DivIVA	4.99154	19397	3	5	1.18575	9.00568e-05	23	0	1	0	0	1	1	3	1	2	1	4	3	1	0	0	0	3	0	2	0	2.75	2.75	1.45943	0.00598626	Blue	2.25	2.25	1.16993	0.0153924	Blue	2.25	2.25	1.16993	0.0153924	Blue	2	2	1	0.0917211	Green
AIDKCPCB_00805	Putative multidrug export ATP-binding/permease protein	6.45834	65782	6	12	1.18573	9.00556e-05	78	3	3	3	7	5	5	2	3	2	5	4	2	4	3	4	5	5	5	2	6	2	2	1	0.0827369	Green	2.8	2.8	1.48543	0.0327788	Blue	1	1	0	1	Red	1.8	1.8	0.847997	0.280471	Green
AIDKCPCB_03475	Agmatinase	5.16079	32185	3	5	1.18067	8.96712e-05	38	0	2	1	2	2	3	5	2	1	1	3	0	2	2	1	1	2	4	2	2	0.95	-1.05263	-0.0740006	0.848588	Red	0.85	-1.17647	-0.234465	0.572112	Red	1	1	0	1	Red	1.1	1.1	0.137504	0.718724	Red
AIDKCPCB_01603	Exoglucanase-2	4.89217	78416	10	14	1.17323	8.91058e-05	92	6	5	9	11	2	3	4	3	3	2	2	2	7	5	5	3	4	6	6	4	1.77778	1.77778	0.830075	0.0928017	Green	1	1	0	1	Red	1.11111	1.11111	0.152003	0.673694	Red	1.55556	1.55556	0.63743	0.121072	Green
AIDKCPCB_03102	putative siderophore-binding lipoprotein YfiY	8.72681	33440	4	8	1.16627	8.85771e-05	39	0	1	0	1	2	3	5	1	2	5	5	2	0	2	1	1	1	2	3	2	0.457143	-2.1875	-1.12928	0.0358985	Blue	0.371429	-2.69231	-1.42884	0.0260879	Blue	0.685714	-1.45833	-0.544321	0.147924	Red	0.685714	-1.45833	-0.544321	0.13888	Red
AIDKCPCB_00223	SkfA peptide export ATP-binding protein SkfE	6.10553	26601	4	5	1.16537	8.85089e-05	31	1	2	1	1	4	2	2	3	1	0	1	0	1	1	2	1	1	3	2	2	2.5	2.5	1.32193	0.0725296	Green	3	3	1.58496	0.034584	Blue	1.33333	1.33333	0.415037	0.359991	Red	2	2	1	0.0273393	Blue
AIDKCPCB_00794	Oxalate decarboxylase OxdC	5.16406	43823	4	4	1.16377	8.83876e-05	51	0	3	3	2	1	3	3	2	3	2	3	2	3	5	3	3	1	4	3	2	1.66667	1.66667	0.736966	0.0435576	Blue	0.666667	-1.5	-0.584963	0.0981403	Green	1	1	0	1	Red	1.33333	1.33333	0.415037	0.178285	Red
AIDKCPCB_00199	hypothetical protein	9.27228	46108	7	7	1.14948	8.73017e-05	53	0	2	1	2	1	1	5	2	2	2	5	1	2	5	2	3	2	8	6	1	1.08333	1.08333	0.115477	0.780872	Red	1.16667	1.16667	0.222392	0.548653	Red	1.5	1.5	0.584963	0.139456	Green	1.16667	1.16667	0.222392	0.620369	Red
AIDKCPCB_00854	hypothetical protein	5.06724	22708	3	4	1.14497	8.69596e-05	26	0	0	0	2	3	2	3	0	3	1	2	1	1	0	1	1	0	3	3	0	1.44444	1.44444	0.530515	0.394191	Red	1.55556	1.55556	0.63743	0.265818	Green	1.77778	1.77778	0.830075	0.0928017	Green	2.33333	2.33333	1.22239	0.166212	Green
AIDKCPCB_01694	Response regulator aspartate phosphatase G	6.0311	43919	6	7	1.13846	8.64651e-05	50	3	2	1	5	6	3	3	3	3	3	1	2	0	3	2	3	2	2	1	2	2	2	1	0.139456	Green	1.83333	1.83333	0.874469	0.121072	Green	1.16667	1.16667	0.222392	0.675809	Red	1.66667	1.66667	0.736966	0.36502	Green
AIDKCPCB_02626	Free methionine-R-sulfoxide reductase	4.64675	17597	2	3	1.13656	8.63206e-05	20	0	1	0	0	1	1	2	1	2	0	3	1	0	1	2	1	2	1	0	1	1.26667	1.26667	0.341037	0.413312	Red	0.866667	-1.15385	-0.206451	0.632519	Red	0.8	-1.25	-0.321928	0.524785	Red	0.733333	-1.36364	-0.447459	0.331981	Red
AIDKCPCB_01723	LexA repressor	5.04317	22945	5	5	1.13314	8.60614e-05	26	0	2	0	1	2	2	2	0	2	1	6	1	3	0	0	0	0	1	3	0	1.8	1.8	0.847997	0.0300197	Blue	2	2	1	0.147466	Green	1.6	1.6	0.678072	0.178285	Green	1.6	1.6	0.678072	0.178285	Green
AIDKCPCB_01334	3-oxoacyl-[acyl-carrier-protein] reductase FabG	6.60827	28246	4	4	1.1329	8.60431e-05	32	0	2	1	0	3	2	4	0	1	1	4	1	2	3	1	1	0	3	2	1	1.42857	1.42857	0.514573	0.320281	Red	2	2	1	0.245161	Green	1	1	0	1	Red	1.14286	1.14286	0.192645	0.780872	Red
AIDKCPCB_02292	putative protein YqeY	5.96644	16820	3	5	1.12961	8.57928e-05	19	0	0	0	0	1	0	1	1	2	3	3	1	0	0	0	1	2	2	1	1	1.85714	1.85714	0.893085	0.189482	Green	1.57143	1.57143	0.652077	0.311187	Green	1.57143	1.57143	0.652077	0.190116	Green	1.42857	1.42857	0.514573	0.389595	Red
AIDKCPCB_01269	Signal transduction histidine-protein kinase ArlS	5.82444	50561	4	8	1.12735	8.56214e-05	57	2	4	3	2	2	5	3	4	1	5	1	2	3	5	4	2	1	3	3	2	1.75	1.75	0.807355	0.0576689	Green	3.25	3.25	1.70044	0.0182199	Blue	1.25	1.25	0.321928	0.391002	Red	2.5	2.5	1.32193	0.0138468	Blue
AIDKCPCB_02158	hypothetical protein	4.91655	16060	2	2	1.1208	8.51236e-05	18	0	0	0	0	2	0	2	2	2	1	2	1	0	2	1	1	1	0	0	1	1.2	1.2	0.263034	0.389595	Red	0.866667	-1.15385	-0.206451	0.659591	Red	1.2	1.2	0.263034	0.389595	Red	0.866667	-1.15385	-0.206451	0.488053	Red
AIDKCPCB_01983	hypothetical protein	9.51774	38367	3	4	1.12075	8.51204e-05	43	0	2	4	2	4	3	2	3	2	2	2	0	2	2	2	1	2	3	3	2	2.5	2.5	1.32193	0.0576689	Green	2.5	2.5	1.32193	0.0138468	Blue	2	2	1	0.0917211	Green	1.5	1.5	0.584963	0.18169	Green
AIDKCPCB_00944	3'-5' exoribonuclease YhaM	5.96966	35807	5	8	1.1171	8.48428e-05	40	0	0	0	0	2	2	5	2	3	2	5	2	3	0	1	1	1	4	6	1	1.33333	1.33333	0.415037	0.329487	Red	0.833333	-1.2	-0.263034	0.623929	Red	0.916667	-1.09091	-0.125531	0.785966	Red	1.16667	1.16667	0.222392	0.596678	Red
AIDKCPCB_00628	hypothetical protein	9.15241	44931	3	3	1.11282	8.45176e-05	50	1	2	3	2	3	3	3	4	2	3	3	2	1	4	2	4	2	2	1	3	3.75	3.75	1.90689	0.0350815	Blue	4	4	2	0.0239812	Blue	2.25	2.25	1.16993	0.141122	Green	4	4	2	0.0917211	Green
AIDKCPCB_02633	Acetyl-coenzyme A synthetase	5.13835	64947	5	7	1.1086	8.4197e-05	72	3	2	6	5	3	2	3	5	2	2	2	3	3	5	4	5	4	5	3	5	1.41667	1.41667	0.5025	0.0478566	Orange	1.16667	1.16667	0.222392	0.359991	Red	1.25	1.25	0.321928	0.422967	Red	1	1	0	1	Red
AIDKCPCB_02080	3_4-dihydroxy-2-butanone 4-phosphate synthase	5.0494	22623	2	2	1.10507	8.39292e-05	25	0	2	0	0	2	2	2	1	1	3	2	0	0	2	3	1	2	1	0	1	0.85	-1.17647	-0.234465	0.527002	Red	0.65	-1.53846	-0.621488	0.149532	Green	1.05	1.05	0.0703893	0.818949	Red	1.05	1.05	0.0703893	0.818949	Red
AIDKCPCB_01922	Peptide methionine sulfoxide reductase MsrB	5.01919	16316	2	2	1.10321	8.3788e-05	18	0	1	0	0	1	2	2	0	0	2	1	0	2	2	2	0	1	1	1	0	1.83333	1.83333	0.874469	0.0827369	Green	1.66667	1.66667	0.736966	0.269292	Green	1.66667	1.66667	0.736966	0.269292	Green	1.33333	1.33333	0.415037	0.469123	Red
AIDKCPCB_02087	putative protein YpuA	5.10348	31831	3	3	1.09956	8.35104e-05	35	0	1	2	1	1	2	3	2	2	1	4	2	2	2	1	2	3	2	1	1	1.8	1.8	0.847997	0.129409	Green	1.4	1.4	0.485427	0.401243	Red	2	2	1	0.0827369	Green	1.4	1.4	0.485427	0.207031	Red
AIDKCPCB_00482	Serine/threonine-protein kinase RsbT	5.57509	14608	2	3	1.09529	8.31864e-05	16	0	0	0	0	2	2	1	1	2	2	1	0	0	2	0	0	0	1	2	0	1.5	1.5	0.584963	0.133975	Green	1.625	1.625	0.70044	0.154797	Green	1.375	1.375	0.459432	0.178285	Red	1.375	1.375	0.459432	0.279303	Red
AIDKCPCB_00582	GABA permease	9.40032	50260	5	8	1.09431	8.31119e-05	55	1	4	6	3	5	4	1	4	1	3	1	1	1	4	5	3	1	2	1	4	2.5	2.5	1.32193	0.0138468	Blue	2.25	2.25	1.16993	0.079605	Green	1.5	1.5	0.584963	0.391002	Green	1.75	1.75	0.807355	0.21517	Green
AIDKCPCB_02302	Oxygen-independent coproporphyrinogen-III oxidase-like protein YqeR	5.71474	43141	4	4	1.08945	8.27429e-05	47	0	3	0	2	3	3	3	1	2	3	3	3	3	3	3	2	2	4	2	2	1	1	0	1	Red	0.555556	-1.8	-0.847997	0.153057	Green	0.944444	-1.05882	-0.0824622	0.859029	Red	0.666667	-1.5	-0.584963	0.284011	Green
AIDKCPCB_01531	Transcription factor FapR	6.54468	21356	3	5	1.07698	8.17958e-05	23	0	0	0	1	1	0	1	1	2	0	3	1	0	2	3	3	1	2	1	1	1.55556	1.55556	0.63743	0.221755	Green	1.66667	1.66667	0.736966	0.137264	Green	1.66667	1.66667	0.736966	0.137264	Green	1.55556	1.55556	0.63743	0.221755	Green
AIDKCPCB_00848	ABC-type transporter ATP-binding protein EcsA	5.74971	27885	3	4	1.07585	8.17097e-05	30	0	1	2	3	1	1	3	1	1	1	2	1	1	2	2	1	1	3	1	2	1.4	1.4	0.485427	0.207031	Red	2	2	1	0.147466	Green	2.4	2.4	1.26303	0.084546	Green	1.8	1.8	0.847997	0.0300197	Blue
AIDKCPCB_03669	HTH-type transcriptional regulator LacR	5.24861	37202	2	2	1.07521	8.16614e-05	40	1	2	2	2	1	2	1	2	2	2	3	2	3	2	2	2	2	2	3	2	1	1	0	1	Red	0.9	-1.11111	-0.152003	0.736783	Red	1	1	0	1	Red	1.1	1.1	0.137504	0.767118	Red
AIDKCPCB_02648	hypothetical protein	5.94681	16744	2	3	1.07501	8.16463e-05	18	0	2	1	0	1	1	2	2	2	2	2	0	1	1	0	0	0	1	0	0	0.909091	-1.1	-0.137504	0.53744	Red	1.18182	1.18182	0.241008	0.207031	Red	1.18182	1.18182	0.241008	0.207031	Red	1.18182	1.18182	0.241008	0.207031	Red
AIDKCPCB_00237	Chaperone SurA	8.8934	29038	7	8	1.06757	8.10808e-05	31	0	1	1	1	2	1	8	1	1	1	6	1	1	1	1	1	0	2	1	0	1.42857	1.42857	0.514573	0.238225	Red	1.42857	1.42857	0.514573	0.320281	Red	0.857143	-1.16667	-0.222392	0.673694	Red	0.714286	-1.4	-0.485427	0.401243	Red
AIDKCPCB_00551	Thiamine-monophosphate kinase	5.15128	35891	3	4	1.05876	8.0412e-05	38	1	2	3	4	3	2	2	2	1	2	1	1	1	3	3	2	1	1	1	2	2.28571	2.28571	1.19265	0.274365	Green	1.85714	1.85714	0.893085	0.318485	Green	1.14286	1.14286	0.192645	0.391002	Red	1	1	0	1	Red
AIDKCPCB_02013	hypothetical protein	6.0654	41612	4	8	1.05739	8.03077e-05	44	1	2	1	1	2	5	2	2	3	2	3	2	2	2	3	2	1	2	4	2	0.928571	-1.07692	-0.106915	0.736783	Red	0.642857	-1.55556	-0.63743	0.147466	Green	0.928571	-1.07692	-0.106915	0.767118	Red	0.642857	-1.55556	-0.63743	0.147466	Green
AIDKCPCB_01659	Response regulator aspartate phosphatase J	5.67426	45646	3	3	1.05157	7.98659e-05	48	3	2	4	3	2	3	2	2	1	2	1	1	2	2	3	4	3	2	2	4	1.66667	1.66667	0.736966	0.137264	Green	1.55556	1.55556	0.63743	0.017467	Blue	1.44444	1.44444	0.530515	0.0300197	Orange	1.44444	1.44444	0.530515	0.215036	Red
AIDKCPCB_02064	Sensor histidine kinase ResE	5.40007	66867	6	7	1.04685	7.95077e-05	70	1	4	2	4	3	6	5	3	2	5	4	3	7	3	5	2	2	4	3	2	0.8125	-1.23077	-0.29956	0.178285	Red	0.5625	-1.77778	-0.830075	0.0148041	Blue	0.9375	-1.06667	-0.0931094	0.705184	Red	0.9375	-1.06667	-0.0931094	0.705184	Red
AIDKCPCB_02084	HTH-type transcriptional repressor ComR	7.02523	21986	3	4	1.04612	7.9452e-05	23	0	0	0	0	1	2	3	0	2	2	4	2	0	1	0	0	2	2	2	0	1.4	1.4	0.485427	0.207031	Red	1.2	1.2	0.263034	0.477803	Red	1.4	1.4	0.485427	0.310896	Red	1	1	0	1	Red
AIDKCPCB_00804	hypothetical protein	5.30284	21061	2	2	1.04458	7.93354e-05	22	0	1	1	1	1	1	2	1	1	2	2	1	1	0	1	1	1	1	1	2	2.5	2.5	1.32193	0.102728	Green	3.5	3.5	1.80735	0.0153924	Blue	1.25	1.25	0.321928	0.391002	Red	2.5	2.5	1.32193	0.0576689	Green
AIDKCPCB_00857	tRNA (cytidine(34)-2'-O)-methyltransferase	6.285	18212	2	2	1.04327	7.92354e-05	19	0	1	0	1	3	0	1	0	1	1	0	1	1	2	2	0	1	1	2	1	1.28571	1.28571	0.36257	0.207031	Red	1.42857	1.42857	0.514573	0.0981403	Red	1	1	0	1	Red	1.28571	1.28571	0.36257	0.207031	Red
AIDKCPCB_00909	1-acyl-sn-glycerol-3-phosphate acyltransferase	9.6851	22137	4	5	1.03898	7.891e-05	23	0	0	0	0	2	2	3	0	1	2	2	0	0	3	0	1	1	4	1	1	1.33333	1.33333	0.415037	0.548653	Red	1.16667	1.16667	0.222392	0.53744	Red	1.5	1.5	0.584963	0.238225	Green	1.5	1.5	0.584963	0.0981403	Green
AIDKCPCB_02909	hypothetical protein	8.02487	17351	2	2	1.0374	7.879e-05	18	0	1	0	0	1	1	1	1	2	1	3	1	1	1	1	0	1	1	1	0	2.75	2.75	1.45943	0.0689035	Green	2.25	2.25	1.16993	0.079605	Green	2	2	1	0.252215	Green	2.75	2.75	1.45943	0.101838	Green
AIDKCPCB_03483	hypothetical protein	5.82285	51109	4	8	1.037	7.87592e-05	53	3	1	4	3	3	3	3	2	3	4	1	3	1	4	2	4	2	2	2	3	1.6	1.6	0.678072	0.0576689	Green	2.2	2.2	1.1375	0.0435576	Blue	1.4	1.4	0.485427	0.207031	Red	1.4	1.4	0.485427	0.207031	Red
AIDKCPCB_00004	DNA replication and repair protein RecF	6.8844	42547	4	6	1.03415	7.85429e-05	44	0	2	6	4	2	2	1	3	1	4	1	0	1	2	3	5	1	1	1	4	1	1	0	1	Red	1	1	0	1	Red	1	1	0	1	Red	0.866667	-1.15385	-0.206451	0.501911	Red
AIDKCPCB_01513	DNA-directed RNA polymerase subunit omega	4.88256	7743	2	2	1.03319	7.847e-05	8	0	0	0	0	1	0	0	0	1	1	3	1	0	0	0	1	0	0	0	0	0.75	-1.33333	-0.415037	0.505484	Red	0.625	-1.6	-0.678072	0.376945	Green	0.9375	-1.06667	-0.0931094	0.877773	Red	0.6875	-1.45455	-0.540568	0.442005	Red
AIDKCPCB_01799	Sulfite reductase [NADPH] hemoprotein beta-component	5.91614	64606	6	11	1.02158	7.75879e-05	66	1	4	4	6	3	3	4	6	0	2	3	3	2	5	2	7	2	2	1	6	1.25	1.25	0.321928	0.391002	Red	2.5	2.5	1.32193	0.0576689	Green	1.25	1.25	0.321928	0.391002	Red	1	1	0	0	Orange
AIDKCPCB_00863	Multidrug export protein EmrB	9.42471	58936	3	3	1.01805	7.73203e-05	60	3	3	4	5	3	4	2	2	3	3	3	3	3	3	2	2	4	3	2	3	1.05263	1.05263	0.0740006	0.848914	Red	0.631579	-1.58333	-0.662965	0.217129	Green	1.05263	1.05263	0.0740006	0.881163	Red	0.789474	-1.26667	-0.341037	0.533534	Red
AIDKCPCB_02371	Glucose 1-dehydrogenase	5.92335	27598	2	5	1.01457	7.70555e-05	28	0	2	2	1	2	1	1	3	0	2	0	0	2	3	2	1	1	1	1	3	0.789474	-1.26667	-0.341037	0.190116	Red	0.842105	-1.1875	-0.247928	0.21517	Red	0.736842	-1.35714	-0.440573	0.0763797	Red	0.842105	-1.1875	-0.247928	0.279303	Red
AIDKCPCB_01970	Cell cycle protein GpsB	5.75057	11855	3	3	1.01223	7.68781e-05	12	0	0	0	0	1	2	2	0	2	3	2	0	0	0	0	0	0	0	0	0	1.22222	1.22222	0.289507	0.488053	Red	0.666667	-1.5	-0.584963	0.320281	Green	1.33333	1.33333	0.415037	0.279303	Red	1.11111	1.11111	0.152003	0.73038	Red
AIDKCPCB_03470	putative cardiolipin synthase YwiE	8.87985	58525	6	12	1.00812	7.65656e-05	59	6	0	2	0	5	5	5	3	1	3	3	2	1	5	1	4	4	6	1	2	2.25	2.25	1.16993	0.079605	Green	2.75	2.75	1.45943	0.0689035	Green	1	1	0	0	Orange	1	1	0	0	Orange
AIDKCPCB_03528	Sucrose-6-phosphate hydrolase	5.59446	55874	5	11	1.00226	7.61204e-05	56	4	4	5	6	3	2	2	3	1	2	2	1	2	2	3	2	5	1	1	5	1.83333	1.83333	0.874469	0.175878	Green	1.08333	1.08333	0.115477	0.875817	Red	1.25	1.25	0.321928	0.684547	Red	1.41667	1.41667	0.5025	0.514126	Red
AIDKCPCB_02334	3-oxoacyl-[acyl-carrier-protein] synthase 2	5.94482	43340	4	4	0.992155	7.53534e-05	43	0	1	1	1	3	2	2	2	2	3	2	2	3	4	3	2	3	3	3	1	0.608696	-1.64286	-0.716207	0.0103788	Blue	0.434783	-2.3	-1.20163	0.00223152	Blue	0.565217	-1.76923	-0.823122	0.00729099	Blue	0.695652	-1.4375	-0.523562	0.234073	Red
AIDKCPCB_02737	1_4-dihydroxy-2-naphthoate octaprenyltransferase	9.30029	34302	2	2	0.991196	7.52805e-05	34	1	2	2	1	2	2	2	2	1	2	2	2	2	2	1	1	2	2	1	2	1.85714	1.85714	0.893085	0.00542395	Blue	1.85714	1.85714	0.893085	0.00542395	Blue	2.28571	2.28571	1.19265	0.00541198	Blue	2	2	1	0.0307598	Blue
AIDKCPCB_01288	hypothetical protein	5.95034	28256	5	7	0.99094	7.52611e-05	28	1	2	0	0	5	2	4	0	2	2	2	0	0	2	1	0	0	1	3	1	1.2	1.2	0.263034	0.18169	Red	1.1	1.1	0.137504	0.53744	Red	1	1	0	1	Red	1.1	1.1	0.137504	0.53744	Red
AIDKCPCB_00610	Phosphoribosylamine--glycine ligase	4.64205	45704	4	4	0.984597	7.47793e-05	45	1	2	3	1	3	2	3	2	2	2	2	0	3	4	2	1	3	4	3	2	2.14286	2.14286	1.09954	0.171614	Green	1.42857	1.42857	0.514573	0.320281	Red	1	1	0	1	Red	1.28571	1.28571	0.36257	0.55201	Red
AIDKCPCB_01823	hypothetical protein	5.64594	37753	5	8	0.980055	7.44343e-05	37	0	1	1	1	1	1	5	1	1	2	5	0	1	2	3	1	1	5	4	1	1.27273	1.27273	0.347923	0.238225	Red	0.909091	-1.1	-0.137504	0.73038	Red	1.27273	1.27273	0.347923	0.389595	Red	1.45455	1.45455	0.540568	0.0953239	Red
AIDKCPCB_02081	Riboflavin synthase	5.34624	23558	2	4	0.976314	7.41502e-05	23	0	2	0	0	2	2	1	2	1	2	2	1	1	1	1	0	2	1	1	1	1.71429	1.71429	0.777608	0.303282	Green	1.71429	1.71429	0.777608	0.334367	Green	1.57143	1.57143	0.652077	0.129409	Green	2.14286	2.14286	1.09954	0.146099	Green
AIDKCPCB_00808	Periplasmic dipeptide transport protein	5.02666	59454	6	8	0.975544	7.40918e-05	58	3	1	2	7	2	2	2	2	1	3	2	3	4	4	3	3	2	2	4	6	1.83333	1.83333	0.874469	0.0827369	Green	1.66667	1.66667	0.736966	0.146249	Green	1.16667	1.16667	0.222392	0.675809	Red	1.5	1.5	0.584963	0.244615	Green
AIDKCPCB_00607	Phosphoribosylformylglycinamidine cyclo-ligase	4.71188	36925	5	5	0.974949	7.40466e-05	36	0	3	3	2	2	5	3	1	2	1	2	1	2	1	2	1	1	1	2	1	0.705882	-1.41667	-0.5025	0.411943	Red	0.764706	-1.30769	-0.387023	0.516487	Red	1.05882	1.05882	0.0824622	0.863556	Red	1.05882	1.05882	0.0824622	0.883349	Red
AIDKCPCB_02460	Cell shape-determining protein MreC	8.36561	33092	3	5	0.967001	7.34429e-05	32	0	2	0	1	2	2	3	2	2	1	3	0	1	4	1	2	1	3	1	1	1.25	1.25	0.321928	0.524785	Red	0.833333	-1.2	-0.263034	0.548653	Red	0.833333	-1.2	-0.263034	0.548653	Red	0.75	-1.33333	-0.415037	0.377563	Red
AIDKCPCB_01044	hypothetical protein	5.9964	30043	3	3	0.965283	7.33125e-05	29	0	3	1	2	3	1	3	0	3	1	2	0	1	1	1	0	1	3	2	1	1.85714	1.85714	0.893085	0.0435576	Blue	1.42857	1.42857	0.514573	0.389595	Red	1.71429	1.71429	0.777608	0.20017	Green	1.42857	1.42857	0.514573	0.320281	Red
AIDKCPCB_03224	Glyoxylate/hydroxypyruvate reductase B	6.01066	36473	5	8	0.959614	7.28819e-05	35	1	2	1	1	3	3	2	1	2	1	2	2	1	3	1	1	0	5	2	1	1.1	1.1	0.137504	0.809156	Red	1	1	0	1	Red	0.7	-1.42857	-0.514573	0.341283	Red	1.1	1.1	0.137504	0.767118	Red
AIDKCPCB_02931	Acid sugar phosphatase	4.50782	28191	2	3	0.957752	7.27405e-05	27	1	1	0	0	2	2	1	2	2	2	2	2	1	1	1	2	1	2	1	1	1.44444	1.44444	0.530515	0.129409	Red	1.22222	1.22222	0.289507	0.207031	Red	1.11111	1.11111	0.152003	0.675809	Red	1.33333	1.33333	0.415037	0.542885	Red
AIDKCPCB_00074	Spore protein YabQ	10.268	25135	2	3	0.954844	7.25196e-05	24	2	1	2	2	2	1	1	1	0	1	0	1	1	1	1	2	2	1	1	1	1.83333	1.83333	0.874469	0.017467	Blue	2	2	1	0.0138468	Blue	1.5	1.5	0.584963	0.0981403	Green	1.5	1.5	0.584963	0.0981403	Green
AIDKCPCB_00568	hypothetical protein	8.54872	61900	7	12	0.95315	7.2391e-05	59	0	2	4	3	2	1	3	1	3	1	1	1	2	4	7	2	3	6	6	7	0.818182	-1.22222	-0.289507	0.207031	Red	0.545455	-1.83333	-0.874469	0.017467	Blue	0.818182	-1.22222	-0.289507	0.207031	Red	0.818182	-1.22222	-0.289507	0.207031	Red
AIDKCPCB_03723	hypothetical protein	5.21676	42030	5	7	0.951701	7.22809e-05	40	0	4	0	1	3	2	2	1	1	4	3	1	3	3	3	1	0	5	1	2	0.846154	-1.18182	-0.241008	0.632519	Red	0.769231	-1.3	-0.378512	0.483731	Red	1.46154	1.46154	0.547488	0.346874	Red	2	2	1	0.0369234	Blue
AIDKCPCB_00552	tRNA threonylcarbamoyladenosine biosynthesis protein TsaE	5.08529	17872	2	2	0.951209	7.22435e-05	17	1	2	1	0	0	1	1	0	1	1	1	0	1	1	1	1	1	1	1	1	1.33333	1.33333	0.415037	0.506424	Red	1.44444	1.44444	0.530515	0.440899	Red	1.55556	1.55556	0.63743	0.300393	Green	1.33333	1.33333	0.415037	0.620532	Red
AIDKCPCB_00876	Ribosomal large subunit pseudouridine synthase D	9.14351	34168	3	3	0.936549	7.11301e-05	32	0	1	2	1	3	2	2	1	2	1	2	1	2	2	2	0	2	3	2	1	0.75	-1.33333	-0.415037	0.359991	Red	0.875	-1.14286	-0.192645	0.623929	Red	1	1	0	1	Red	1	1	0	1	Red
AIDKCPCB_03329	Teichoic acid translocation permease protein TagG	9.17684	32217	4	4	0.931185	7.07228e-05	30	2	1	2	1	1	1	1	1	1	1	1	1	2	4	1	2	2	2	1	2	1.5	1.5	0.584963	0.133975	Green	1.25	1.25	0.321928	0.359991	Red	1.25	1.25	0.321928	0.469123	Red	1.5	1.5	0.584963	0.133975	Green
AIDKCPCB_00027	hypothetical protein	5.70948	63474	5	7	0.929514	7.05959e-05	59	0	3	4	2	4	3	3	3	2	4	1	2	5	5	3	1	4	5	3	2	0.8	-1.25	-0.321928	0.18169	Red	0.8	-1.25	-0.321928	0.18169	Red	1.3	1.3	0.378512	0.336716	Red	1.1	1.1	0.137504	0.53744	Red
AIDKCPCB_01821	hypothetical protein	5.90341	30184	2	2	0.927644	7.04538e-05	28	0	2	2	1	1	2	2	1	2	2	3	2	0	2	2	1	0	1	2	0	1.30769	1.30769	0.387023	0.331981	Red	1	1	0	1	Red	1.38462	1.38462	0.469485	0.367976	Red	1.38462	1.38462	0.469485	0.290334	Red
AIDKCPCB_00016	HTH-type transcriptional regulator NorG	8.91103	55233	4	4	0.923361	7.01285e-05	51	0	3	2	2	3	3	3	3	3	3	3	1	3	3	3	2	2	3	4	2	1.11111	1.11111	0.152003	0.673694	Red	1.44444	1.44444	0.530515	0.129409	Red	1	1	0	1	Red	0.777778	-1.28571	-0.36257	0.488053	Red
AIDKCPCB_03337	Putative mannose-6-phosphate isomerase YvyI	4.75707	35892	3	4	0.919425	6.98296e-05	33	0	3	2	2	3	2	2	2	0	0	0	0	0	3	2	2	2	3	2	3	1.45455	1.45455	0.540568	0.141122	Red	1.27273	1.27273	0.347923	0.388456	Red	1.36364	1.36364	0.447459	0.215036	Red	1.36364	1.36364	0.447459	0.255975	Red
AIDKCPCB_03664	Xylulose kinase	5.56538	55892	5	5	0.912474	6.93017e-05	51	4	2	3	5	4	2	3	1	2	3	3	0	2	4	2	3	2	1	3	2	1.18182	1.18182	0.241008	0.501911	Red	0.363636	-2.75	-1.45943	0.0689035	Green	1	1	0	1	Red	1.27273	1.27273	0.347923	0.336716	Red
AIDKCPCB_00444	hypothetical protein	7.62958	76752	7	10	0.912028	6.92678e-05	70	0	4	6	8	4	4	4	3	0	3	2	1	1	3	3	7	4	3	4	6	0.777778	-1.28571	-0.36257	0.315334	Red	0.666667	-1.5	-0.584963	0.168633	Green	0.833333	-1.2	-0.263034	0.389595	Red	0.666667	-1.5	-0.584963	0.105965	Green
AIDKCPCB_03278	Cell division protein FtsX	9.41428	33053	2	2	0.907633	6.8934e-05	30	0	0	1	0	2	2	1	2	0	1	2	1	2	3	2	1	1	3	3	3	0.863636	-1.15789	-0.211504	0.692144	Red	0.454545	-2.2	-1.1375	0.178651	Green	0.818182	-1.22222	-0.289507	0.655415	Red	0.954545	-1.04762	-0.0671142	0.897715	Red
AIDKCPCB_03254	3'_5'-cyclic adenosine monophosphate phosphodiesterase CpdA	8.33075	148744	10	14	0.900877	6.84208e-05	134	6	10	9	9	6	5	5	10	2	4	5	2	5	6	11	11	9	6	2	11	2.2	2.2	1.1375	0.00542395	Blue	1.6	1.6	0.678072	0.178285	Green	2.4	2.4	1.26303	0.0148041	Blue	2.8	2.8	1.48543	0.0129863	Blue
AIDKCPCB_00266	Mannosylglycerate hydrolase	5.10246	101184	9	13	0.899352	6.8305e-05	91	7	2	7	9	1	5	4	6	4	2	6	4	4	3	6	8	5	2	2	4	0.789474	-1.26667	-0.341037	0.227478	Red	0.447368	-2.23529	-1.16046	0.00395758	Blue	0.973684	-1.02703	-0.0384741	0.896532	Red	0.842105	-1.1875	-0.247928	0.520985	Red
AIDKCPCB_00304	ABC transporter ATP-binding protein NatA	8.30637	27804	2	3	0.899151	6.82898e-05	25	0	1	1	1	1	1	1	2	2	2	1	1	0	2	1	1	1	3	2	1	0.689655	-1.45	-0.536053	0.272138	Red	0.689655	-1.45	-0.536053	0.247435	Red	0.862069	-1.16	-0.214125	0.61167	Red	0.586207	-1.70588	-0.770518	0.140109	Green
AIDKCPCB_02519	hypothetical protein	5.23337	17952	2	5	0.891266	6.76909e-05	16	0	1	0	1	0	1	1	0	0	0	1	1	0	1	1	2	1	1	2	2	1.28571	1.28571	0.36257	0.207031	Red	1.42857	1.42857	0.514573	0.0981403	Red	1.14286	1.14286	0.192645	0.623929	Red	1.57143	1.57143	0.652077	0.129409	Green
AIDKCPCB_02569	Alkaline phosphatase synthesis sensor protein PhoR	6.43978	66293	6	10	0.889988	6.75939e-05	59	0	3	3	4	3	3	2	3	3	4	3	0	2	6	5	1	1	6	3	4	1	1	0	1	Red	1	1	0	1	Red	1.33333	1.33333	0.415037	0.359991	Red	1.66667	1.66667	0.736966	0.0498253	Blue
AIDKCPCB_03571	Branched-chain-amino-acid aminotransferase 2	5.13058	40653	4	4	0.885544	6.72563e-05	36	1	2	1	1	4	2	4	1	3	3	2	1	3	1	2	1	0	1	2	1	1.07143	1.07143	0.0995357	0.79712	Red	1	1	0	1	Red	1.28571	1.28571	0.36257	0.524537	Red	1.28571	1.28571	0.36257	0.488937	Red
AIDKCPCB_02565	Dephospho-CoA kinase	5.46447	22661	3	4	0.882574	6.70307e-05	20	1	2	1	1	1	1	3	1	2	1	3	1	1	0	0	1	0	0	0	0	1.66667	1.66667	0.736966	0.137264	Green	1.44444	1.44444	0.530515	0.129409	Red	1.22222	1.22222	0.289507	0.401243	Red	0.888889	-1.125	-0.169925	0.623929	Red
AIDKCPCB_00811	hypothetical protein	6.23762	41006	2	4	0.87792	6.66773e-05	36	1	1	1	2	3	2	2	1	0	2	3	0	2	2	3	2	3	2	2	2	1.11111	1.11111	0.152003	0.675809	Red	1.22222	1.22222	0.289507	0.401243	Red	0.666667	-1.5	-0.584963	0.0981403	Green	0.444444	-2.25	-1.16993	0.0153924	Blue
AIDKCPCB_00352	L-cystine transport system permease protein YecS	9.35018	25143	2	2	0.874995	6.64551e-05	22	0	1	2	1	0	1	1	1	1	2	1	1	1	2	2	0	0	2	1	2	1.33333	1.33333	0.415037	0.178285	Red	1	1	0	1	Red	1.44444	1.44444	0.530515	0.0300197	Orange	1.44444	1.44444	0.530515	0.0300197	Orange
AIDKCPCB_01903	Carboxy-terminal processing protease CtpA	8.85547	50391	7	8	0.873172	6.63167e-05	44	1	3	2	1	3	3	7	3	3	2	3	0	2	2	1	1	1	3	1	2	0.875	-1.14286	-0.192645	0.623929	Red	1.125	1.125	0.169925	0.623929	Red	1.125	1.125	0.169925	0.705184	Red	1.125	1.125	0.169925	0.705184	Red
AIDKCPCB_02780	hypothetical protein	9.18502	26388	3	4	0.871608	6.61979e-05	23	0	2	2	3	2	2	2	3	0	2	1	0	0	2	0	1	1	0	0	0	1.81818	1.81818	0.862496	0.107281	Green	1.09091	1.09091	0.125531	0.780872	Red	0.909091	-1.1	-0.137504	0.673694	Red	1	1	0	1	Red
AIDKCPCB_02843	hypothetical protein	6.8091	36776	2	4	0.870133	6.60859e-05	32	0	1	2	1	2	2	3	0	1	2	3	0	1	3	2	1	1	2	3	2	1.18182	1.18182	0.241008	0.501911	Red	0.636364	-1.57143	-0.652077	0.255975	Green	0.636364	-1.57143	-0.652077	0.255975	Green	0.454545	-2.2	-1.1375	0.0923552	Green
AIDKCPCB_01337	Penicillin-binding protein H	9.18359	79716	7	11	0.865573	6.57395e-05	69	5	4	3	6	2	2	2	2	2	4	1	1	3	6	2	7	4	5	3	5	1.375	1.375	0.459432	0.361986	Red	1.25	1.25	0.321928	0.541229	Red	1.375	1.375	0.459432	0.279303	Red	1.5	1.5	0.584963	0.133975	Green
AIDKCPCB_03473	putative beta-barrel protein YwiB	5.66306	16222	2	2	0.863026	6.55461e-05	14	0	0	0	0	2	1	1	0	2	1	1	0	0	2	1	0	0	2	1	0	0.545455	-1.83333	-0.874469	0.0304663	Blue	0.545455	-1.83333	-0.874469	0.040364	Blue	1	1	0	1	Red	0.954545	-1.04762	-0.0671142	0.767118	Red
AIDKCPCB_00981	D-threonine aldolase	6.02512	40905	4	8	0.855641	6.49852e-05	35	2	1	6	4	0	1	3	1	0	1	0	1	2	2	3	1	2	2	1	2	2	2	1	0.0917211	Green	2	2	1	0.0917211	Green	1.75	1.75	0.807355	0.21517	Green	1.75	1.75	0.807355	0.21517	Green
AIDKCPCB_02014	Histidinol-phosphate aminotransferase	5.46396	42635	4	7	0.844377	6.41297e-05	36	0	2	1	2	2	3	4	1	1	1	3	1	4	2	3	0	1	2	1	2	0.529412	-1.88889	-0.917538	0.180488	Green	0.352941	-2.83333	-1.5025	0.0855862	Green	0.705882	-1.41667	-0.5025	0.352629	Red	0.647059	-1.54545	-0.628031	0.270888	Green
AIDKCPCB_01870	2-methylcitrate synthase	6.54197	42662	3	5	0.843842	6.40891e-05	36	0	1	0	2	2	2	1	2	2	3	3	2	2	3	3	0	2	3	2	1	1.55556	1.55556	0.63743	0.174963	Green	1.11111	1.11111	0.152003	0.73038	Red	1.44444	1.44444	0.530515	0.356522	Red	1.11111	1.11111	0.152003	0.673694	Red
AIDKCPCB_00446	Putative thiamine pyrophosphate-containing protein YdaP	5.27825	62897	4	8	0.842648	6.39984e-05	53	0	4	5	3	2	4	1	2	1	2	4	0	4	5	3	3	2	4	2	2	1.57143	1.57143	0.652077	0.129409	Green	2	2	1	0.0264654	Blue	1.71429	1.71429	0.777608	0.20017	Green	1.71429	1.71429	0.777608	0.0953239	Green
AIDKCPCB_03535	Peptidoglycan glycosyltransferase RodA	8.7198	43944	3	3	0.841981	6.39477e-05	37	3	2	3	2	1	2	2	2	2	1	2	1	1	2	2	2	1	2	1	3	0.8125	-1.23077	-0.29956	0.575563	Red	0.6875	-1.45455	-0.540568	0.400735	Red	1.1875	1.1875	0.247928	0.558985	Red	0.875	-1.14286	-0.192645	0.694894	Red
AIDKCPCB_02300	Protein GrpE	4.48057	21385	3	4	0.841711	6.39273e-05	18	0	0	0	0	1	0	1	1	2	4	4	2	1	0	0	0	1	1	0	0	0.785714	-1.27273	-0.347923	0.0981403	Red	0.714286	-1.4	-0.485427	0.0498253	Orange	0.785714	-1.27273	-0.347923	0.0981403	Red	0.785714	-1.27273	-0.347923	0.238225	Red
AIDKCPCB_00531	F420-dependent glucose-6-phosphate dehydrogenase	5.47986	38355	4	5	0.834311	6.33652e-05	32	0	1	0	2	2	1	5	0	2	2	3	1	1	1	1	1	1	5	2	1	1.75	1.75	0.807355	0.0576689	Green	4	4	2	0.0138468	Blue	1.25	1.25	0.321928	0.391002	Red	1.5	1.5	0.584963	0.18169	Green
AIDKCPCB_02867	hypothetical protein	9.27846	37216	2	2	0.832975	6.32638e-05	31	1	1	1	1	2	2	1	2	1	2	2	2	1	2	1	2	2	1	2	2	1.71429	1.71429	0.777608	0.347899	Green	1.71429	1.71429	0.777608	0.0953239	Green	1.14286	1.14286	0.192645	0.637618	Red	1.85714	1.85714	0.893085	0.223424	Green
AIDKCPCB_00966	Chromosome partition protein Smc	6.71326	83463	7	13	0.826714	6.27882e-05	69	0	3	4	2	3	4	5	2	3	2	6	1	3	4	5	3	4	8	4	3	1.375	1.375	0.459432	0.0576689	Red	1.375	1.375	0.459432	0.0576689	Red	1.25	1.25	0.321928	0.18169	Red	1.375	1.375	0.459432	0.0576689	Red
AIDKCPCB_02567	Formamidopyrimidine-DNA glycosylase	7.17556	31918	4	6	0.814587	6.18672e-05	26	0	0	2	3	0	2	4	0	0	3	1	1	1	2	1	1	1	2	2	0	1.38462	1.38462	0.469485	0.290334	Red	1.23077	1.23077	0.29956	0.606603	Red	1.46154	1.46154	0.547488	0.189482	Red	1.76923	1.76923	0.823122	0.12747	Green
AIDKCPCB_03094	Putative glycosyltransferase EpsF	6.92575	42155	5	6	0.806547	6.12566e-05	34	0	3	2	2	1	1	2	2	1	1	2	0	1	4	3	0	0	6	1	2	1.11111	1.11111	0.152003	0.844311	Red	1	1	0	1	Red	1	1	0	1	Red	1	1	0	1	Red
AIDKCPCB_02466	Folylpolyglutamate synthase	5.47495	48406	5	5	0.805685	6.11911e-05	39	0	3	0	2	4	3	5	1	3	4	3	0	0	2	1	1	1	3	2	1	0.909091	-1.1	-0.137504	0.735383	Red	0.727273	-1.375	-0.459432	0.361986	Red	1.09091	1.09091	0.125531	0.829996	Red	1.18182	1.18182	0.241008	0.747701	Red
AIDKCPCB_00472	hypothetical protein	9.44561	18688	2	2	0.802654	6.09609e-05	15	0	0	0	0	1	1	2	2	2	2	3	2	0	0	0	0	0	0	0	0	1.88889	1.88889	0.917538	0.12976	Green	1.55556	1.55556	0.63743	0.317912	Green	0.888889	-1.125	-0.169925	0.782349	Red	1.22222	1.22222	0.289507	0.597965	Red
AIDKCPCB_00800	putative protein YfhS	5.21165	8750	2	3	0.8	6.07593e-05	7	0	0	0	0	0	0	0	1	1	1	2	0	0	0	0	0	0	1	1	0	2.5	2.5	1.32193	0.0138468	Blue	3.25	3.25	1.70044	0.00289581	Blue	1	1	0	0	Orange	1	1	0	0	Orange
AIDKCPCB_00093	Dihydroneopterin aldolase	4.83016	12646	2	2	0.790764	6.00579e-05	10	0	0	0	0	1	2	1	0	2	1	0	1	0	1	0	0	0	1	0	0	1.25	1.25	0.321928	0.391002	Red	2	2	1	0.0917211	Green	1	1	0	0	Orange	1.5	1.5	0.584963	0.18169	Green
AIDKCPCB_01371	Molybdopterin molybdenumtransferase	5.97411	45909	4	6	0.78416	5.95563e-05	36	0	4	2	1	4	2	0	2	3	1	1	2	3	3	2	0	0	2	2	2	2	2	1	0.0917211	Green	2	2	1	0.0917211	Green	1.25	1.25	0.321928	0.391002	Red	1.25	1.25	0.321928	0.391002	Red
AIDKCPCB_02066	Cytochrome c biogenesis protein CcsA	9.55756	43663	2	2	0.778691	5.9141e-05	34	1	2	1	1	2	2	2	2	2	2	2	0	2	2	2	2	2	2	2	1	1.09091	1.09091	0.125531	0.839434	Red	1	1	0	1	Red	1.09091	1.09091	0.125531	0.829332	Red	0.909091	-1.1	-0.137504	0.810918	Red
AIDKCPCB_01440	Phosphopantetheine adenylyltransferase	6.31511	18057	2	2	0.775323	5.88851e-05	14	0	1	1	0	2	1	1	1	1	1	1	1	0	1	1	0	0	0	1	0	1.33333	1.33333	0.415037	0.0576689	Red	1.11111	1.11111	0.152003	0.675809	Red	1.33333	1.33333	0.415037	0.0576689	Red	1.22222	1.22222	0.289507	0.207031	Red
AIDKCPCB_01943	Dihydroxy-acid dehydratase	5.35023	59666	3	8	0.770958	5.85536e-05	46	1	3	3	2	2	2	3	3	2	1	3	1	2	3	4	1	1	3	3	3	1.5	1.5	0.584963	0.0981403	Green	1.33333	1.33333	0.415037	0.18169	Red	1	1	0	1	Red	0.833333	-1.2	-0.263034	0.53744	Red
AIDKCPCB_02892	Putative transport protein	9.77087	40521	4	4	0.765035	5.81038e-05	31	1	1	3	3	2	2	1	2	1	4	1	2	1	2	1	0	1	1	2	0	1.07692	1.07692	0.106915	0.673694	Red	0.846154	-1.18182	-0.241008	0.488053	Red	1.07692	1.07692	0.106915	0.767118	Red	1.07692	1.07692	0.106915	0.73038	Red
AIDKCPCB_02175	SpoIVB peptidase	9.25914	45799	3	3	0.764209	5.8041e-05	35	2	1	0	2	2	3	1	4	2	3	3	2	1	1	1	3	1	0	1	2	0.916667	-1.09091	-0.125531	0.710984	Red	1	1	0	1	Red	0.666667	-1.5	-0.584963	0.21228	Green	0.666667	-1.5	-0.584963	0.21228	Green
AIDKCPCB_02308	putative protein YqeN	5.75441	39283	3	5	0.763689	5.80016e-05	30	0	2	2	4	1	2	1	2	1	2	1	0	1	2	1	1	1	1	1	4	1.55556	1.55556	0.63743	0.174963	Green	1.55556	1.55556	0.63743	0.0763797	Green	1.11111	1.11111	0.152003	0.73038	Red	0.888889	-1.125	-0.169925	0.705184	Red
AIDKCPCB_02393	putative acyl--CoA ligase YhfT	5.6098	55136	6	10	0.761753	5.78545e-05	42	1	4	5	6	2	2	2	1	0	2	1	0	2	5	1	3	0	1	1	3	0.833333	-1.2	-0.263034	0.596678	Red	0.666667	-1.5	-0.584963	0.329487	Green	0.75	-1.33333	-0.415037	0.435077	Red	0.916667	-1.09091	-0.125531	0.829132	Red
AIDKCPCB_00234	putative transport protein YifK	9.484	49950	3	4	0.760761	5.77792e-05	38	2	2	2	4	2	1	0	0	0	1	1	1	2	5	3	3	3	1	2	3	0.55	-1.81818	-0.862496	0.126553	Green	0.35	-2.85714	-1.51457	0.0494908	Blue	0.75	-1.33333	-0.415037	0.400735	Red	0.45	-2.22222	-1.152	0.0810513	Green
AIDKCPCB_02764	Thiamine transporter ThiT	9.89769	21173	2	2	0.755679	5.73932e-05	16	0	0	1	0	2	1	1	0	1	1	0	0	1	1	2	1	1	1	1	1	0.5	-2	-1	0.0448674	Blue	0.5	-2	-1	0.0307598	Blue	1.21429	1.21429	0.280108	0.388456	Red	0.928571	-1.07692	-0.106915	0.73038	Red
AIDKCPCB_02268	4-hydroxy-3-methylbut-2-enyl diphosphate reductase	5.01342	34704	3	4	0.749193	5.69006e-05	26	1	2	1	1	3	2	2	2	2	1	2	0	1	2	1	1	1	0	0	1	1.6	1.6	0.678072	0.178285	Green	1.2	1.2	0.263034	0.53744	Red	1.8	1.8	0.847997	0.0300197	Blue	1.6	1.6	0.678072	0.0576689	Green
AIDKCPCB_03633	putative protein YwqG	4.39725	30942	2	3	0.743326	5.6455e-05	23	0	1	1	2	1	1	2	0	2	1	1	1	0	3	2	0	1	0	2	2	1.44444	1.44444	0.530515	0.0300197	Orange	1	1	0	1	Red	1	1	0	1	Red	0.666667	-1.5	-0.584963	0.0981403	Green
AIDKCPCB_03617	Malate-2H(+)/Na(+)-lactate antiporter	8.32109	50122	3	3	0.738199	5.60656e-05	37	0	2	2	2	2	0	2	1	1	2	2	2	2	4	4	2	3	2	1	1	1	1	0	1	Red	1.125	1.125	0.169925	0.623929	Red	1.125	1.125	0.169925	0.782349	Red	1.125	1.125	0.169925	0.705184	Red
AIDKCPCB_01602	Endoglucanase A	4.92519	69449	6	8	0.734352	5.57734e-05	51	6	2	3	5	1	1	1	1	1	0	1	0	3	3	3	5	5	4	1	5	0.9	-1.11111	-0.152003	0.73038	Red	1.1	1.1	0.137504	0.675809	Red	1.6	1.6	0.678072	0.0981403	Green	1.1	1.1	0.137504	0.73038	Red
AIDKCPCB_00584	hypothetical protein	5.17331	35742	5	7	0.727436	5.52481e-05	26	0	1	0	1	1	0	2	1	1	0	2	1	2	2	2	0	2	3	5	0	0.4	-2.5	-1.32193	0.0462051	Blue	0.3	-3.33333	-1.73697	0.0260531	Blue	0.9	-1.11111	-0.152003	0.652689	Red	0.95	-1.05263	-0.0740006	0.855494	Red
AIDKCPCB_03304	Protein DegV	5.38253	31626	2	2	0.72725	5.5234e-05	23	0	2	0	1	1	1	1	1	2	1	2	1	1	2	1	1	1	1	1	2	1.33333	1.33333	0.415037	0.359991	Red	1.33333	1.33333	0.415037	0.359991	Red	1.66667	1.66667	0.736966	0.146249	Green	2.33333	2.33333	1.22239	0.148832	Green
AIDKCPCB_00761	Putative trans-acting regulator	6.01168	59448	2	4	0.723321	5.49356e-05	43	1	3	2	3	3	3	2	4	2	2	2	1	2	2	2	2	2	2	1	2	1.14286	1.14286	0.192645	0.637618	Red	1.42857	1.42857	0.514573	0.238225	Red	1.28571	1.28571	0.36257	0.401243	Red	1.28571	1.28571	0.36257	0.401243	Red
AIDKCPCB_02259	Beta-glucoside kinase	5.7861	33284	2	2	0.721067	5.47645e-05	24	0	2	2	1	2	2	3	1	1	0	1	1	1	1	1	1	1	2	1	0	1.23077	1.23077	0.29956	0.279303	Red	0.846154	-1.18182	-0.241008	0.401243	Red	0.923077	-1.08333	-0.115477	0.637618	Red	0.846154	-1.18182	-0.241008	0.401243	Red
AIDKCPCB_01530	ATP-dependent DNA helicase RecG	6.4017	77819	5	7	0.719619	5.46544e-05	56	1	2	4	5	3	3	4	2	1	3	0	0	3	6	4	3	4	3	2	3	1.33333	1.33333	0.415037	0.279303	Red	0.777778	-1.28571	-0.36257	0.401243	Red	0.888889	-1.125	-0.169925	0.637618	Red	0.888889	-1.125	-0.169925	0.705184	Red
AIDKCPCB_01630	HTH-type transcriptional repressor YvoA	5.25494	27799	3	4	0.71945	5.46417e-05	20	0	0	0	0	2	3	1	2	1	1	2	0	0	1	3	1	0	2	1	0	1	1	0	1	Red	0.5	-2	-1	0.137063	Green	1.25	1.25	0.321928	0.42174	Red	1	1	0	1	Red
AIDKCPCB_03047	SsrA-binding protein	9.94053	18089	3	5	0.718669	5.45823e-05	13	0	0	0	0	3	1	2	0	1	1	1	0	1	1	0	0	0	0	2	0	3	3	1.58496	0.0162766	Blue	2	2	1	0.0917211	Green	2.25	2.25	1.16993	0.141122	Green	1.75	1.75	0.807355	0.21517	Green
AIDKCPCB_01429	Cytochrome c oxidase subunit 4B	9.00555	12532	2	2	0.718162	5.45438e-05	9	0	0	0	1	1	1	2	0	0	2	1	0	0	0	0	0	0	1	0	0	2.5	2.5	1.32193	0.102728	Green	1.75	1.75	0.807355	0.0576689	Green	1.5	1.5	0.584963	0.18169	Green	1.5	1.5	0.584963	0.391002	Green
AIDKCPCB_00025	Enterobactin synthase component B	4.9806	20964	3	3	0.715512	5.43426e-05	15	0	1	1	0	3	1	1	0	1	0	1	0	1	1	1	0	1	1	1	0	1.6	1.6	0.678072	0.178285	Green	1.4	1.4	0.485427	0.401243	Red	0.8	-1.25	-0.321928	0.391002	Red	1	1	0	1	Red
AIDKCPCB_01260	Response regulator aspartate phosphatase A	5.66357	45304	3	4	0.706339	5.36459e-05	32	3	1	3	3	1	1	2	1	1	2	1	2	1	0	1	3	1	2	1	2	1.5	1.5	0.584963	0.336716	Green	1	1	0	1	Red	1.16667	1.16667	0.222392	0.53744	Red	1.16667	1.16667	0.222392	0.53744	Red
AIDKCPCB_00988	Fe(3+) dicitrate transport ATP-binding protein FecE	6.24196	28377	2	5	0.704796	5.35287e-05	20	0	1	2	1	1	1	1	1	1	0	1	1	0	2	3	1	1	0	1	1	0.642857	-1.55556	-0.63743	0.0827369	Green	0.714286	-1.4	-0.485427	0.146249	Red	0.642857	-1.55556	-0.63743	0.173339	Green	0.714286	-1.4	-0.485427	0.146249	Red
AIDKCPCB_01457	Phospho-N-acetylmuramoyl-pentapeptide- transferase	8.69077	35519	2	2	0.703849	5.34567e-05	25	0	1	2	2	3	1	1	1	1	1	1	1	1	2	2	1	1	1	1	1	1	1	0	1	Red	0.875	-1.14286	-0.192645	0.623929	Red	1.25	1.25	0.321928	0.541229	Red	0.875	-1.14286	-0.192645	0.623929	Red
AIDKCPCB_02327	Zinc-type alcohol dehydrogenase-like protein	5.697	36951	6	9	0.703635	5.34405e-05	26	0	1	0	0	1	0	7	0	1	0	3	0	2	0	1	0	0	4	6	0	1.11111	1.11111	0.152003	0.73038	Red	0.888889	-1.125	-0.169925	0.637618	Red	1.11111	1.11111	0.152003	0.673694	Red	0.888889	-1.125	-0.169925	0.637618	Red
AIDKCPCB_02249	Penicillin-binding protein H	9.19253	79658	5	8	0.703005	5.33927e-05	56	0	2	4	4	3	3	3	3	1	3	2	1	3	5	3	5	2	3	2	4	2.4	2.4	1.26303	0.376535	Green	1.6	1.6	0.678072	0.377563	Green	1.4	1.4	0.485427	0.401243	Red	2.8	2.8	1.48543	0.23091	Green
AIDKCPCB_02174	Stage 0 sporulation protein A	6.00912	29900	2	3	0.702341	5.33422e-05	21	1	1	0	2	0	1	2	1	2	1	1	1	1	2	1	1	1	0	1	1	1.14286	1.14286	0.192645	0.637618	Red	0.785714	-1.27273	-0.347923	0.518725	Red	1.42857	1.42857	0.514573	0.238225	Red	1.07143	1.07143	0.0995357	0.825777	Red
AIDKCPCB_02584	Sporulation membrane protein YtrI	7.87142	20054	2	2	0.698115	5.30213e-05	14	0	1	1	1	1	1	0	0	0	1	1	0	1	0	2	1	1	1	0	1	1	1	0	1	Red	1.125	1.125	0.169925	0.623929	Red	1.125	1.125	0.169925	0.623929	Red	0.875	-1.14286	-0.192645	0.623929	Red
AIDKCPCB_01284	hypothetical protein	9.34604	28674	3	3	0.697496	5.29742e-05	20	0	0	1	2	3	1	1	1	1	1	2	0	2	1	1	0	1	1	0	1	0.857143	-1.16667	-0.222392	0.53744	Red	0.857143	-1.16667	-0.222392	0.53744	Red	1.14286	1.14286	0.192645	0.623929	Red	1	1	0	1	Red
AIDKCPCB_03711	putative HTH-type transcriptional regulator YydK	6.44919	27252	2	3	0.697197	5.29515e-05	19	0	0	0	0	2	2	0	0	2	1	1	2	1	1	1	1	0	2	1	2	1.42857	1.42857	0.514573	0.320281	Red	1.14286	1.14286	0.192645	0.705184	Red	1.14286	1.14286	0.192645	0.705184	Red	1	1	0	1	Red
AIDKCPCB_01156	Aminopyrimidine aminohydrolase	5.18543	27403	2	2	0.693355	5.26597e-05	19	0	1	1	1	1	1	1	1	1	2	1	1	1	1	1	1	1	0	1	1	2	2	1	0.18169	Green	2.5	2.5	1.32193	0.0138468	Blue	2	2	1	0	Blue	2.25	2.25	1.16993	0.079605	Green
AIDKCPCB_02399	Putative transport protein	9.53706	39085	2	5	0.690802	5.24658e-05	27	0	1	1	2	2	2	3	2	1	2	1	1	1	1	1	1	1	2	1	1	1.14286	1.14286	0.192645	0.391002	Red	1.28571	1.28571	0.36257	0.207031	Red	1.14286	1.14286	0.192645	0.391002	Red	1	1	0	1	Red
AIDKCPCB_03038	Copper-exporting P-type ATPase	5.10553	86776	7	7	0.679911	5.16387e-05	59	0	0	2	3	4	5	3	0	3	4	5	0	5	8	1	3	1	7	4	1	1.625	1.625	0.70044	0.0478566	Blue	1.125	1.125	0.169925	0.623929	Red	1	1	0	1	Red	1.125	1.125	0.169925	0.623929	Red
AIDKCPCB_03231	8-oxo-dGTP diphosphatase	5.3355	17685	2	2	0.678541	5.15346e-05	12	0	0	0	0	2	0	0	1	0	2	2	0	0	1	1	0	1	1	1	0	1.77778	1.77778	0.830075	0.237175	Green	1.77778	1.77778	0.830075	0.237175	Green	2.33333	2.33333	1.22239	0.140109	Green	1.88889	1.88889	0.917538	0.277303	Green
AIDKCPCB_02128	3-phenylpropionate-dihydrodiol/cinnamic acid-dihydrodiol dehydrogenase	8.40963	28030	2	4	0.677845	5.14818e-05	19	0	1	1	1	2	1	1	1	2	1	2	0	1	1	1	0	0	1	2	0	1.75	1.75	0.807355	0.21517	Green	2	2	1	0.18169	Green	1.5	1.5	0.584963	0.18169	Green	1.75	1.75	0.807355	0.0576689	Green
AIDKCPCB_02939	Trifunctional nucleotide phosphoesterase protein YfkN	5.21042	52291	3	3	0.669331	5.08352e-05	35	1	1	1	1	2	1	1	1	1	2	2	2	2	1	3	1	3	3	2	4	1.28571	1.28571	0.36257	0.207031	Red	1.28571	1.28571	0.36257	0.401243	Red	1	1	0	1	Red	1	1	0	1	Red
AIDKCPCB_00613	Purine catabolism regulatory protein	6.0012	62809	6	6	0.668694	5.07868e-05	42	1	3	6	3	2	2	1	2	1	3	1	0	2	3	2	2	3	2	1	2	1.125	1.125	0.169925	0.391002	Red	1.375	1.375	0.459432	0.0576689	Red	1.375	1.375	0.459432	0.21517	Red	2	2	1	0.0162766	Blue
AIDKCPCB_03279	Cell division ATP-binding protein FtsE	6.46785	25595	2	4	0.664192	5.04449e-05	17	0	0	1	0	1	0	2	0	2	0	2	2	0	1	1	0	0	2	3	0	0.647059	-1.54545	-0.628031	0.243114	Green	0.529412	-1.88889	-0.917538	0.159029	Green	0.764706	-1.30769	-0.387023	0.408644	Red	0.705882	-1.41667	-0.5025	0.323809	Red
AIDKCPCB_00420	Putative hydro-lyase	5.53261	29249	2	3	0.649595	4.93362e-05	19	2	1	2	1	0	1	1	1	0	0	1	0	1	2	1	1	1	1	1	1	1.4	1.4	0.485427	0.401243	Red	2	2	1	0.0827369	Green	1.2	1.2	0.263034	0.53744	Red	1.8	1.8	0.847997	0.280471	Green
AIDKCPCB_03780	Glycine betaine/carnitine/choline transport ATP-binding protein OpuCA	5.1934	35517	2	6	0.647577	4.9183e-05	23	1	1	3	3	1	2	2	1	0	2	1	0	2	0	1	0	0	2	0	1	0.7	-1.42857	-0.514573	0.0981403	Red	0.5	-2	-1	0.017467	Blue	0.9	-1.11111	-0.152003	0.53744	Red	0.8	-1.25	-0.321928	0.18169	Red
AIDKCPCB_02598	hypothetical protein	9.9711	32458	2	3	0.64699	4.91384e-05	21	1	1	2	1	2	1	1	0	1	1	1	1	2	1	1	1	0	2	0	1	0.833333	-1.2	-0.263034	0.478009	Red	0.583333	-1.71429	-0.777608	0.148325	Green	0.583333	-1.71429	-0.777608	0.148325	Green	0.583333	-1.71429	-0.777608	0.148325	Green
AIDKCPCB_02109	hypothetical protein	6.63454	43328	4	5	0.646233	4.90809e-05	28	0	1	2	1	2	1	1	1	0	2	0	0	4	0	2	2	2	3	3	1	0.888889	-1.125	-0.169925	0.623929	Red	0.888889	-1.125	-0.169925	0.391002	Red	1	1	0	1	Red	0.777778	-1.28571	-0.36257	0.401243	Red
AIDKCPCB_01179	hypothetical protein	4.97687	27875	4	4	0.64574	4.90434e-05	18	0	0	0	0	1	1	4	0	1	2	3	0	0	1	1	0	0	2	1	1	1.125	1.125	0.169925	0.623929	Red	0.75	-1.33333	-0.415037	0.469123	Red	1.5	1.5	0.584963	0.329487	Green	1.625	1.625	0.70044	0.0953239	Green
AIDKCPCB_01740	Small_ acid-soluble spore protein Tlp	4.51641	9343	2	3	0.642192	4.8774e-05	6	0	0	0	0	0	0	0	0	1	0	2	0	0	2	0	0	0	1	0	0	2.5	2.5	1.32193	0.18169	Green	2.5	2.5	1.32193	0.102728	Green	1.5	1.5	0.584963	0.18169	Green	2	2	1	0.0917211	Green
AIDKCPCB_02689	ABC transporter permease YtrF	8.50578	48411	2	6	0.64035	4.86341e-05	31	1	1	1	1	3	3	2	0	1	2	3	1	2	2	2	1	1	2	1	1	1	1	0	0	Orange	1.75	1.75	0.807355	0.21517	Green	1.5	1.5	0.584963	0.391002	Green	1.25	1.25	0.321928	0.391002	Red
AIDKCPCB_00922	putative multidrug resistance ABC transporter ATP-binding/permease protein YheI	5.88772	66116	4	7	0.635247	4.82465e-05	42	3	3	5	4	1	2	0	1	0	2	1	0	1	3	1	5	2	3	0	5	1.5	1.5	0.584963	0.252215	Green	1.375	1.375	0.459432	0.21517	Red	1.375	1.375	0.459432	0.0576689	Red	1.125	1.125	0.169925	0.391002	Red
AIDKCPCB_03574	putative 6-phospho-beta-glucosidase	5.17275	48966	3	4	0.633092	4.80828e-05	31	2	1	2	2	2	1	1	2	2	2	0	0	1	3	2	2	2	2	1	1	0.421053	-2.375	-1.24793	0.0049957	Blue	0.368421	-2.71429	-1.44057	0.00441696	Blue	0.736842	-1.35714	-0.440573	0.302117	Red	0.736842	-1.35714	-0.440573	0.33364	Red
AIDKCPCB_02976	hypothetical protein	6.25285	9491	2	2	0.632178	4.80134e-05	6	0	0	0	0	1	0	1	0	0	0	2	0	0	1	0	0	0	1	0	0	0.909091	-1.1	-0.137504	0.53744	Red	0.727273	-1.375	-0.459432	0.297819	Red	1.09091	1.09091	0.125531	0.623929	Red	0.909091	-1.1	-0.137504	0.53744	Red
AIDKCPCB_02319	Shikimate dehydrogenase (NADP(+))	5.11304	30057	2	5	0.632132	4.80099e-05	19	0	1	0	2	1	1	2	0	0	1	1	1	2	2	1	1	2	0	1	0	1.5	1.5	0.584963	0.18169	Green	1.5	1.5	0.584963	0.391002	Green	1.25	1.25	0.321928	0.391002	Red	1.25	1.25	0.321928	0.391002	Red
AIDKCPCB_02542	23S rRNA (guanosine-2'-O-)-methyltransferase RlmB	5.67456	26896	2	3	0.632064	4.80048e-05	17	0	1	1	0	3	2	1	0	1	2	2	1	0	2	0	0	0	0	1	0	1.14286	1.14286	0.192645	0.705184	Red	1	1	0	1	Red	1.42857	1.42857	0.514573	0.238225	Red	1	1	0	1	Red
AIDKCPCB_01751	Homoisocitrate dehydrogenase	6.00866	39753	4	4	0.628883	4.77632e-05	25	0	1	1	0	2	1	4	1	0	1	1	1	1	2	2	1	1	2	2	1	1.66667	1.66667	0.736966	0.227682	Green	1.66667	1.66667	0.736966	0.0498253	Blue	1	1	0	1	Red	0.833333	-1.2	-0.263034	0.53744	Red
AIDKCPCB_01839	putative ABC transporter ATP-binding protein	5.9006	67325	6	9	0.62384	4.73801e-05	42	0	1	2	1	5	2	2	1	0	1	3	2	4	2	2	2	1	6	2	3	2	2	1	0.121486	Green	1.16667	1.16667	0.222392	0.53744	Red	1.66667	1.66667	0.736966	0.0498253	Blue	1.66667	1.66667	0.736966	0.0498253	Blue
AIDKCPCB_01868	2-methylisocitrate lyase	5.48625	33680	2	2	0.623515	4.73555e-05	21	0	1	1	2	1	1	1	1	1	2	2	1	1	1	1	1	0	1	1	1	1.75	1.75	0.807355	0.187767	Green	1.25	1.25	0.321928	0.541229	Red	1.75	1.75	0.807355	0.0608489	Green	2	2	1	0.161279	Green
AIDKCPCB_00473	hypothetical protein	9.44914	56241	3	3	0.622322	4.72648e-05	35	2	0	3	1	3	3	0	2	1	1	2	2	3	2	1	1	2	3	2	1	1	1	0	1	Red	1.25	1.25	0.321928	0.359991	Red	1	1	0	1	Red	0.875	-1.14286	-0.192645	0.623929	Red
AIDKCPCB_00884	Glycerol uptake operon antiterminator regulatory protein	8.94646	20914	2	4	0.621593	4.72095e-05	13	0	0	1	1	1	1	2	0	1	1	1	0	1	0	0	0	0	1	0	2	1.2	1.2	0.263034	0.620369	Red	1	1	0	1	Red	1.1	1.1	0.137504	0.767118	Red	1.2	1.2	0.263034	0.541229	Red
AIDKCPCB_00490	Acetoin:2_6-dichlorophenolindophenol oxidoreductase subunit alpha	5.33464	35437	2	3	0.62082	4.71508e-05	22	0	2	1	1	1	1	1	1	1	1	1	0	1	2	2	2	1	2	0	1	1.33333	1.33333	0.415037	0.359991	Red	1.16667	1.16667	0.222392	0.53744	Red	0.833333	-1.2	-0.263034	0.53744	Red	1.16667	1.16667	0.222392	0.673694	Red
AIDKCPCB_02434	Holliday junction ATP-dependent DNA helicase RuvA	5.63822	22568	2	3	0.620347	4.71149e-05	14	1	0	0	0	1	0	1	0	1	1	1	1	0	2	1	0	0	2	2	0	1	1	0	1	Red	0.875	-1.14286	-0.192645	0.623929	Red	1.375	1.375	0.459432	0.178285	Red	1	1	0	1	Red
AIDKCPCB_03556	HTH-type transcriptional regulator CynR	5.7634	33995	2	2	0.617738	4.69167e-05	21	0	1	1	1	1	1	1	1	0	1	1	1	1	1	2	1	1	1	2	2	1.2	1.2	0.263034	0.53744	Red	1.6	1.6	0.678072	0.0576689	Green	1.4	1.4	0.485427	0.401243	Red	1.6	1.6	0.678072	0.297819	Green
AIDKCPCB_02986	hypothetical protein	4.98724	32550	3	5	0.614439	4.66662e-05	20	0	1	1	1	1	1	2	3	1	1	2	1	0	2	1	1	0	1	0	0	1.14286	1.14286	0.192645	0.391002	Red	1	1	0	1	Red	1.28571	1.28571	0.36257	0.207031	Red	1.42857	1.42857	0.514573	0.0981403	Red
AIDKCPCB_03779	hypothetical protein	6.21017	55688	3	5	0.610544	4.63703e-05	34	2	1	3	3	1	1	1	3	1	2	2	1	1	2	2	2	0	1	3	2	1.57143	1.57143	0.652077	0.129409	Green	1.28571	1.28571	0.36257	0.207031	Red	1.14286	1.14286	0.192645	0.623929	Red	0.714286	-1.4	-0.485427	0.207031	Red
AIDKCPCB_00927	Trehalose import ATP-binding protein SugC	5.89835	41212	3	4	0.606619	4.60722e-05	25	0	2	0	1	2	0	0	2	1	1	2	0	1	2	2	3	0	2	3	1	0.769231	-1.3	-0.378512	0.320281	Red	0.769231	-1.3	-0.378512	0.238225	Red	0.846154	-1.18182	-0.241008	0.401243	Red	0.769231	-1.3	-0.378512	0.389595	Red
AIDKCPCB_01340	Ferrous-iron efflux pump FieF	5.54028	33060	4	4	0.604961	4.59463e-05	20	5	2	1	0	2	1	0	1	2	1	1	0	1	1	0	0	1	1	0	0	1.14286	1.14286	0.192645	0.750599	Red	1.14286	1.14286	0.192645	0.705184	Red	1.71429	1.71429	0.777608	0.0953239	Green	1.42857	1.42857	0.514573	0.389595	Red
AIDKCPCB_02852	hypothetical protein	4.97774	18825	3	5	0.584329	4.43793e-05	11	0	0	0	0	1	0	1	0	1	0	3	0	0	1	0	0	0	2	2	0	0.666667	-1.5	-0.584963	0.437227	Green	0.666667	-1.5	-0.584963	0.437227	Green	0.5	-2	-1	0.261711	Green	0.5	-2	-1	0.261711	Green
AIDKCPCB_00120	2-C-methyl-D-erythritol 4-phosphate cytidylyltransferase	6.7197	25789	2	3	0.581643	4.41753e-05	15	0	1	1	1	2	1	1	1	1	1	1	1	0	1	1	0	0	0	0	1	1.5	1.5	0.584963	0.18169	Green	2	2	1	0.252215	Green	1.25	1.25	0.321928	0.391002	Red	2	2	1	0.18169	Green
AIDKCPCB_03602	Catechol-2_3-dioxygenase	5.43104	32855	2	2	0.578299	4.39213e-05	19	0	1	1	1	2	0	0	0	0	3	1	0	1	1	3	2	0	1	1	1	1.28571	1.28571	0.36257	0.207031	Red	1.14286	1.14286	0.192645	0.391002	Red	0.857143	-1.16667	-0.222392	0.53744	Red	0.714286	-1.4	-0.485427	0.207031	Red
AIDKCPCB_01362	N-acetyldiaminopimelate deacetylase	5.3535	41664	3	3	0.576037	4.37495e-05	24	0	2	1	2	2	0	0	0	1	1	3	0	1	2	2	0	1	2	2	2	0.857143	-1.16667	-0.222392	0.675809	Red	1.14286	1.14286	0.192645	0.756731	Red	1.57143	1.57143	0.652077	0.129409	Green	1	1	0	1	Red
AIDKCPCB_02527	Intracellular exo-alpha-L-arabinofuranosidase 2	5.27447	56058	4	4	0.570837	4.33546e-05	32	4	1	4	2	1	1	1	2	0	1	1	2	0	1	1	4	0	1	1	4	0.666667	-1.5	-0.584963	0.320281	Green	1	1	0	1	Red	1	1	0	1	Red	1.22222	1.22222	0.289507	0.401243	Red
AIDKCPCB_02936	L-Ala--D-Glu endopeptidase	9.07031	36803	2	2	0.570606	4.3337e-05	21	1	1	1	1	1	1	1	1	1	1	1	1	1	1	1	1	1	1	2	1	0.6	-1.66667	-0.736966	0.137264	Green	0.533333	-1.875	-0.906891	0.100162	Green	0.666667	-1.5	-0.584963	0.317912	Green	0.666667	-1.5	-0.584963	0.317912	Green
AIDKCPCB_01146	hypothetical protein	6.1956	35053	2	4	0.570565	4.33339e-05	20	1	2	2	2	2	2	1	0	1	0	0	0	2	1	0	1	0	0	0	3	1	1	0	0	Orange	1	1	0	0	Orange	1	1	0	0	Orange	1.125	1.125	0.169925	0.391002	Red
AIDKCPCB_01636	Chromosome partition protein Smc	8.64206	113974	6	7	0.570306	4.33142e-05	65	0	2	3	4	2	5	2	3	0	4	2	2	5	5	6	3	3	3	5	6	0.818182	-1.22222	-0.289507	0.401243	Red	0.454545	-2.2	-1.1375	0.00542395	Blue	0.727273	-1.375	-0.459432	0.178285	Red	0.636364	-1.57143	-0.652077	0.280471	Green
AIDKCPCB_01798	Sulfite reductase [NADPH] flavoprotein alpha-component	5.01699	67278	4	5	0.564821	4.28977e-05	38	2	4	3	2	0	1	1	0	0	2	2	0	2	3	4	2	1	3	3	3	1.23077	1.23077	0.29956	0.524785	Red	0.923077	-1.08333	-0.115477	0.839434	Red	1.76923	1.76923	0.823122	0.0602166	Green	1.61538	1.61538	0.691878	0.12976	Green
AIDKCPCB_02407	ATP-dependent RecD-like DNA helicase	5.34154	88980	8	12	0.561924	4.26777e-05	50	0	4	6	8	3	0	0	3	2	1	1	1	2	4	2	5	2	2	3	1	0.4	-2.5	-1.32193	0.0103788	Blue	0.533333	-1.875	-0.906891	0.0598316	Green	1	1	0	1	Red	0.933333	-1.07143	-0.0995357	0.73038	Red
AIDKCPCB_01647	Multidrug resistance protein MdtC	5.39618	110676	7	10	0.560194	4.25462e-05	62	0	3	7	3	4	2	3	2	1	2	4	3	5	6	4	1	2	5	2	3	0.454545	-2.2	-1.1375	0.185118	Green	0.409091	-2.44444	-1.28951	0.15245	Green	0.772727	-1.29412	-0.371969	0.538492	Red	0.545455	-1.83333	-0.874469	0.240813	Green
AIDKCPCB_03252	Glucosamine-6-phosphate deaminase 1	5.50992	26797	2	3	0.559764	4.25136e-05	15	0	1	0	1	1	1	2	0	2	2	1	1	0	0	0	0	1	1	1	0	0.882353	-1.13333	-0.180572	0.759218	Red	0.823529	-1.21429	-0.280108	0.657758	Red	1.17647	1.17647	0.234465	0.692014	Red	0.941176	-1.0625	-0.0874628	0.882843	Red
AIDKCPCB_02262	High-affinity zinc uptake system ATP-binding protein ZnuC	6.18681	28588	3	4	0.559675	4.25069e-05	16	0	1	1	0	3	0	0	1	1	1	1	0	1	1	1	0	1	1	1	1	1.33333	1.33333	0.415037	0.359991	Red	1.66667	1.66667	0.736966	0.0498253	Blue	0.666667	-1.5	-0.584963	0.18169	Green	1.16667	1.16667	0.222392	0.53744	Red
AIDKCPCB_01444	hypothetical protein	7.80041	47013	3	6	0.553039	4.20028e-05	26	0	3	2	3	3	1	0	1	1	2	1	0	2	2	1	0	1	2	1	0	1.33333	1.33333	0.415037	0.548653	Red	1.16667	1.16667	0.222392	0.53744	Red	1.16667	1.16667	0.222392	0.53744	Red	1.33333	1.33333	0.415037	0.18169	Red
AIDKCPCB_02067	Cytochrome c biogenesis protein CcsB	8.58332	63552	4	6	0.55073	4.18275e-05	35	1	0	3	3	3	2	1	2	0	2	1	0	1	3	1	4	3	2	1	2	0.75	-1.33333	-0.415037	0.458692	Red	0.666667	-1.5	-0.584963	0.277355	Green	0.75	-1.33333	-0.415037	0.417996	Red	0.666667	-1.5	-0.584963	0.277355	Green
AIDKCPCB_00427	Transcriptional regulator MtlR	5.58041	80142	4	7	0.549025	4.1698e-05	44	2	4	3	4	3	1	1	3	1	1	1	0	1	4	2	4	2	4	1	2	1.09091	1.09091	0.125531	0.782349	Red	0.636364	-1.57143	-0.652077	0.311187	Green	1.18182	1.18182	0.241008	0.654005	Red	1.09091	1.09091	0.125531	0.782349	Red
AIDKCPCB_02989	Spore germination protein A1	7.22024	53298	3	5	0.54411	4.13247e-05	29	1	2	1	2	3	1	2	2	0	1	2	1	3	3	1	0	0	1	2	1	0.705882	-1.41667	-0.5025	0.148325	Red	0.411765	-2.42857	-1.28011	0.00729099	Blue	0.882353	-1.13333	-0.180572	0.597965	Red	0.764706	-1.30769	-0.387023	0.255975	Red
AIDKCPCB_02544	Peptide transporter CstA	8.07466	64352	3	3	0.543884	4.13075e-05	35	1	1	1	1	2	2	1	1	1	2	2	2	1	2	3	3	2	3	1	3	1.2	1.2	0.263034	0.359991	Red	0.8	-1.25	-0.321928	0.359991	Red	1.1	1.1	0.137504	0.771769	Red	0.8	-1.25	-0.321928	0.359991	Red
AIDKCPCB_01441	Sporulation integral membrane protein YlbJ	9.82076	44167	2	2	0.543392	4.12702e-05	24	2	1	2	1	2	1	1	1	1	1	1	0	2	1	2	1	1	1	1	1	1.25	1.25	0.321928	0.18169	Red	1.375	1.375	0.459432	0.0576689	Red	1.625	1.625	0.70044	0.079605	Green	1.625	1.625	0.70044	0.079605	Green
AIDKCPCB_02433	Holliday junction ATP-dependent DNA helicase RuvB	5.39393	37594	2	3	0.532	4.04049e-05	20	0	1	1	1	1	1	0	1	1	1	1	1	1	2	2	0	0	2	2	1	0.9	-1.11111	-0.152003	0.53744	Red	0.7	-1.42857	-0.514573	0.0981403	Red	1	1	0	1	Red	0.8	-1.25	-0.321928	0.18169	Red
AIDKCPCB_02210	RNA polymerase-associated protein RapA	8.02743	64537	6	9	0.52683	4.00123e-05	34	1	2	4	6	2	1	0	4	0	0	0	0	0	2	4	1	2	2	1	2	1	1	0	1	Red	1.14286	1.14286	0.192645	0.391002	Red	1.28571	1.28571	0.36257	0.401243	Red	1.28571	1.28571	0.36257	0.401243	Red
AIDKCPCB_00880	hypothetical protein	4.62283	15973	2	2	0.500845	3.80388e-05	8	0	0	1	0	1	0	1	1	2	0	2	0	0	0	0	0	0	0	0	0	0.647059	-1.54545	-0.628031	0.327533	Green	0.235294	-4.25	-2.08746	0.0609307	Green	0.647059	-1.54545	-0.628031	0.327533	Green	0.647059	-1.54545	-0.628031	0.270888	Green
AIDKCPCB_02605	Transcriptional regulatory protein DesR	5.1364	22004	2	2	0.499909	3.79677e-05	11	0	0	0	0	1	0	1	1	2	0	1	1	1	1	0	1	0	0	0	1	1.4	1.4	0.485427	0.207031	Red	1.6	1.6	0.678072	0.297819	Green	0.8	-1.25	-0.321928	0.391002	Red	0.8	-1.25	-0.321928	0.391002	Red
AIDKCPCB_03539	Quinol oxidase subunit 1	8.78099	74080	3	5	0.49946	3.79336e-05	37	0	2	3	4	2	0	1	1	0	1	0	0	2	4	3	3	1	3	3	4	1.75	1.75	0.807355	0.0576689	Green	2	2	1	0.0917211	Green	1.75	1.75	0.807355	0.0576689	Green	1.25	1.25	0.321928	0.391002	Red
AIDKCPCB_00519	hypothetical protein	6.26634	34084	3	4	0.498768	3.7881e-05	17	0	2	0	0	1	3	0	1	1	1	1	0	1	1	0	1	1	1	1	1	0.615385	-1.625	-0.70044	0.25247	Green	0.384615	-2.6	-1.37851	0.097205	Green	1.23077	1.23077	0.29956	0.469527	Red	1.15385	1.15385	0.206451	0.655415	Red
AIDKCPCB_03370	Ribose import binding protein RbsB	5.89324	32083	2	3	0.498706	3.78763e-05	16	0	0	0	0	1	1	1	2	2	2	1	1	0	1	0	1	1	1	1	0	1.5	1.5	0.584963	0.388456	Green	1.16667	1.16667	0.222392	0.675809	Red	1.16667	1.16667	0.222392	0.675809	Red	1.33333	1.33333	0.415037	0.391002	Red
AIDKCPCB_01049	N-acetyl-gamma-glutamyl-phosphate reductase	5.45266	38327	2	5	0.495734	3.76506e-05	19	0	2	2	1	0	0	1	1	1	1	1	1	0	1	1	1	0	2	2	1	2.25	2.25	1.16993	0.0153924	Blue	2.5	2.5	1.32193	0.0138468	Blue	1.5	1.5	0.584963	0.18169	Green	1.75	1.75	0.807355	0.0576689	Green
AIDKCPCB_03682	Carbohydrate diacid regulator	5.89774	42366	2	3	0.49568	3.76465e-05	21	0	1	2	2	1	0	1	1	1	2	1	0	0	1	2	1	1	1	1	2	0.666667	-1.5	-0.584963	0.238225	Green	0.888889	-1.125	-0.169925	0.637618	Red	0.777778	-1.28571	-0.36257	0.401243	Red	1	1	0	1	Red
AIDKCPCB_02426	Stage V sporulation protein B	9.63429	56690	3	4	0.493914	3.75124e-05	28	3	1	2	2	4	0	0	2	1	2	1	1	1	2	1	1	2	1	1	0	0.777778	-1.28571	-0.36257	0.401243	Red	0.888889	-1.125	-0.169925	0.705184	Red	0.888889	-1.125	-0.169925	0.705184	Red	1	1	0	1	Red
AIDKCPCB_02391	Endolytic murein transglycosylase	9.3628	40553	3	5	0.493182	3.74567e-05	20	0	0	0	0	2	0	2	0	1	1	3	1	1	2	2	1	0	2	2	0	0.833333	-1.2	-0.263034	0.655717	Red	0.75	-1.33333	-0.415037	0.178285	Red	0.75	-1.33333	-0.415037	0.178285	Red	0.666667	-1.5	-0.584963	0.133975	Green
AIDKCPCB_03799	Ribonuclease P protein component	10.47	14196	3	3	0.493097	3.74503e-05	7	0	0	0	0	1	0	2	0	0	1	3	0	0	0	0	0	0	0	0	0	2	2	1	0.18169	Green	2.5	2.5	1.32193	0.0576689	Green	2.5	2.5	1.32193	0.0138468	Blue	2	2	1	0.18169	Green
AIDKCPCB_01879	hypothetical protein	5.61675	8135	2	2	0.491703	3.73444e-05	4	0	0	0	0	0	1	0	0	0	1	2	0	0	0	0	0	0	0	0	0	1.75	1.75	0.807355	0.21517	Green	2	2	1	0.252215	Green	1	1	0	0	Orange	1	1	0	0	Orange
AIDKCPCB_03034	Sensor histidine kinase GlnK	6.98229	49702	4	4	0.482878	3.66742e-05	24	0	1	1	1	2	1	2	2	0	1	1	0	1	3	3	0	1	4	0	0	1.25	1.25	0.321928	0.391002	Red	1.75	1.75	0.807355	0.21517	Green	1	1	0	0	Orange	1	1	0	0	Orange
AIDKCPCB_01653	DNA mismatch repair protein MutS	5.22944	97739	5	10	0.480873	3.65219e-05	47	1	2	5	5	1	3	1	3	0	2	3	1	1	1	3	6	0	3	1	5	1.57143	1.57143	0.652077	0.0300197	Blue	0.857143	-1.16667	-0.222392	0.53744	Red	1.57143	1.57143	0.652077	0.280471	Green	1.28571	1.28571	0.36257	0.640723	Red
AIDKCPCB_00455	hypothetical protein	8.82833	31470	3	5	0.476644	3.62007e-05	15	0	2	0	0	3	1	0	1	1	0	2	0	0	1	0	0	1	2	1	0	0.705882	-1.41667	-0.5025	0.341225	Red	0.588235	-1.7	-0.765535	0.20927	Green	0.882353	-1.13333	-0.180572	0.760807	Red	0.764706	-1.30769	-0.387023	0.533534	Red
AIDKCPCB_02857	Kinase-associated lipoprotein B	6.5825	14735	2	2	0.475059	3.60804e-05	7	0	1	1	0	2	0	0	0	0	1	0	1	1	0	0	0	0	0	0	0	1.5	1.5	0.584963	0.388456	Green	1.16667	1.16667	0.222392	0.73038	Red	0.833333	-1.2	-0.263034	0.675809	Red	1.33333	1.33333	0.415037	0.469123	Red
AIDKCPCB_00366	Spermidine/putrescine import ATP-binding protein PotA	5.83405	40160	2	2	0.473108	3.59321e-05	19	0	2	2	2	1	1	1	2	0	0	0	0	2	1	0	0	0	2	2	1	1	1	0	1	Red	1	1	0	1	Red	0.833333	-1.2	-0.263034	0.53744	Red	0.666667	-1.5	-0.584963	0.18169	Green
AIDKCPCB_00739	putative MscS family protein YfkC	6.71515	31817	2	3	0.471446	3.58059e-05	15	0	0	0	1	2	1	0	0	0	1	0	1	2	1	1	1	0	1	2	1	0.9	-1.11111	-0.152003	0.675809	Red	0.4	-2.5	-1.32193	0.0576689	Green	0.7	-1.42857	-0.514573	0.320281	Red	0.9	-1.11111	-0.152003	0.73038	Red
AIDKCPCB_02690	ABC transporter ATP-binding protein YtrE	5.66812	25504	2	2	0.470514	3.57352e-05	12	0	1	0	0	2	1	2	1	0	0	1	0	0	1	1	0	0	1	1	0	1.4	1.4	0.485427	0.401243	Red	1.2	1.2	0.263034	0.53744	Red	1.8	1.8	0.847997	0.0300197	Blue	1.6	1.6	0.678072	0.178285	Green
AIDKCPCB_02499	D-alanine--D-alanyl carrier protein ligase	4.78012	55420	4	6	0.469145	3.56312e-05	26	1	2	2	5	1	0	0	1	0	1	0	0	1	3	2	3	1	0	0	3	2	2	1	0.017467	Blue	1	1	0	1	Red	1.2	1.2	0.263034	0.53744	Red	1.2	1.2	0.263034	0.53744	Red
AIDKCPCB_03657	Sugar phosphatase YidA	4.63418	29987	3	4	0.466869	3.54583e-05	14	0	0	0	0	0	0	2	0	0	1	3	1	0	1	1	0	1	2	2	0	0.428571	-2.33333	-1.22239	0.0999397	Green	0.357143	-2.8	-1.48543	0.0760516	Green	0.928571	-1.07692	-0.106915	0.811267	Red	0.571429	-1.75	-0.807355	0.230105	Green
AIDKCPCB_01072	hypothetical protein	5.2986	30080	2	3	0.465426	3.53487e-05	14	0	1	0	0	2	1	1	0	2	1	1	1	0	1	0	1	0	1	0	1	1.5	1.5	0.584963	0.391002	Green	2.25	2.25	1.16993	0.141122	Green	1.5	1.5	0.584963	0.18169	Green	2.25	2.25	1.16993	0.079605	Green
AIDKCPCB_02879	Transcriptional regulatory protein ComA	4.82735	24140	2	2	0.455675	3.46082e-05	11	0	0	0	0	1	0	1	0	0	1	1	1	0	1	1	0	1	1	2	0	1.6	1.6	0.678072	0.178285	Green	1.8	1.8	0.847997	0.0300197	Blue	1.2	1.2	0.263034	0.53744	Red	1.2	1.2	0.263034	0.53744	Red
AIDKCPCB_01717	Bifunctional cytochrome P450/NADPH--P450 reductase 2	6.06474	118765	6	8	0.454679	3.45325e-05	54	3	2	3	6	1	4	1	2	1	4	1	1	3	4	3	5	4	1	2	3	1.5	1.5	0.584963	0.18169	Green	1.75	1.75	0.807355	0.0576689	Green	1.5	1.5	0.584963	0.18169	Green	2	2	1	0.0917211	Green
AIDKCPCB_02027	Demethylmenaquinone methyltransferase	8.24329	26406	2	5	0.454442	3.45145e-05	12	0	1	0	1	2	1	2	0	1	0	1	1	0	1	0	0	0	1	0	0	0.666667	-1.5	-0.584963	0.230105	Green	0.611111	-1.63636	-0.710493	0.178484	Green	1.05556	1.05556	0.0780025	0.811267	Red	0.777778	-1.28571	-0.36257	0.393036	Red
AIDKCPCB_00711	PTS system N-acetylglucosamine-specific EIICBA component	6.39306	48424	4	5	0.45432	3.45052e-05	22	1	0	1	0	3	1	1	0	0	2	1	0	1	5	0	0	0	3	2	1	1.5	1.5	0.584963	0.238225	Green	1.16667	1.16667	0.222392	0.53744	Red	0.833333	-1.2	-0.263034	0.53744	Red	0.833333	-1.2	-0.263034	0.53744	Red
AIDKCPCB_00920	D-alanine aminotransferase	5.59186	31842	2	3	0.439671	3.33926e-05	14	0	1	2	1	1	1	0	2	0	0	1	0	0	1	1	1	0	1	0	1	1.5	1.5	0.584963	0.336716	Green	1.16667	1.16667	0.222392	0.673694	Red	1.66667	1.66667	0.736966	0.468238	Green	1.66667	1.66667	0.736966	0.227682	Green
AIDKCPCB_00600	N5-carboxyaminoimidazole ribonucleotide synthase	5.05206	41839	2	3	0.430221	3.26749e-05	18	0	1	2	1	0	1	2	1	1	1	2	1	1	2	1	0	1	0	0	0	1	1	0	1	Red	0.625	-1.6	-0.678072	0.178285	Green	0.875	-1.14286	-0.192645	0.623929	Red	0.75	-1.33333	-0.415037	0.359991	Red
AIDKCPCB_00645	Osmoregulated proline transporter OpuE	7.75651	53570	2	2	0.429345	3.26084e-05	23	1	1	3	3	1	0	1	1	0	1	0	1	1	2	1	1	1	1	1	2	1	1	0	1	Red	1.125	1.125	0.169925	0.623929	Red	1	1	0	1	Red	0.625	-1.6	-0.678072	0.178285	Green
AIDKCPCB_03092	Putative glycosyltransferase EpsH	6.24549	39627	2	4	0.429	3.25822e-05	17	0	2	2	1	1	1	1	1	0	1	0	0	0	2	1	1	1	0	0	2	0.583333	-1.71429	-0.777608	0.11638	Green	0.5	-2	-1	0.0746831	Green	0.75	-1.33333	-0.415037	0.297819	Red	0.75	-1.33333	-0.415037	0.297819	Red
AIDKCPCB_01850	N-acetylglucosamine repressor	5.70242	42328	2	3	0.42525	3.22974e-05	18	0	1	1	1	1	1	1	0	1	1	1	1	0	1	2	1	1	1	1	1	0.888889	-1.125	-0.169925	0.637618	Red	0.555556	-1.8	-0.847997	0.129409	Green	0.888889	-1.125	-0.169925	0.705184	Red	0.777778	-1.28571	-0.36257	0.488053	Red
AIDKCPCB_00419	hypothetical protein	9.70697	42658	3	3	0.421961	3.20476e-05	18	1	1	1	1	3	1	1	1	1	1	0	1	2	0	0	0	3	0	0	0	1	1	0	1	Red	1.14286	1.14286	0.192645	0.391002	Red	1.14286	1.14286	0.192645	0.623929	Red	1.14286	1.14286	0.192645	0.391002	Red
AIDKCPCB_00935	Oxygen-independent coproporphyrinogen-III oxidase-like protein HemZ	5.45921	57514	3	4	0.41729	3.16928e-05	24	0	2	0	1	2	0	3	1	0	3	0	0	1	1	3	2	1	0	1	3	1.25	1.25	0.321928	0.391002	Red	0.875	-1.14286	-0.192645	0.391002	Red	0.75	-1.33333	-0.415037	0.391002	Red	0.875	-1.14286	-0.192645	0.76082	Red
AIDKCPCB_02516	HTH-type transcriptional regulator YofA	8.77864	33574	2	2	0.416989	3.167e-05	14	0	1	1	1	1	1	1	0	1	1	1	1	0	0	1	0	0	2	1	0	1.42857	1.42857	0.514573	0.389595	Red	1	1	0	1	Red	1.57143	1.57143	0.652077	0.190116	Green	1.28571	1.28571	0.36257	0.55201	Red
AIDKCPCB_00326	hypothetical protein	5.12178	26531	3	4	0.414609	3.14892e-05	11	0	0	0	0	0	0	3	0	1	0	0	0	1	3	1	0	0	1	0	1	1	1	0	1	Red	1.14286	1.14286	0.192645	0.391002	Red	0.714286	-1.4	-0.485427	0.207031	Red	1	1	0	1	Red
AIDKCPCB_00305	ABC transporter permease protein NatB	4.95085	43520	2	2	0.413603	3.14128e-05	18	0	1	1	1	1	1	0	1	1	1	1	0	1	1	1	1	1	1	1	2	1.75	1.75	0.807355	0.391002	Green	1.25	1.25	0.321928	0.391002	Red	2.25	2.25	1.16993	0.141122	Green	1.5	1.5	0.584963	0.18169	Green
AIDKCPCB_02635	Inosine-5'-monophosphate dehydrogenase	6.05661	24194	2	4	0.413326	3.13917e-05	10	0	0	1	0	2	0	1	0	0	1	0	1	0	0	1	0	0	1	2	0	1	1	0	1	Red	1	1	0	1	Red	1.14286	1.14286	0.192645	0.391002	Red	1.28571	1.28571	0.36257	0.207031	Red
AIDKCPCB_01869	2-methylcitrate dehydratase	5.58286	53319	3	4	0.412611	3.13375e-05	22	1	1	1	3	0	1	1	1	1	1	0	1	1	1	1	2	2	0	1	2	1.4	1.4	0.485427	0.401243	Red	1.2	1.2	0.263034	0.53744	Red	1	1	0	1	Red	1.4	1.4	0.485427	0.401243	Red
AIDKCPCB_00558	Redox-sensing transcriptional repressor Rex	6.59472	24285	3	4	0.411777	3.12741e-05	10	0	0	0	0	0	0	1	0	2	0	3	0	0	0	0	1	0	1	1	1	0.7	-1.42857	-0.514573	0.244615	Red	0.7	-1.42857	-0.514573	0.244615	Red	0.9	-1.11111	-0.152003	0.675809	Red	0.9	-1.11111	-0.152003	0.73038	Red
AIDKCPCB_03456	hypothetical protein	4.89667	19482	2	4	0.410635	3.11874e-05	8	0	0	0	0	1	2	1	0	0	0	1	0	0	1	0	0	0	2	0	0	1.25	1.25	0.321928	0.391002	Red	2.25	2.25	1.16993	0.194171	Green	1.25	1.25	0.321928	0.391002	Red	1.75	1.75	0.807355	0.0576689	Green
AIDKCPCB_02096	RNA polymerase sigma-F factor	5.37297	29573	2	3	0.405776	3.08183e-05	12	0	0	0	1	2	0	3	0	0	1	2	0	0	0	0	0	0	1	2	0	2	2	1	0.0917211	Green	1.25	1.25	0.321928	0.391002	Red	1.25	1.25	0.321928	0.391002	Red	1.5	1.5	0.584963	0.391002	Green
AIDKCPCB_00777	Phosphatidylglycerol lysyltransferase	9.45016	96401	6	10	0.40456	3.0726e-05	39	5	0	1	2	4	0	2	3	3	0	3	2	1	0	1	3	6	0	2	1	1.8	1.8	0.847997	0.280471	Green	1.4	1.4	0.485427	0.401243	Red	0.8	-1.25	-0.321928	0.391002	Red	1.4	1.4	0.485427	0.401243	Red
AIDKCPCB_03529	Negative regulator of SacY activity	8.92427	49537	2	2	0.403739	3.06636e-05	20	1	1	2	1	1	2	0	0	0	1	1	1	1	2	1	1	1	1	1	1	1.08333	1.08333	0.115477	0.862209	Red	1	1	0	1	Red	0.75	-1.33333	-0.415037	0.575563	Red	1.08333	1.08333	0.115477	0.888191	Red
AIDKCPCB_03014	Arginine/ornithine antiporter	9.36572	50362	2	2	0.397125	3.01613e-05	20	1	1	1	1	1	1	0	1	1	1	1	1	1	1	1	2	1	1	1	1	0.777778	-1.28571	-0.36257	0.401243	Red	0.777778	-1.28571	-0.36257	0.207031	Red	1	1	0	1	Red	0.888889	-1.125	-0.169925	0.391002	Red
AIDKCPCB_02706	Diapolycopene oxygenase	7.75686	55742	3	5	0.394675	2.99753e-05	22	0	2	1	2	2	1	0	1	2	1	1	0	0	2	1	2	1	0	0	3	0.875	-1.14286	-0.192645	0.391002	Red	1	1	0	0	Orange	1.125	1.125	0.169925	0.391002	Red	1	1	0	0	Orange
AIDKCPCB_03630	Aryl-phospho-beta-D-glucosidase BglH	5.16242	53889	4	7	0.38969	2.95966e-05	21	1	1	1	4	0	0	2	1	1	1	0	1	1	1	1	1	0	2	0	2	0.888889	-1.125	-0.169925	0.705184	Red	0.888889	-1.125	-0.169925	0.705184	Red	1	1	0	1	Red	0.888889	-1.125	-0.169925	0.780872	Red
AIDKCPCB_00345	Cephalosporin-C deacetylase	5.32763	35994	2	2	0.388954	2.95407e-05	14	0	0	0	1	1	0	1	1	1	1	1	0	1	1	1	1	0	1	0	2	0.636364	-1.57143	-0.652077	0.311187	Green	0.636364	-1.57143	-0.652077	0.280471	Green	0.727273	-1.375	-0.459432	0.391002	Red	0.727273	-1.375	-0.459432	0.460191	Red
AIDKCPCB_02129	Hydroxyacylglutathione hydrolase	5.70697	36221	4	5	0.386516	2.93556e-05	14	0	1	1	2	1	0	1	0	0	0	1	0	0	1	1	1	0	0	0	4	1.4	1.4	0.485427	0.207031	Red	1.4	1.4	0.485427	0.207031	Red	1.6	1.6	0.678072	0.0576689	Green	1.4	1.4	0.485427	0.401243	Red
AIDKCPCB_00702	hypothetical protein	8.79428	60253	3	6	0.381724	2.89916e-05	23	1	1	2	3	1	0	0	3	0	0	1	0	1	2	2	1	2	2	0	1	0.75	-1.33333	-0.415037	0.359991	Red	0.625	-1.6	-0.678072	0.178285	Green	0.875	-1.14286	-0.192645	0.623929	Red	1	1	0	1	Red
AIDKCPCB_03542	Galactose-1-phosphate uridylyltransferase	5.65918	57660	3	6	0.381547	2.89782e-05	22	1	1	2	3	1	1	2	1	0	0	2	0	0	2	2	0	0	1	2	1	0.727273	-1.375	-0.459432	0.417996	Red	0.454545	-2.2	-1.1375	0.0435576	Blue	0.909091	-1.1	-0.137504	0.673694	Red	0.818182	-1.22222	-0.289507	0.488053	Red
AIDKCPCB_03562	Arginine transport system permease protein ArtQ	9.34159	23751	3	3	0.378931	2.87795e-05	9	0	0	0	0	0	0	1	0	1	1	3	0	1	0	0	0	0	1	1	0	0.818182	-1.22222	-0.289507	0.401243	Red	0.545455	-1.83333	-0.874469	0.121072	Green	0.727273	-1.375	-0.459432	0.357179	Red	0.727273	-1.375	-0.459432	0.279303	Red
AIDKCPCB_02772	hypothetical protein	5.8569	18567	3	4	0.377013	2.86338e-05	7	0	0	0	0	1	0	0	1	1	1	3	0	0	0	0	0	0	0	0	0	1.25	1.25	0.321928	0.391002	Red	2.25	2.25	1.16993	0.141122	Green	1.25	1.25	0.321928	0.391002	Red	1.5	1.5	0.584963	0.18169	Green
AIDKCPCB_00950	HTH-type transcriptional regulator Hpr	6.6121	23919	2	3	0.37627	2.85774e-05	9	0	0	0	0	0	0	1	0	1	1	2	0	0	0	1	0	0	1	1	1	1.5	1.5	0.584963	0.18169	Green	2.25	2.25	1.16993	0.141122	Green	1	1	0	0	Orange	1	1	0	0	Orange
AIDKCPCB_03629	5-methyltetrahydropteroyltriglutamate-- homocysteine methyltransferase	4.98367	42583	2	3	0.375737	2.85369e-05	16	0	3	2	0	2	1	1	1	1	1	1	1	0	0	0	1	1	0	0	0	1.25	1.25	0.321928	0.391002	Red	2	2	1	0.0917211	Green	1.25	1.25	0.321928	0.391002	Red	1.75	1.75	0.807355	0.0576689	Green
AIDKCPCB_01046	Decaprenylphosphoryl-beta-D-ribose oxidase	8.47618	56407	2	2	0.372294	2.82754e-05	21	0	1	1	1	1	1	1	1	2	2	1	1	1	1	1	1	1	1	1	1	1	1	0	1	Red	0.888889	-1.125	-0.169925	0.76082	Red	0.555556	-1.8	-0.847997	0.280471	Green	0.555556	-1.8	-0.847997	0.280471	Green
AIDKCPCB_03247	Pyrophosphatase PpaX	4.59758	24304	3	3	0.370309	2.81247e-05	9	0	0	0	0	1	0	0	1	1	1	3	0	0	1	1	0	0	0	0	0	1.14286	1.14286	0.192645	0.391002	Red	1.42857	1.42857	0.514573	0.0981403	Red	1.14286	1.14286	0.192645	0.391002	Red	1.14286	1.14286	0.192645	0.391002	Red
AIDKCPCB_01306	Sporulation kinase D	6.62846	57095	2	2	0.367808	2.79347e-05	21	0	1	1	2	2	2	1	1	0	1	0	0	1	1	1	1	1	2	2	1	1.5	1.5	0.584963	0.18169	Green	2.25	2.25	1.16993	0.141122	Green	1.5	1.5	0.584963	0.18169	Green	1	1	0	0	Orange
AIDKCPCB_00784	Epimerase family protein	6.00166	32831	3	4	0.365508	2.776e-05	12	0	0	0	1	1	0	1	0	1	1	1	0	1	1	0	0	0	3	1	0	1.25	1.25	0.321928	0.359991	Red	0.625	-1.6	-0.678072	0.178285	Green	1	1	0	1	Red	1.25	1.25	0.321928	0.359991	Red
AIDKCPCB_01807	Acyl-CoA dehydrogenase_ short-chain specific	5.88869	41136	2	2	0.364644	2.76944e-05	15	0	1	1	1	1	1	2	1	1	0	0	0	1	1	0	1	0	0	1	2	1.2	1.2	0.263034	0.53744	Red	1.4	1.4	0.485427	0.207031	Red	1.2	1.2	0.263034	0.53744	Red	1.6	1.6	0.678072	0.377563	Green
AIDKCPCB_02225	RsbT co-antagonist protein RsbRD	5.34915	33320	2	2	0.360144	2.73526e-05	12	0	1	0	0	0	0	1	0	1	1	1	1	1	0	1	0	0	1	2	1	1.28571	1.28571	0.36257	0.207031	Red	0.714286	-1.4	-0.485427	0.207031	Red	1	1	0	1	Red	1	1	0	1	Red
AIDKCPCB_01347	hypothetical protein	9.59237	47241	2	2	0.359857	2.73308e-05	17	2	0	1	1	0	1	0	2	0	0	0	2	0	1	1	1	2	1	1	1	1	1	0	1	Red	1.6	1.6	0.678072	0.0576689	Green	1.2	1.2	0.263034	0.53744	Red	1.6	1.6	0.678072	0.178285	Green
AIDKCPCB_03479	hypothetical protein	9.23757	25093	2	2	0.358666	2.72404e-05	9	0	0	0	0	2	1	0	0	2	1	0	1	1	0	0	0	0	1	0	0	0.875	-1.14286	-0.192645	0.705184	Red	0.75	-1.33333	-0.415037	0.469123	Red	0.875	-1.14286	-0.192645	0.623929	Red	1.125	1.125	0.169925	0.623929	Red
AIDKCPCB_01813	putative FAD-linked oxidoreductase	5.22555	50614	3	4	0.355633	2.701e-05	18	0	2	2	1	1	1	3	2	0	0	0	0	1	0	2	1	0	2	0	0	1.75	1.75	0.807355	0.21517	Green	2	2	1	0.0917211	Green	1.25	1.25	0.321928	0.391002	Red	1.25	1.25	0.321928	0.391002	Red
AIDKCPCB_00641	hypothetical protein	5.15251	242173	10	20	0.355118	2.69709e-05	86	7	3	9	10	3	3	3	7	2	2	2	2	4	4	3	9	5	4	1	3	1.22222	1.22222	0.289507	0.488053	Red	0.444444	-2.25	-1.16993	0.079605	Green	0.888889	-1.125	-0.169925	0.705184	Red	0.666667	-1.5	-0.584963	0.320281	Green
AIDKCPCB_00705	Nitric oxide synthase oxygenase	5.75149	42388	3	5	0.353874	2.68764e-05	15	0	1	1	2	0	0	0	0	0	0	0	1	2	0	1	1	2	0	1	3	0.606061	-1.65	-0.722466	0.136557	Green	0.363636	-2.75	-1.45943	0.042718	Blue	0.727273	-1.375	-0.459432	0.316587	Red	0.515152	-1.94118	-0.956931	0.0768383	Green
AIDKCPCB_02696	Biotin synthase	5.92652	36815	3	4	0.353117	2.68189e-05	13	0	1	0	1	1	0	1	0	0	0	0	0	1	3	2	0	0	2	1	0	0.5	-2	-1	0.0917211	Green	0.625	-1.6	-0.678072	0.178285	Green	1	1	0	1	Red	1.25	1.25	0.321928	0.541229	Red
AIDKCPCB_00227	hypothetical protein	8.99486	42576	2	2	0.352311	2.67577e-05	15	0	1	0	0	2	1	1	0	0	1	3	0	0	1	1	0	0	2	2	0	1	1	0	1	Red	0.666667	-1.5	-0.584963	0.18169	Green	1.66667	1.66667	0.736966	0.227682	Green	1.16667	1.16667	0.222392	0.673694	Red
AIDKCPCB_01161	hypothetical protein	8.32743	37192	3	5	0.349538	2.65471e-05	13	0	0	0	0	2	2	0	0	0	0	1	0	0	1	3	2	0	1	1	0	1.6	1.6	0.678072	0.178285	Green	1.6	1.6	0.678072	0.377563	Green	1.2	1.2	0.263034	0.53744	Red	1.6	1.6	0.678072	0.297819	Green
AIDKCPCB_00680	Sodium-dependent dicarboxylate transporter SdcS	6.54064	51517	2	3	0.349399	2.65366e-05	18	0	2	2	2	2	1	0	1	0	2	0	0	0	0	1	2	0	1	0	2	2	2	1	0.18169	Green	1.25	1.25	0.321928	0.391002	Red	2.5	2.5	1.32193	0.102728	Green	1.5	1.5	0.584963	0.18169	Green
AIDKCPCB_00638	Surfactin synthase subunit 1	5.1749	100192	4	7	0.349329	2.65313e-05	35	2	3	4	3	0	1	0	1	1	1	1	1	3	1	2	4	0	1	2	4	0.8	-1.25	-0.321928	0.469123	Red	0.6	-1.66667	-0.736966	0.207031	Green	0.7	-1.42857	-0.514573	0.320281	Red	0.7	-1.42857	-0.514573	0.320281	Red
AIDKCPCB_00272	hypothetical protein	5.58782	23350	2	3	0.342612	2.60211e-05	8	0	0	0	0	0	2	1	0	1	1	2	0	0	0	0	0	0	1	0	0	0.375	-2.66667	-1.41504	0.00331037	Blue	0.5	-2	-1	0.0162766	Blue	0.875	-1.14286	-0.192645	0.541229	Red	0.6875	-1.45455	-0.540568	0.25247	Red
AIDKCPCB_02041	Isopentenyl-diphosphate delta-isomerase	6.81442	38068	3	3	0.341494	2.59362e-05	13	0	0	1	0	1	0	3	0	1	1	1	0	0	1	1	1	0	1	1	0	1.75	1.75	0.807355	0.21517	Green	2	2	1	0.0917211	Green	1	1	0	0	Orange	1.25	1.25	0.321928	0.391002	Red
AIDKCPCB_01266	5-methyltetrahydropteroyltriglutamate-- homocysteine methyltransferase	5.06499	86624	4	6	0.33478	2.54263e-05	29	0	2	0	4	1	2	0	1	1	1	1	1	1	4	0	1	0	3	3	3	1.6	1.6	0.678072	0.377563	Green	1.4	1.4	0.485427	0.207031	Red	1.4	1.4	0.485427	0.207031	Red	1.2	1.2	0.263034	0.53744	Red
AIDKCPCB_03674	Beta-galactosidase GanA	5.37359	78962	2	4	0.329272	2.5008e-05	26	1	0	2	2	1	1	1	1	1	0	2	1	0	2	2	3	2	1	1	2	0.8	-1.25	-0.321928	0.655717	Red	0.8	-1.25	-0.321928	0.637618	Red	1	1	0	1	Red	1.3	1.3	0.378512	0.561358	Red
AIDKCPCB_01937	Dihydrofolate reductase	5.78968	18438	2	2	0.325415	2.4715e-05	6	0	0	0	0	0	1	1	0	0	2	0	0	0	0	0	0	0	1	1	0	0.888889	-1.125	-0.169925	0.637618	Red	0.888889	-1.125	-0.169925	0.705184	Red	1.22222	1.22222	0.289507	0.55201	Red	1.11111	1.11111	0.152003	0.673694	Red
AIDKCPCB_02636	Acetoin utilization protein AcuC	5.47459	43355	3	5	0.322915	2.45252e-05	14	0	1	1	3	0	0	0	0	1	1	1	1	0	1	1	0	0	1	0	2	1.5	1.5	0.584963	0.18169	Green	1.5	1.5	0.584963	0.391002	Green	1	1	0	0	Orange	1.5	1.5	0.584963	0.18169	Green
AIDKCPCB_03226	hypothetical protein	5.23552	27891	2	4	0.322685	2.45076e-05	9	2	1	0	1	0	0	0	0	1	0	0	0	0	0	1	0	0	1	1	1	0.444444	-2.25	-1.16993	0.141122	Green	0.888889	-1.125	-0.169925	0.717686	Red	0.666667	-1.5	-0.584963	0.336716	Green	0.777778	-1.28571	-0.36257	0.55201	Red
AIDKCPCB_00553	tRNA threonylcarbamoyladenosine biosynthesis protein TsaB	5.98101	25075	2	3	0.319043	2.4231e-05	8	0	1	0	0	1	0	2	0	0	0	0	0	0	0	0	0	0	2	1	1	0.5	-2	-1	0.0917211	Green	0.625	-1.6	-0.678072	0.178285	Green	0.625	-1.6	-0.678072	0.178285	Green	0.875	-1.14286	-0.192645	0.623929	Red
AIDKCPCB_02331	Putative non-heme bromoperoxidase BpoC	5.44566	31742	3	6	0.31504	2.3927e-05	10	0	0	0	0	0	0	4	0	0	1	4	0	0	0	0	1	0	0	0	0	1.4	1.4	0.485427	0.401243	Red	0.8	-1.25	-0.321928	0.391002	Red	0.8	-1.25	-0.321928	0.391002	Red	1.6	1.6	0.678072	0.178285	Green
AIDKCPCB_03530	Levansucrase and sucrase synthesis operon antiterminator	5.66276	32011	2	2	0.312393	2.3726e-05	10	0	0	0	0	1	0	1	0	1	1	2	1	1	1	1	0	0	0	0	0	2	2	1	0.391002	Green	2.25	2.25	1.16993	0.278319	Green	1.25	1.25	0.321928	0.391002	Red	1	1	0	0	Orange
AIDKCPCB_02392	Putative acetyl-CoA C-acetyltransferase YhfS	7.61174	38429	2	2	0.312264	2.37162e-05	12	0	1	1	1	1	1	0	0	0	1	0	0	0	1	2	0	0	1	1	1	1.5	1.5	0.584963	0.18169	Green	2.25	2.25	1.16993	0.0153924	Blue	1.75	1.75	0.807355	0.0576689	Green	1	1	0	0	Orange
AIDKCPCB_00721	PTS system trehalose-specific EIIBC component	8.65248	51316	2	2	0.311794	2.36805e-05	16	0	2	0	0	1	2	0	0	1	0	1	0	2	2	2	1	0	1	0	1	0.857143	-1.16667	-0.222392	0.53744	Red	0.714286	-1.4	-0.485427	0.207031	Red	1	1	0	1	Red	1	1	0	1	Red
AIDKCPCB_00135	Ribosomal RNA small subunit methyltransferase C	6.60228	22491	2	5	0.311236	2.36381e-05	7	0	2	0	0	1	0	0	0	1	1	0	0	0	1	0	0	0	0	1	0	1.16667	1.16667	0.222392	0.73038	Red	1	1	0	1	Red	1.83333	1.83333	0.874469	0.0827369	Green	1	1	0	1	Red
AIDKCPCB_01655	putative protein YuaB	9.22658	19355	2	2	0.309997	2.3544e-05	6	2	0	0	0	0	0	0	0	2	0	0	0	1	0	0	0	1	0	0	0	0.833333	-1.2	-0.263034	0.675809	Red	1	1	0	1	Red	0.833333	-1.2	-0.263034	0.675809	Red	0.833333	-1.2	-0.263034	0.675809	Red
AIDKCPCB_02485	hypothetical protein	4.85393	38915	2	3	0.308364	2.342e-05	12	0	0	1	1	0	0	1	0	0	3	1	0	0	1	1	0	0	2	1	0	0.666667	-1.5	-0.584963	0.391002	Green	1	1	0	1	Red	0.833333	-1.2	-0.263034	0.675809	Red	0.833333	-1.2	-0.263034	0.675809	Red
AIDKCPCB_02114	hypothetical protein	7.2553	35796	2	2	0.307297	2.33389e-05	11	0	1	0	0	1	2	0	0	0	1	0	1	0	2	1	0	1	1	0	0	0.833333	-1.2	-0.263034	0.53744	Red	1.33333	1.33333	0.415037	0.548653	Red	1	1	0	1	Red	1.16667	1.16667	0.222392	0.673694	Red
AIDKCPCB_00365	hypothetical protein	8.26215	39578	2	2	0.303199	2.30277e-05	12	0	0	0	0	1	0	0	0	1	0	1	0	1	1	1	1	2	1	1	1	1.4	1.4	0.485427	0.401243	Red	1.2	1.2	0.263034	0.53744	Red	1.4	1.4	0.485427	0.401243	Red	1.2	1.2	0.263034	0.53744	Red
AIDKCPCB_00923	putative multidrug resistance ABC transporter ATP-binding/permease protein YheH	6.73376	75966	4	5	0.302767	2.29949e-05	23	2	0	1	2	2	1	0	1	0	0	1	0	2	2	1	4	1	0	2	1	1.25	1.25	0.321928	0.391002	Red	1.5	1.5	0.584963	0.18169	Green	2	2	1	0	Blue	2.25	2.25	1.16993	0.0153924	Blue
AIDKCPCB_02125	Pantothenate kinase	5.27723	36705	2	2	0.299687	2.2761e-05	11	0	1	0	1	0	0	2	0	1	1	0	0	1	0	1	0	0	2	1	0	0.888889	-1.125	-0.169925	0.705184	Red	0.555556	-1.8	-0.847997	0.129409	Green	1.44444	1.44444	0.530515	0.255975	Red	0.888889	-1.125	-0.169925	0.705184	Red
AIDKCPCB_02660	putative peptidase	4.69506	23455	2	3	0.298444	2.26666e-05	7	0	1	0	0	1	0	1	0	0	0	0	0	0	0	2	0	0	1	1	0	1	1	0	1	Red	1	1	0	1	Red	1	1	0	1	Red	1.16667	1.16667	0.222392	0.673694	Red
AIDKCPCB_03521	NAD(P)-dependent benzaldehyde dehydrogenase	6.89881	50805	2	4	0.295247	2.24237e-05	15	0	2	2	1	2	0	0	1	0	0	0	0	0	1	1	0	0	1	2	2	1.2	1.2	0.263034	0.53744	Red	0.8	-1.25	-0.321928	0.391002	Red	1.2	1.2	0.263034	0.675809	Red	1.2	1.2	0.263034	0.53744	Red
AIDKCPCB_02328	hypothetical protein	5.06106	27783	2	2	0.287946	2.18693e-05	8	0	0	0	0	0	0	1	0	1	0	2	0	1	0	1	0	0	1	1	0	0.777778	-1.28571	-0.36257	0.488053	Red	0.444444	-2.25	-1.16993	0.079605	Green	0.666667	-1.5	-0.584963	0.238225	Green	1	1	0	1	Red
AIDKCPCB_00735	Ca(2+)/H(+) antiporter ChaA	5.03366	38240	2	2	0.287657	2.18473e-05	11	0	0	0	0	2	0	0	0	1	0	0	1	0	1	1	1	1	1	0	2	1.25	1.25	0.321928	0.391002	Red	1.75	1.75	0.807355	0.21517	Green	1.5	1.5	0.584963	0.18169	Green	1.5	1.5	0.584963	0.18169	Green
AIDKCPCB_03731	Adenosyl-chloride synthase	5.67303	31687	2	2	0.284028	2.15717e-05	9	0	0	0	1	1	1	0	0	2	1	0	0	1	1	0	0	0	1	0	0	1.5	1.5	0.584963	0.391002	Green	1.5	1.5	0.584963	0.18169	Green	1.75	1.75	0.807355	0.0576689	Green	2	2	1	0.0917211	Green
AIDKCPCB_01582	Flagellar biosynthesis protein FlhA	4.66654	74104	3	3	0.283386	2.15229e-05	21	2	1	1	1	0	0	0	2	1	2	1	0	0	1	2	3	2	0	1	1	1.2	1.2	0.263034	0.53744	Red	1.4	1.4	0.485427	0.401243	Red	1.2	1.2	0.263034	0.53744	Red	1	1	0	1	Red
AIDKCPCB_00363	Acetophenone carboxylase gamma subunit	5.85194	75795	2	4	0.277063	2.10427e-05	21	0	1	2	2	2	1	1	2	0	1	1	0	1	3	1	0	0	1	1	1	0.666667	-1.5	-0.584963	0.244615	Green	0.888889	-1.125	-0.169925	0.623929	Red	1.11111	1.11111	0.152003	0.736783	Red	0.888889	-1.125	-0.169925	0.623929	Red
AIDKCPCB_00882	Purine catabolism regulatory protein	5.71648	61642	2	3	0.275786	2.09457e-05	17	1	1	2	1	1	1	1	1	0	1	0	0	0	1	1	2	0	1	0	2	1.11111	1.11111	0.152003	0.673694	Red	0.666667	-1.5	-0.584963	0.238225	Green	1	1	0	1	Red	0.777778	-1.28571	-0.36257	0.401243	Red
AIDKCPCB_03307	IMPACT family member YigZ	5.64967	25418	2	2	0.275395	2.09161e-05	7	0	0	0	0	1	0	0	0	0	1	1	1	0	0	2	0	0	1	0	0	0.888889	-1.125	-0.169925	0.391002	Red	0.555556	-1.8	-0.847997	0.0300197	Blue	0.888889	-1.125	-0.169925	0.623929	Red	0.777778	-1.28571	-0.36257	0.401243	Red
AIDKCPCB_01473	hypothetical protein	5.67369	44570	3	4	0.269239	2.04485e-05	12	0	0	0	0	1	0	2	0	3	1	1	0	0	0	0	1	0	2	1	0	1.25	1.25	0.321928	0.391002	Red	1.75	1.75	0.807355	0.0576689	Green	1.5	1.5	0.584963	0.391002	Green	1.25	1.25	0.321928	0.391002	Red
AIDKCPCB_00225	putative protein SkfG	4.70022	18775	2	2	0.266312	2.02261e-05	5	0	0	0	0	1	1	0	0	0	1	2	0	0	0	0	0	0	0	0	0	1.75	1.75	0.807355	0.21517	Green	2.25	2.25	1.16993	0.141122	Green	1.25	1.25	0.321928	0.391002	Red	1.75	1.75	0.807355	0.21517	Green
AIDKCPCB_03712	hypothetical protein	7.72732	64097	3	5	0.265223	2.01435e-05	17	3	2	2	2	0	1	0	1	0	0	0	0	0	2	0	2	1	0	0	1	1.5	1.5	0.584963	0.18169	Green	1.75	1.75	0.807355	0.21517	Green	1	1	0	0	Orange	1	1	0	0	Orange
AIDKCPCB_02352	Arabinose metabolism transcriptional repressor	5.71489	41603	2	3	0.264404	2.00813e-05	11	0	1	1	0	0	0	0	1	1	0	1	0	0	1	2	0	0	1	1	1	0.461538	-2.16667	-1.11548	0.00395758	Blue	0.307692	-3.25	-1.70044	0.00289581	Blue	0.615385	-1.625	-0.70044	0.11638	Green	0.461538	-2.16667	-1.11548	0.00395758	Blue
AIDKCPCB_00177	Energy-coupling factor transporter transmembrane protein EcfT	9.77246	30407	2	2	0.263097	1.9982e-05	8	0	0	1	0	0	0	0	0	0	0	1	0	1	0	0	1	2	1	0	1	0.833333	-1.2	-0.263034	0.53744	Red	1	1	0	1	Red	1.16667	1.16667	0.222392	0.673694	Red	1.16667	1.16667	0.222392	0.53744	Red
AIDKCPCB_01702	Quinone oxidoreductase 2	5.58496	30460	3	5	0.26264	1.99473e-05	8	0	0	0	0	0	0	3	0	1	0	2	1	0	0	0	0	0	1	0	0	0.8	-1.25	-0.321928	0.391002	Red	1	1	0	1	Red	1.2	1.2	0.263034	0.53744	Red	1.6	1.6	0.678072	0.178285	Green
AIDKCPCB_03477	Penicillin-binding protein 2D	9.03704	76775	2	3	0.260501	1.97849e-05	20	0	1	2	2	1	1	1	1	0	1	1	1	1	1	1	1	0	1	1	2	1.75	1.75	0.807355	0.391002	Green	2	2	1	0.0917211	Green	1	1	0	0	Orange	1.25	1.25	0.321928	0.391002	Red
AIDKCPCB_01676	Sporulation-specific N-acetylmuramoyl-L-alanine amidase	9.21983	27196	2	3	0.257391	1.95486e-05	7	0	0	0	0	0	0	3	0	0	0	2	0	0	0	0	0	0	1	1	0	0.888889	-1.125	-0.169925	0.637618	Red	0.777778	-1.28571	-0.36257	0.401243	Red	0.888889	-1.125	-0.169925	0.637618	Red	0.888889	-1.125	-0.169925	0.705184	Red
AIDKCPCB_00394	putative amino-acid import ATP-binding protein YxeO	5.90658	27314	3	3	0.256279	1.94642e-05	7	0	0	0	0	0	1	2	0	0	0	3	0	0	0	0	0	0	0	1	0	1.75	1.75	0.807355	0.391002	Green	1.5	1.5	0.584963	0.391002	Green	1	1	0	0	Orange	1.5	1.5	0.584963	0.18169	Green
AIDKCPCB_02665	Lipid II flippase MurJ	9.87428	59171	2	2	0.253503	1.92533e-05	15	1	0	0	0	0	0	0	1	1	1	1	1	1	2	1	1	1	1	1	1	1.75	1.75	0.807355	0.21517	Green	1.75	1.75	0.807355	0.391002	Green	1	1	0	0	Orange	1.25	1.25	0.321928	0.391002	Red
AIDKCPCB_03385	hypothetical protein	6.43416	15793	2	3	0.253277	1.92362e-05	4	0	1	0	0	1	0	0	0	2	0	0	0	0	0	0	0	0	0	0	0	1	1	0	1	Red	1.6	1.6	0.678072	0.0576689	Green	1.8	1.8	0.847997	0.0300197	Blue	1.6	1.6	0.678072	0.0576689	Green
AIDKCPCB_03554	Thiamine-phosphate synthase	5.1385	23912	2	2	0.25092	1.90572e-05	6	0	0	0	0	0	1	1	0	1	1	2	0	0	0	0	0	0	0	0	0	1	1	0	1	Red	1.2	1.2	0.263034	0.675809	Red	0.8	-1.25	-0.321928	0.391002	Red	0.8	-1.25	-0.321928	0.391002	Red
AIDKCPCB_00786	putative protein YfhH	4.9257	12100	2	2	0.247934	1.88304e-05	3	0	0	0	0	0	0	0	0	0	0	2	1	0	0	0	0	0	0	0	0	1.5	1.5	0.584963	0.18169	Green	2	2	1	0.0917211	Green	1	1	0	0	Orange	1	1	0	0	Orange
AIDKCPCB_02139	6-phospho-beta-glucosidase GmuD	5.20684	54342	2	3	0.239226	1.8169e-05	13	0	1	1	1	0	1	0	1	0	0	0	2	1	0	0	2	2	0	0	1	1	1	0	0	Orange	1.75	1.75	0.807355	0.21517	Green	1	1	0	0	Orange	1	1	0	0	Orange
AIDKCPCB_01312	hypothetical protein	8.24329	37867	2	2	0.237674	1.80511e-05	9	0	0	1	1	0	0	0	1	0	1	0	1	0	0	0	0	2	0	0	2	0.857143	-1.16667	-0.222392	0.53744	Red	0.857143	-1.16667	-0.222392	0.675809	Red	1	1	0	1	Red	1	1	0	1	Red
AIDKCPCB_01357	HTH-type transcriptional regulator ArgP	5.90587	33897	2	4	0.236009	1.79247e-05	8	0	0	0	0	0	0	1	0	2	0	1	0	1	0	0	0	0	2	1	0	0.833333	-1.2	-0.263034	0.53744	Red	1	1	0	1	Red	0.666667	-1.5	-0.584963	0.18169	Green	1.33333	1.33333	0.415037	0.478009	Red
AIDKCPCB_02291	hypothetical protein	5.13385	46736	3	3	0.235365	1.78757e-05	11	0	3	1	1	0	0	1	1	1	0	0	0	1	1	0	0	0	0	0	1	1.25	1.25	0.321928	0.391002	Red	1.75	1.75	0.807355	0.21517	Green	1.25	1.25	0.321928	0.391002	Red	1.75	1.75	0.807355	0.21517	Green
AIDKCPCB_02984	Sensor histidine kinase CssS	6.00892	51426	2	2	0.233345	1.77224e-05	12	0	0	0	1	1	1	0	0	0	1	0	1	1	1	1	0	1	0	2	1	0.666667	-1.5	-0.584963	0.336716	Green	0.555556	-1.8	-0.847997	0.215036	Green	0.666667	-1.5	-0.584963	0.336716	Green	0.555556	-1.8	-0.847997	0.215036	Green
AIDKCPCB_00408	Copper transport protein YcnJ	9.11928	60163	3	4	0.232701	1.76735e-05	14	0	0	0	0	0	0	0	0	0	0	0	1	1	3	2	1	1	1	3	1	1.2	1.2	0.263034	0.53744	Red	1.2	1.2	0.263034	0.53744	Red	1.4	1.4	0.485427	0.207031	Red	1.6	1.6	0.678072	0.178285	Green
AIDKCPCB_01498	Orotidine 5'-phosphate decarboxylase	5.6466	25862	2	3	0.232001	1.76203e-05	6	0	1	0	1	2	0	0	0	1	0	1	0	0	0	0	0	0	0	0	0	1	1	0	0	Orange	1.25	1.25	0.321928	0.391002	Red	2.75	2.75	1.45943	0.0353528	Blue	2.5	2.5	1.32193	0.0576689	Green
AIDKCPCB_01219	hypothetical protein	4.62242	17423	2	2	0.229582	1.74365e-05	4	0	0	0	0	0	0	0	0	0	0	1	0	0	1	0	0	0	2	0	0	1	1	0	1	Red	1	1	0	1	Red	0.666667	-1.5	-0.584963	0.18169	Green	0.666667	-1.5	-0.584963	0.18169	Green
AIDKCPCB_02972	putative acyl-CoA dehydrogenase	5.34128	65383	2	4	0.229417	1.74241e-05	15	0	0	0	1	0	2	1	1	1	1	1	1	1	1	1	0	0	2	1	0	1	1	0	0	Orange	1.25	1.25	0.321928	0.391002	Red	1.25	1.25	0.321928	0.391002	Red	1.5	1.5	0.584963	0.391002	Green
AIDKCPCB_02423	K(+)/H(+) antiporter subunit KhtT	4.93086	18311	2	2	0.218448	1.65909e-05	4	0	0	0	0	0	0	1	0	0	2	1	0	0	0	0	0	0	0	0	0	1.6	1.6	0.678072	0.178285	Green	1.6	1.6	0.678072	0.0576689	Green	1.4	1.4	0.485427	0.207031	Red	1.4	1.4	0.485427	0.401243	Red
AIDKCPCB_00176	Energy-coupling factor transporter ATP-binding protein EcfA2	5.88603	32243	2	2	0.217101	1.64887e-05	7	0	1	0	0	2	1	2	0	0	0	0	0	0	0	0	0	0	1	0	0	1.25	1.25	0.321928	0.391002	Red	1.75	1.75	0.807355	0.21517	Green	1	1	0	0	Orange	1	1	0	0	Orange
AIDKCPCB_00671	hypothetical protein	4.95131	41701	3	3	0.215822	1.63915e-05	9	0	0	0	0	0	0	1	0	0	0	1	0	3	1	1	0	0	1	1	0	1.8	1.8	0.847997	0.129409	Green	0.8	-1.25	-0.321928	0.391002	Red	0.8	-1.25	-0.321928	0.391002	Red	1	1	0	1	Red
AIDKCPCB_00918	NAD-dependent protein deacetylase	6.05671	27857	2	2	0.215386	1.63584e-05	6	0	0	0	0	2	1	1	0	0	1	0	0	0	0	0	0	1	0	0	0	1.25	1.25	0.321928	0.391002	Red	1.25	1.25	0.321928	0.391002	Red	2.25	2.25	1.16993	0.141122	Green	1.5	1.5	0.584963	0.18169	Green
AIDKCPCB_02700	Protein YrdA	6.509	18767	2	3	0.21314	1.61878e-05	4	0	0	0	0	0	0	2	0	0	0	0	0	0	1	0	0	0	0	1	0	2	2	1	0.0917211	Green	1.25	1.25	0.321928	0.391002	Red	1	1	0	0	Orange	1.25	1.25	0.321928	0.391002	Red
AIDKCPCB_01564	Flagellar motor switch protein FliG	4.68249	38187	2	3	0.209495	1.5911e-05	8	0	0	0	0	0	0	1	0	1	0	2	1	1	0	0	0	0	1	1	0	1.5	1.5	0.584963	0.391002	Green	1	1	0	0	Orange	1.25	1.25	0.321928	0.391002	Red	1.25	1.25	0.321928	0.391002	Red
AIDKCPCB_01846	Dimethyl sulfoxide reductase DmsA	5.91236	76419	2	2	0.209372	1.59016e-05	16	0	0	2	0	2	1	1	0	0	1	0	0	1	2	1	1	1	1	1	1	1.25	1.25	0.321928	0.391002	Red	2	2	1	0.0917211	Green	1.25	1.25	0.321928	0.391002	Red	1.5	1.5	0.584963	0.18169	Green
AIDKCPCB_03275	Carboxy-terminal processing protease CtpB	8.63132	53119	2	2	0.207082	1.57277e-05	11	0	0	0	1	1	0	1	0	0	0	1	0	0	1	1	2	0	1	1	1	1.33333	1.33333	0.415037	0.469123	Red	0.833333	-1.2	-0.263034	0.675809	Red	1.5	1.5	0.584963	0.244615	Green	1.33333	1.33333	0.415037	0.391002	Red
AIDKCPCB_01826	Multidrug export protein MepA	9.36158	49651	2	2	0.201406	1.52966e-05	10	0	0	0	0	1	0	0	1	0	1	1	0	1	1	1	1	0	2	0	0	1.2	1.2	0.263034	0.53744	Red	1	1	0	1	Red	1.6	1.6	0.678072	0.178285	Green	1.4	1.4	0.485427	0.207031	Red
AIDKCPCB_02184	Transcription antitermination protein NusB	4.82975	15110	2	2	0.198544	1.50793e-05	3	0	0	0	0	0	0	1	0	0	0	2	0	0	0	0	0	0	0	0	0	1.5	1.5	0.584963	0.18169	Green	1.5	1.5	0.584963	0.18169	Green	2	2	1	0	Blue	1.5	1.5	0.584963	0.391002	Green
AIDKCPCB_02981	hypothetical protein	9.50317	30986	2	2	0.193636	1.47065e-05	6	0	0	0	0	0	0	2	0	1	0	1	0	0	0	1	0	0	0	1	0	1.25	1.25	0.321928	0.391002	Red	1.5	1.5	0.584963	0.391002	Green	1	1	0	0	Orange	1	1	0	0	Orange
AIDKCPCB_00390	Nitrilotriacetate monooxygenase component A	5.25285	48996	5	6	0.183688	1.3951e-05	9	0	0	0	0	1	0	1	1	0	0	5	0	0	0	0	0	0	1	0	0	1.5	1.5	0.584963	0.391002	Green	1.5	1.5	0.584963	0.18169	Green	1.25	1.25	0.321928	0.391002	Red	1.25	1.25	0.321928	0.391002	Red
AIDKCPCB_02439	Phosphomethylpyrimidine synthase	5.82459	66036	3	4	0.181719	1.38014e-05	12	0	1	1	3	0	0	0	0	0	0	0	0	0	1	1	2	0	0	0	3	1.75	1.75	0.807355	0.0576689	Green	2.25	2.25	1.16993	0.391002	Green	1	1	0	0	Orange	1.25	1.25	0.321928	0.391002	Red
AIDKCPCB_01247	N(G)_N(G)-dimethylarginine dimethylaminohydrolase	6.26864	33260	2	2	0.180397	1.3701e-05	6	0	1	2	0	1	1	0	0	0	0	0	0	0	0	0	1	0	0	0	0	0.444444	-2.25	-1.16993	0.141122	Green	0.444444	-2.25	-1.16993	0.141122	Green	0.888889	-1.125	-0.169925	0.752037	Red	0.777778	-1.28571	-0.36257	0.628299	Red
AIDKCPCB_02677	hypothetical protein	5.96394	89448	3	4	0.178875	1.35854e-05	16	0	0	0	2	0	1	1	1	1	0	0	0	0	3	1	1	0	3	1	1	0.857143	-1.16667	-0.222392	0.673694	Red	0.571429	-1.75	-0.807355	0.21517	Green	0.714286	-1.4	-0.485427	0.401243	Red	0.571429	-1.75	-0.807355	0.21517	Green
AIDKCPCB_01845	Putative cytochrome P450 YjiB	5.56328	45061	2	3	0.177537	1.34838e-05	8	0	0	1	0	2	1	0	0	0	0	0	0	0	0	1	1	1	0	1	0	1.16667	1.16667	0.222392	0.675809	Red	0.833333	-1.2	-0.263034	0.675809	Red	1.5	1.5	0.584963	0.388456	Green	1.5	1.5	0.584963	0.388456	Green
AIDKCPCB_01874	ATP-dependent DNA helicase RecQ	6.05794	68103	4	6	0.176204	1.33825e-05	12	0	1	2	2	0	0	0	1	0	0	0	0	0	0	0	2	0	0	0	4	1.4	1.4	0.485427	0.401243	Red	0.8	-1.25	-0.321928	0.391002	Red	1.2	1.2	0.263034	0.53744	Red	1.2	1.2	0.263034	0.53744	Red
AIDKCPCB_01960	GTPase Der	5.6166	138631	5	9	0.173121	1.31484e-05	24	5	1	4	2	1	0	1	1	0	0	1	0	0	2	0	2	2	0	0	2	0.555556	-1.8	-0.847997	0.129409	Green	0.444444	-2.25	-1.16993	0.079605	Green	0.666667	-1.5	-0.584963	0.320281	Green	0.888889	-1.125	-0.169925	0.831897	Red
AIDKCPCB_01604	Anti-sigma-I factor RsgI6	6.07225	47957	2	6	0.166816	1.26695e-05	8	0	1	2	2	1	0	0	0	0	0	0	0	0	0	1	0	1	0	0	0	0.4375	-2.28571	-1.19265	0.0866119	Green	0.3125	-3.2	-1.67807	0.0525529	Green	0.5	-2	-1	0.122496	Green	0.5	-2	-1	0.122496	Green
AIDKCPCB_03680	Glycerate 2-kinase	5.11299	39047	2	3	0.153661	1.16704e-05	6	0	1	0	0	2	0	0	0	0	0	0	0	1	0	2	0	0	0	0	0	0.555556	-1.8	-0.847997	0.129409	Green	0.444444	-2.25	-1.16993	0.079605	Green	0.555556	-1.8	-0.847997	0.129409	Green	0.555556	-1.8	-0.847997	0.129409	Green
AIDKCPCB_03737	Two-component system WalR/WalK regulatory protein YycI	5.12582	32783	2	3	0.152518	1.15836e-05	5	0	0	0	0	0	1	1	0	2	0	0	0	1	0	0	0	0	0	0	0	1.2	1.2	0.263034	0.675809	Red	0.8	-1.25	-0.321928	0.391002	Red	1.4	1.4	0.485427	0.401243	Red	0.8	-1.25	-0.321928	0.391002	Red
AIDKCPCB_03455	Sporulation initiation phosphotransferase F	4.79111	14218	2	2	0.140667	1.06835e-05	2	0	0	0	0	0	0	0	0	0	0	2	0	0	0	0	0	0	0	0	0	1.5	1.5	0.584963	0.18169	Green	1.5	1.5	0.584963	0.391002	Green	1.25	1.25	0.321928	0.391002	Red	1	1	0	0	Orange
AIDKCPCB_00658	PTS system maltose-specific EIICB component	8.15287	58757	2	2	0.136154	1.03408e-05	8	0	0	1	0	0	0	0	0	0	0	1	0	0	2	0	1	1	0	1	1	1	1	0	0	Orange	1.5	1.5	0.584963	0.391002	Green	1	1	0	0	Orange	1	1	0	0	Orange
AIDKCPCB_03777	Putative hydrolase MhqD	5.2645	22464	2	2	0.133547	1.01428e-05	3	0	0	0	0	1	0	0	0	0	0	2	0	0	0	0	0	0	0	0	0	0.8	-1.25	-0.321928	0.391002	Red	1	1	0	1	Red	1.4	1.4	0.485427	0.401243	Red	1.4	1.4	0.485427	0.207031	Red
AIDKCPCB_03549	Ubiquinone biosynthesis O-methyltransferase	5.86272	26215	2	2	0.114438	8.69149e-06	3	2	0	0	0	0	0	0	0	1	0	0	0	0	0	0	0	0	0	0	0	1.25	1.25	0.321928	0.391002	Red	1.5	1.5	0.584963	0.391002	Green	1	1	0	0	Orange	1	1	0	0	Orange
AIDKCPCB_00284	6-aminohexanoate-cyclic-dimer hydrolase	5.71719	53442	3	4	0.112271	8.52691e-06	6	0	0	0	0	0	0	1	0	1	0	0	0	0	0	0	0	0	3	1	0	0.666667	-1.5	-0.584963	0.391002	Green	0.833333	-1.2	-0.263034	0.675809	Red	0.666667	-1.5	-0.584963	0.391002	Green	0.666667	-1.5	-0.584963	0.391002	Green
AIDKCPCB_03281	hypothetical protein	7.01086	29747	2	2	0.100851	7.65951e-06	3	0	0	0	0	2	0	0	0	0	1	0	0	0	0	0	0	0	0	0	0	1.25	1.25	0.321928	0.391002	Red	1.25	1.25	0.321928	0.391002	Red	1	1	0	0	Orange	2	2	1	0.252215	Green
AIDKCPCB_01621	Dipicolinate synthase subunit A	5.30897	32300	2	2	0.0928793	7.0541e-06	3	0	0	0	0	2	1	0	0	0	0	0	0	0	0	0	0	0	0	0	0	1.5	1.5	0.584963	0.391002	Green	1.25	1.25	0.321928	0.391002	Red	1	1	0	0	Orange	1	1	0	0	Orange
AIDKCPCB_02974	putative 3-hydroxyacyl-CoA dehydrogenase	6.20531	87664	3	4	0.0912575	6.93093e-06	8	0	0	0	0	0	1	0	0	0	2	0	0	0	3	0	0	1	1	0	0	1.75	1.75	0.807355	0.21517	Green	1	1	0	0	Orange	1	1	0	0	Orange	1	1	0	0	Orange
AIDKCPCB_01449	putative 2-dehydropantoate 2-reductase	6.39736	33629	2	2	0.0892087	6.77533e-06	3	0	0	0	0	0	1	0	0	0	0	0	0	0	0	0	0	0	0	2	0	1.25	1.25	0.321928	0.391002	Red	1.5	1.5	0.584963	0.391002	Green	1.75	1.75	0.807355	0.391002	Green	1.5	1.5	0.584963	0.18169	Green
AIDKCPCB_02234	Lipoteichoic acid synthase 1	5.51896	74128	2	2	0.0809411	6.14741e-06	6	0	1	0	2	0	1	0	0	0	0	0	0	1	1	0	0	0	0	0	0	1.25	1.25	0.321928	0.391002	Red	1	1	0	0	Orange	1	1	0	0	Orange	1.5	1.5	0.584963	0.391002	Green
AIDKCPCB_01155	Glutathione-regulated potassium-efflux system protein KefB	6.12419	67608	2	2	0.0739557	5.61688e-06	5	0	0	0	0	0	0	0	0	0	0	0	0	0	0	1	0	2	0	0	2	0.714286	-1.4	-0.485427	0.401243	Red	0.571429	-1.75	-0.807355	0.21517	Green	0.857143	-1.16667	-0.222392	0.673694	Red	0.571429	-1.75	-0.807355	0.21517	Green
AIDKCPCB_01601	DNA polymerase III PolC-type	5.40288	162687	3	3	0.0737613	5.60211e-06	12	2	0	0	1	0	0	0	0	0	0	1	0	1	1	1	3	1	0	1	0	1	1	0	0	Orange	1	1	0	0	Orange	1.25	1.25	0.321928	0.391002	Red	2	2	1	0.18169	Green
AIDKCPCB_00725	Trifunctional nucleotide phosphoesterase protein YfkN	6.12296	155982	3	4	0.070521	5.35601e-06	11	0	0	1	2	0	0	0	0	0	0	0	0	0	1	0	3	0	1	1	2	0.571429	-1.75	-0.807355	0.21517	Green	0.714286	-1.4	-0.485427	0.401243	Red	1.42857	1.42857	0.514573	0.320281	Red	0.857143	-1.16667	-0.222392	0.673694	Red
AIDKCPCB_03106	Vitamin B12 import ATP-binding protein BtuD	8.59401	59556	2	2	0.0671637	5.10103e-06	4	0	0	0	0	0	0	2	0	0	0	0	0	0	2	0	0	0	0	0	0	0.571429	-1.75	-0.807355	0.21517	Green	0.571429	-1.75	-0.807355	0.21517	Green	1.14286	1.14286	0.192645	0.780872	Red	1.14286	1.14286	0.192645	0.705184	Red
AIDKCPCB_03670	Cyclodextrin-binding protein	5.6855	45779	2	2	0.0655322	4.97712e-06	3	0	0	0	0	0	0	2	0	0	0	1	0	0	0	0	0	0	0	0	0	1.5	1.5	0.584963	0.391002	Green	1	1	0	0	Orange	1.5	1.5	0.584963	0.391002	Green	1	1	0	0	Orange
AIDKCPCB_00637	D-alanine--poly(phosphoribitol) ligase subunit 1	5.1749	341909	5	7	0.0497208	3.77626e-06	17	2	1	3	5	0	0	0	0	0	0	0	0	0	0	0	2	1	2	0	1	1.5	1.5	0.584963	0.391002	Green	1.25	1.25	0.321928	0.391002	Red	1	1	0	0	Orange	1	1	0	0	Orange
AIDKCPCB_00999	ATP-dependent helicase/deoxyribonuclease subunit B	5.30933	134642	2	3	0.0371355	2.82041e-06	5	2	0	0	1	0	0	0	0	0	0	0	0	0	0	0	0	1	1	0	0	0.266667	-3.75	-1.90689	0.0485669	Blue	0.266667	-3.75	-1.90689	0.0485669	Blue	0.4	-2.5	-1.32193	0.0738337	Green	0.533333	-1.875	-0.906891	0.133098	Green
AIDKCPCB_01000	ATP-dependent helicase/nuclease subunit A	5.23583	142422	2	4	0.0351069	2.66634e-06	5	2	0	1	1	0	0	0	0	0	0	0	0	1	0	0	0	0	0	0	0	0.571429	-1.75	-0.807355	0.21517	Green	0.571429	-1.75	-0.807355	0.21517	Green	0.571429	-1.75	-0.807355	0.21517	Green	0.857143	-1.16667	-0.222392	0.673694	Red
																													0.5	-2	-1	0.0917211	Green	0.5	-2	-1	0.0917211	Green	0.625	-1.6	-0.678072	0.178285	Green	0.5	-2	-1	0.0917211	Green
[truncated: 1 more columns]
