# Supplementary material for: UV-C and hydration state drive pulsed light-induced proteome damage in Bacillus pumilus spores
Source: Front Microbiol. 2025 Apr 9;16:1579161. doi: 10.3389/fmicb.2025.1579161 (PMC12017682; doi:10.3389/fmicb.2025.1579161)
Supplement: Supplementary file 5 [file Table_5.XLSX]

## Sheet: Table S5
Table S5. Bacillus pumilus proteins whose abundance decreased after PL treatment when spores are suspended in water, along with their annotations.
Protein accession	Functional description	Bacillus pumilus SAFR-032 homologs	Gene Names (primary)	Protein names	Gene Ontology (GO)	Protein type	PL-treated F5		PL-treated 2F5		UVC-treated F5		UVC-treated 2F5
							Log2(FC)	p value	Log2(FC)	p value	Log2(FC)	p value	Log2(FC)	p value
AIDKCPCB_01039	hypothetical protein	A8FBV0		DUF2179 domain-containing protein	plasma membrane [GO:0005886]	Membrane	-1.41504	0.0377496	-1.41504	0.0377496	-1.41504	0.0377496	-1.41504	0.0377496
AIDKCPCB_03768	Cyclic-di-AMP phosphodiesterase GdpP	A8FJD3		Cyclic-di-AMP phosphodiesterase (EC 3.1.4.-)	plasma membrane [GO:0005886]; cyclic-di-AMP phosphodiesterase activity [GO:0106409]; hydrolase activity [GO:0016787]; metal ion binding [GO:0046872]; nucleic acid binding [GO:0003676]	Membrane	-1.25376	0.0640763	-1.49476	0.03771	-1.36923	0.0414893	-1.25376	0.0640763
AIDKCPCB_00907	putative anti-sigma-M factor YhdL	A8FBG8		Anti-sigma factor	membrane [GO:0016020]	Membrane	-1.58496	0.0248175	-2	0.0350987	-2	0.0350987	-2	0.0350987
AIDKCPCB_00659	Maltose-6'-phosphate glucosidase MalH	A8FAT6		6-phospho-alpha-glucosidase	membrane [GO:0016020]; hydrolase activity, hydrolyzing O-glycosyl compounds [GO:0004553]; metal ion binding [GO:0046872]; oxidoreductase activity, acting on the CH-OH group of donors, NAD or NADP as acceptor [GO:0016616]; carbohydrate metabolic process [GO:0005975]	Membrane	-1.80735	0.00331676	-1.69188	0.000438313	-1.39232	0.00220508	-1.48543	0.000385068
AIDKCPCB_02285	Cyclic-di-AMP phosphodiesterase PgpH	A8FFB7		HD domain-containing protein	membrane [GO:0016020]	Membrane	-1.70044	0.0332046	-0.612977	0.357513	-0.452512	0.366918	-1.89308	0.0286094
AIDKCPCB_00087	Foldase protein PrsA 2	A8F939		peptidylprolyl isomerase (EC 5.2.1.8)	membrane [GO:0016020]; peptidyl-prolyl cis-trans isomerase activity [GO:0003755]	Membrane	-1.41504	0.0377496	-1.41504	0.0377496	-1.41504	0.0377496	-1.41504	0.0377496
AIDKCPCB_01433	hypothetical protein	A8FCV4		CAP domain-containing protein	membrane [GO:0016020]	Membrane	-0.667425	0.102258	-1.05445	0.0255316	-1.05445	0.100238	-1.16993	0.0241101
AIDKCPCB_00165	Protein translocase subunit SecY	A8F9A5	secY	Protein translocase subunit SecY	plasma membrane [GO:0005886]; intracellular protein transmembrane transport [GO:0065002]; protein targeting [GO:0006605]; protein transport by the Sec complex [GO:0043952]	Membrane	-1	0.0474207	-0.415037	0.386809	-0.678072	0.273893	-1	0.0474207
AIDKCPCB_02427	Protein with Duf-421 domain	A8FFQ6		YetF C-terminal domain-containing protein	plasma membrane [GO:0005886]	Membrane	-1.70044	0.00312559	-1.11548	0.0356527	-1.11548	0.0356527	-1.37851	0.00481268
AIDKCPCB_01829	Protein with Duf-421 domain	A8FE13		DUF421 domain-containing protein	plasma membrane [GO:0005886]	Membrane	-1	0	-0.263034	0.42265	-0.584963	0.183503	-1	0
AIDKCPCB_02770	Inner membrane protein YqiK	A8FGM0		Band 7 domain-containing protein	membrane [GO:0016020]	Membrane	-0.949374	0.0266887	-0.807355	0.0377496	-1.63743	0.0105835	-1.10692	0.0357378
AIDKCPCB_00213	Cyclic di-AMP synthase CdaA	A8F9E4	dacA	Diadenylate cyclase (DAC) (EC 2.7.7.85) (Cyclic-di-AMP synthase) (c-di-AMP synthase)	plasma membrane [GO:0005886]; adenylate cyclase activity [GO:0004016]; ATP binding [GO:0005524]; diadenylate cyclase activity [GO:0106408]; cAMP biosynthetic process [GO:0006171]; second-messenger-mediated signaling [GO:0019932]	Membrane	-0.777608	0.0377496	-0.584963	0.057191	-1	0.0741799	-1	0
AIDKCPCB_02038	YEGIA containing protein	A8FEM0		YIEGIA domain-containing protein	membrane [GO:0016020]	Membrane	-2.926	0.00797395	-2.078	0.0062257	-1.926	0.0115324	-2.66297	0.0124586
AIDKCPCB_02599	hypothetical protein	A8FG76		RDD domain-containing protein	membrane [GO:0016020]	Membrane	-1.45943	0.0077626	-1.45943	0.0077626	-0.652077	0.0474207	-0.874469	0.0377496
AIDKCPCB_01274	Magnesium transporter MgtE	A8FCE2		Magnesium transporter MgtE	plasma membrane [GO:0005886]; magnesium ion transmembrane transporter activity [GO:0015095]; metal ion binding [GO:0046872]	Membrane	-1.16993	0.0377496	-0.847997	0.057191	-1.58496	0	-1.16993	0.0377496
AIDKCPCB_01383	Signal peptidase I T	A8FCQ3		Signal peptidase I (EC 3.4.21.89)	plasma membrane [GO:0005886]; serine-type endopeptidase activity [GO:0004252]; signal peptide processing [GO:0006465]	Membrane	-0.736966	0.057191	-1	0.0241101	-1	0.0241101	-1.32193	0.0132356
AIDKCPCB_03779	hypothetical protein	A8FJE3		Glycine/betaine ABC transporter permease	ATP-binding cassette (ABC) transporter complex [GO:0043190]; transmembrane transporter activity [GO:0022857]; response to stress [GO:0006950]	Membrane	-1	0.0474207	-1.41504	0.0377496	-1.41504	0.0377496	-1	0.0474207
AIDKCPCB_02737	1_4-dihydroxy-2-naphthoate octaprenyltransferase	A8FGL1	menA	1,4-dihydroxy-2-naphthoate octaprenyltransferase (DHNA-octaprenyltransferase) (EC 2.5.1.74)	plasma membrane [GO:0005886]; 1,4-dihydroxy-2-naphthoate octaprenyltransferase activity [GO:0046428]; menaquinone biosynthetic process [GO:0009234]	Membrane	-0.263034	0.42265	-1	0	-1	0	-1	0
AIDKCPCB_02249	Penicillin-binding protein H	A8FF80		serine-type D-Ala-D-Ala carboxypeptidase (EC 3.4.16.4)	membrane [GO:0016020]; penicillin binding [GO:0008658]; serine-type D-Ala-D-Ala carboxypeptidase activity [GO:0009002]; peptidoglycan biosynthetic process [GO:0009252]	Membrane	-0.263034	0.666667	-1	0	-0.584963	0.183503	-1	0
AIDKCPCB_02250	hypothetical protein	A8FF81		Major facilitator superfamily (MFS) profile domain-containing protein	plasma membrane [GO:0005886]; transmembrane transporter activity [GO:0022857]	Membrane	-2.07039	0.00388351	-1.39232	0.0228602	-1.39232	0.0228602	-1.58496	0.00506332
AIDKCPCB_02156	Arginine transport system permease protein ArtQ	A8FEY9		Arginine ABC transporter permease	ATP-binding cassette (ABC) transporter complex [GO:0043190]; transmembrane transporter activity [GO:0022857]; nitrogen compound transport [GO:0071705]	Membrane	-1.26303	0.0198039	-2	0	-1.26303	0.0728274	-1.26303	0.0198039
AIDKCPCB_03249	Prolipoprotein diacylglyceryl transferase	A8FHS3	lgt	Phosphatidylglycerol--prolipoprotein diacylglyceryl transferase (EC 2.5.1.145)	plasma membrane [GO:0005886]; phosphatidylglycerol-prolipoprotein diacylglyceryl transferase activity [GO:0008961]; lipoprotein biosynthetic process [GO:0042158]	Membrane	-1	0.0241101	-1.32193	0.0132356	-1	0.0241101	-0.736966	0.057191
AIDKCPCB_02843	hypothetical protein	A8FGT7		Potassium channel protein	membrane [GO:0016020]; monoatomic ion transmembrane transport [GO:0034220]; potassium ion transport [GO:0006813]	Membrane	-1	0	-1	0	-1	0	-1	0
AIDKCPCB_03622	hypothetical protein	A8FIX8		YfjD family protein	membrane [GO:0016020]	Membrane	-0.652077	0.0474207	-0.459432	0.101192	-0.652077	0.0474207	-0.289507	0.386809
AIDKCPCB_03323	Polyisoprenyl-teichoic acid--peptidoglycan teichoic acid transferase TagU	A8FI03	tagU	Polyisoprenyl-teichoic acid--peptidoglycan teichoic acid transferase TagU (EC 2.7.8.-)	plasma membrane [GO:0005886]; phosphotransferase activity, for other substituted phosphate groups [GO:0016780]; cell wall assembly [GO:0070726]	Membrane	-0.415037	0.225403	-1	0	-0.777608	0.0377496	-0.777608	0.0377496
AIDKCPCB_02841	hypothetical protein	A8FGT5		Peptidase	membrane [GO:0016020]	Membrane	-0.874469	0.0377496	-1.1375	0.0132356	-0.874469	0.0377496	-0.652077	0.0474207
AIDKCPCB_00932	hypothetical protein	A8FBJ4		UPF0754 membrane protein BPUM_0927	plasma membrane [GO:0005886]	Membrane	-0.736966	0.057191	-1.32193	0.0133217	-1.32193	0.0253033	-1.152	0.0147784
AIDKCPCB_00384	L-cystine import ATP-binding protein TcyC	A8F9W7		Polar amino acid ABC transporter ATP-binding protein	plasma membrane [GO:0005886]; ABC-type amino acid transporter activity [GO:0015424]; ATP binding [GO:0005524]; ATP hydrolysis activity [GO:0016887]	Membrane	-1.32193	0.00105756	-2	0.000447238	-2.32193	0.000347891	-2	0.000447238
AIDKCPCB_02457	Septum site-determining protein MinD	A8FFT5		Septum site-determining protein MinD (Cell division inhibitor MinD)	ATP binding [GO:0005524]; ATP hydrolysis activity [GO:0016887]	Membrane	-1.32193	0.016011	-0.736966	0.0880625	-1.32193	0.0193257	-1.18442	0.0156578
AIDKCPCB_00946	Foldase protein PrsA	A8FBK5	prsA	Foldase protein PrsA (EC 5.2.1.8)	plasma membrane [GO:0005886]; peptidyl-prolyl cis-trans isomerase activity [GO:0003755]; protein folding [GO:0006457]	Membrane	-0.487938	0.0112996	-0.716207	0.0389188	-1.14505	0.00287475	-0.801096	0.00398515
AIDKCPCB_01460	UDP-N-acetylglucosamine--N-acetylmuramyl- (pentapeptide) pyrophosphoryl-undecaprenol N-acetylglucosamine transferase	A8FCY1	murG	UDP-N-acetylglucosamine--N-acetylmuramyl-(pentapeptide) pyrophosphoryl-undecaprenol N-acetylglucosamine transferase (EC 2.4.1.227) (Undecaprenyl-PP-MurNAc-pentapeptide-UDPGlcNAc GlcNAc transferase)	plasma membrane [GO:0005886]; UDP-N-acetyl-D-glucosamine:N-acetylmuramoyl-L-alanyl-D-glutamyl-meso-2,6-diaminopimelyl-D-alanyl-D-alanine-diphosphoundecaprenol 4-beta-N-acetylglucosaminlytransferase activity [GO:0051991]; undecaprenyldiphospho-muramoylpentapeptide beta-N-acetylglucosaminyltransferase activity [GO:0050511]; carbohydrate metabolic process [GO:0005975]; cell cycle [GO:0007049]; cell …	Membrane	-0.491853	0.0060506	-0.684498	0.00873103	-0.736966	0.0453176	-0.684498	0.00873103
AIDKCPCB_00295	Amino-acid carrier protein AlsT	A8F9M4		Sodium:alanine symporter	plasma membrane [GO:0005886]; amino acid:sodium symporter activity [GO:0005283]	Membrane	-0.874469	0.0131721	-1.1375	0.0326719	-1	0.121186	-0.758992	0.146514
AIDKCPCB_00408	Copper transport protein YcnJ	A8F9Z6		Copper-binding protein	periplasmic space [GO:0042597]; plasma membrane [GO:0005886]; copper ion binding [GO:0005507]; copper ion transport [GO:0006825]; response to copper ion [GO:0046688]	Membrane	-1	0	-1	0	-0.584963	0.183503	-0.584963	0.183503
AIDKCPCB_03278	Cell division protein FtsX	A8FHV6		Cell division protein FtsX	plasma membrane [GO:0005886]; cell cycle [GO:0007049]; cell division [GO:0051301]	Membrane	-1	0	-1	0	-0.584963	0.183503	-0.263034	0.42265
AIDKCPCB_02900	ESAT-6 secretion machinery protein EssB	A8FGZ6		Type VII secretion protein EssB	membrane [GO:0016020]	Membrane	-1.58496	0.0248175	-1	0.070484	-0.777608	0.342033	-0.777608	0.0824417
AIDKCPCB_03038	Copper-exporting P-type ATPase	A8FHF8		Copper-exporting P-type ATPase (EC 7.2.2.8) (Copper-exporting P-type ATPase A) (Cu(+)-exporting ATPase)	plasma membrane [GO:0005886]; ATP binding [GO:0005524]; ATP hydrolysis activity [GO:0016887]; copper ion binding [GO:0005507]; P-type monovalent copper transporter activity [GO:0140581]	Membrane	-1	0.0474207	-0.678072	0.101192	-0.678072	0.101192	-0.678072	0.101192
AIDKCPCB_02200	hypothetical protein	A8FF32		Membrane protein YqhR	membrane [GO:0016020]	Membrane	-0.874469	0.0377496	-0.137504	0.518519	-0.459432	0.101192	-0.459432	0.101192
AIDKCPCB_00444	hypothetical protein	A8FA33		Regulator	membrane [GO:0016020]; UDP-glucose metabolic process [GO:0006011]	Membrane	-0.70044	0.0241101	-0.70044	0.190798	-0.378512	0.646033	0.621488	0.483106
AIDKCPCB_01078	Oligopeptide transport ATP-binding protein OppF	A8FBZ1		Peptide ABC transporter ATP-binding protein	ATP binding [GO:0005524]; ATP hydrolysis activity [GO:0016887]; peptide transport [GO:0015833]	Membrane	-1.10806	0.00175355	-0.956057	0.00789319	-1.74193	0.000383934	-1.59991	0.00283678
AIDKCPCB_03279	Cell division ATP-binding protein FtsE	A8FHV7	ftsE	Cell division ATP-binding protein FtsE	plasma membrane [GO:0005886]; ATP binding [GO:0005524]; ATP hydrolysis activity [GO:0016887]; cell cycle [GO:0007049]; cell division [GO:0051301]	Membrane	-1.90689	0.00996386	-1.58496	0.0131721	-2.32193	0.0202041	-1.58496	0.0131721
AIDKCPCB_02606	Iron(3+)-hydroxamate-binding protein FhuD	A8FG83		ABC transporter substrate-binding protein		Membrane	-1.58496	0.00913261	-1.29546	0.00388351	-0.947533	0.0390123	-1.16993	0.0130725
AIDKCPCB_01077	Oligopeptide transport ATP-binding protein OppD	A8FBZ0		Peptide ABC transporter ATP-binding protein	ATP binding [GO:0005524]; ATP hydrolysis activity [GO:0016887]; peptide transport [GO:0015833]	Membrane	-1.03342	0.00344638	-1.3055	0.00703927	-1.38957	0.0119687	-1.07923	0.00222763
AIDKCPCB_00956	ABC-type transporter ATP-binding protein EcsA	A8FBL8		Multidrug ABC transporter ATP-binding protein	ATP binding [GO:0005524]; ATP hydrolysis activity [GO:0016887]	Membrane	-0.932886	0.0201689	-0.932886	0.135931	-1.39232	0.0060506	-1.07039	0.00996386
AIDKCPCB_00848	ABC-type transporter ATP-binding protein EcsA	A8FBB8		ABC transporter	ATP binding [GO:0005524]; ATP hydrolysis activity [GO:0016887]	Membrane	-1	0	-1	0	-1	0	-1	0
AIDKCPCB_02345	Vitamin B12 import ATP-binding protein BtuD	A8F9F1		ABC transporter ATP-binding protein	ATP binding [GO:0005524]; ATP hydrolysis activity [GO:0016887]	Membrane	-1	0	-1	0	-0.584963	0.183503	-1	0
AIDKCPCB_02965	Methionine import ATP-binding protein MetN	A8FH69		Methionine ABC transporter ATP-binding protein	plasma membrane [GO:0005886]; ABC-type D-methionine transporter activity [GO:0033232]; ATP binding [GO:0005524]; ATP hydrolysis activity [GO:0016887]	Membrane	-2.5025	0.0339082	-1.08746	0.0576381	-1.76553	0.0253033	-1.5025	0.0532707
AIDKCPCB_00024	Spore germination protein YaaH	A8FAE1		Spore gernimation protein	chitin binding [GO:0008061]; carbohydrate metabolic process [GO:0005975]	Soluble-Coat-associated	-0.604937	0.0012381	-0.683854	0.00401008	-0.736966	0.00313119	-0.514573	0.0022751
AIDKCPCB_00964	Protoporphyrinogen oxidase	A8FBM7		Coproporphyrinogen III oxidase (EC 1.3.3.15)	cytoplasm [GO:0005737]; membrane [GO:0016020]; oxygen-dependent protoporphyrinogen oxidase activity [GO:0004729]; heme biosynthetic process [GO:0006783]	Soluble	-1.05063	0.00719274	-1.15754	0.107686	-1.53605	0.0626655	-1.53605	0.00255701
AIDKCPCB_01272	Cysteine desulfurase IscS	A8FH62		Cysteine desulfurase (EC 2.8.1.7)	cysteine desulfurase activity [GO:0031071]; pyridoxal phosphate binding [GO:0030170]; cysteine metabolic process [GO:0006534]	Soluble	-1.41504	0.0377496	-0.678072	0.273893	0	1	-0.415037	0.581315
AIDKCPCB_00468	UDP-N-acetylmuramoyl-tripeptide--D-alanyl-D- alanine ligase	A8FA56	murF	UDP-N-acetylmuramoyl-tripeptide--D-alanyl-D-alanine ligase (EC 6.3.2.10) (D-alanyl-D-alanine-adding enzyme)	cytoplasm [GO:0005737]; ATP binding [GO:0005524]; UDP-N-acetylmuramoyl-tripeptide-D-alanyl-D-alanine ligase activity [GO:0047480]; UDP-N-acetylmuramoylalanyl-D-glutamyl-2,6-diaminopimelate-D-alanyl-D-alanine ligase activity [GO:0008766]; cell cycle [GO:0007049]; cell division [GO:0051301]; cell wall organization [GO:0071555]; peptidoglycan biosynthetic process [GO:0009252]; regulation of cell sha…	Soluble	-2.58496	0.00617597	-1.80735	0.004798	-2.80735	0.00154149	-3.07039	0.00543801
AIDKCPCB_02854	Cystathionine beta-lyase PatB	A8FGU9		cysteine-S-conjugate beta-lyase (EC 4.4.1.13)	catalytic activity [GO:0003824]; pyridoxal phosphate binding [GO:0030170]; biosynthetic process [GO:0009058]	Soluble	-3	0	-3	0	-3	0	-3	0
AIDKCPCB_00001	Chromosomal replication initiator protein DnaA	A8F8Y4	dnaA	Chromosomal replication initiator protein DnaA	cytoplasm [GO:0005737]; ATP binding [GO:0005524]; ATP hydrolysis activity [GO:0016887]; DNA replication origin binding [GO:0003688]; DNA replication initiation [GO:0006270]; regulation of DNA replication [GO:0006275]	Soluble	-2.47805	0.0305229	-2.70044	0.0242428	-2.70044	0.0242428	-2.96347	0.020998
AIDKCPCB_02110	ADP-ribose pyrophosphatase	A8FEU2		ADP-ribose pyrophosphatase	hydrolase activity [GO:0016787]	Soluble	-2.66297	0.00388351	-2.66297	0.00388351	-2.66297	0.00388351	-2.66297	0.00388351
AIDKCPCB_01962	Alpha-pyrone synthesis polyketide synthase-like Pks11	A8FEE4		Chalcone synthase	acyltransferase activity, transferring groups other than amino-acyl groups [GO:0016747]; biosynthetic process [GO:0009058]	Soluble	-1.7885	0.00134346	-1.44057	0.0179755	-2.078	0.0131009	-2.66297	0.00388351
AIDKCPCB_02001	4-hydroxy-tetrahydrodipicolinate reductase	A8FEI3	dapB	4-hydroxy-tetrahydrodipicolinate reductase (HTPA reductase) (EC 1.17.1.8)	cytoplasm [GO:0005737]; 4-hydroxy-tetrahydrodipicolinate reductase [GO:0008839]; NAD binding [GO:0051287]; NADP binding [GO:0050661]; oxidoreductase activity, acting on CH or CH2 groups, NAD or NADP as acceptor [GO:0016726]; diaminopimelate biosynthetic process [GO:0019877]; lysine biosynthetic process via diaminopimelate [GO:0009089]	Soluble	-1.47393	0.0105551	-1.18442	0.0885996	-2.32193	0.00478615	-2.64386	0.00851597
AIDKCPCB_03533	Luciferase-like domain-containing protein	A8FIP0		Luciferase-like domain-containing protein	oxidoreductase activity, acting on paired donors, with incorporation or reduction of molecular oxygen [GO:0016705]	Soluble	-2.58496	0	-2.58496	0	-2.58496	0	-2.58496	0
AIDKCPCB_00118	DNA integrity scanning protein DisA	A8F956	disA	DNA integrity scanning protein DisA (Cyclic di-AMP synthase) (c-di-AMP synthase) (Diadenylate cyclase) (EC 2.7.7.85)	ATP binding [GO:0005524]; diadenylate cyclase activity [GO:0106408]; DNA binding [GO:0003677]; DNA repair [GO:0006281]; second-messenger-mediated signaling [GO:0019932]	Soluble	-2.41504	0.0228602	-2.41504	0.0228602	-2.41504	0.0228602	-2.41504	0.0228602
AIDKCPCB_03271	Putative NAD(P)H nitroreductase YfkO	A8FHU8		NAD(P)H nitroreductase	oxidoreductase activity [GO:0016491]	Soluble	-2	0.00105756	-1.41504	0.0131721	-1.67807	0.0168559	-2.41504	0.00586515
AIDKCPCB_00962	Uroporphyrinogen decarboxylase	A8FBM5	hemE	Uroporphyrinogen decarboxylase (UPD) (URO-D) (EC 4.1.1.37)	cytoplasm [GO:0005737]; uroporphyrinogen decarboxylase activity [GO:0004853]; protoporphyrinogen IX biosynthetic process [GO:0006782]	Soluble	-2.80735	0	-2.39232	0.00344235	-2.39232	0.00344235	-2.39232	0.00344235
AIDKCPCB_03650	Deoxyribose-phosphate aldolase	A8FJ14	deoC	Deoxyribose-phosphate aldolase (DERA) (EC 4.1.2.4) (2-deoxy-D-ribose 5-phosphate aldolase) (Phosphodeoxyriboaldolase) (Deoxyriboaldolase)	cytoplasm [GO:0005737]; deoxyribose-phosphate aldolase activity [GO:0004139]; carbohydrate catabolic process [GO:0016052]; deoxyribonucleotide catabolic process [GO:0009264]; deoxyribose phosphate catabolic process [GO:0046386]	Soluble	-1.39232	0.0504121	-1.22239	0.00804989	-2.39232	0.00266492	-2.39232	0.00266492
AIDKCPCB_01419	Glutaminase 2	A8FCU0	glsA	Glutaminase (EC 3.5.1.2)	glutaminase activity [GO:0004359]; glutamine metabolic process [GO:0006541]	Soluble	-2.70044	0.00242513	-2.37851	0.00277135	-2.37851	0.00175661	-2.37851	0.00175661
AIDKCPCB_03356	5-amino-6-(5-phospho-D-ribitylamino)uracil phosphatase YwtE	A8FI40		Cof-type HAD-IIB family hydrolase	phosphatase activity [GO:0016791]	Soluble	-1.32193	0.0350987	-1.09954	0.0248175	-1.58496	0.0131721	-2.32193	0.0202041
AIDKCPCB_03659	scyllo-inositol 2-dehydrogenase (NADP(+)) IolU	A8FJ24		Oxidoreductase	nucleotide binding [GO:0000166]	Soluble	-1.85798	0.00851597	-1.27302	0.0310687	-1.85798	0.00851597	-2.27302	0.0103944
AIDKCPCB_00878	Hexitol phosphatase B	A8FBE2		HAD family hydrolase		Soluble	-1.77761	0.00266492	-1.77761	0.00873103	-1.77761	0.00873103	-2.26303	0.0018875
AIDKCPCB_03794	Ribosomal RNA small subunit methyltransferase G	A8FJF8	rsmG	Ribosomal RNA small subunit methyltransferase G (EC 2.1.1.-) (16S rRNA 7-methylguanosine methyltransferase) (16S rRNA m7G methyltransferase)	cytoplasm [GO:0005737]; rRNA (guanine-N7-)-methyltransferase activity [GO:0070043]	Soluble	-1.926	0.00871766	-0.925999	0.0285958	-1.66297	0.00838827	-2.24793	0.00719274
AIDKCPCB_01518	Ribosomal RNA small subunit methyltransferase B	A8FD39		16S rRNA (cytosine(967)-C(5))-methyltransferase (EC 2.1.1.176) (16S rRNA m5C967 methyltransferase) (rRNA (cytosine-C(5)-)-methyltransferase RsmB)	cytoplasm [GO:0005737]; RNA binding [GO:0003723]; rRNA methyltransferase activity [GO:0008649]; regulation of DNA-templated transcription [GO:0006355]	Soluble	-2.48543	8.36435e-05	-1.80735	0.0031866	-2.22239	0.00119415	-2.22239	0.00119415
AIDKCPCB_02735	2-succinyl-5-enolpyruvyl-6-hydroxy-3- cyclohexene-1-carboxylate synthase	A8FGK9	menD	2-succinyl-5-enolpyruvyl-6-hydroxy-3-cyclohexene-1-carboxylate synthase (SEPHCHC synthase) (EC 2.2.1.9) (Menaquinone biosynthesis protein MenD)	2-succinyl-5-enolpyruvyl-6-hydroxy-3-cyclohexene-1-carboxylic-acid synthase activity [GO:0070204]; magnesium ion binding [GO:0000287]; manganese ion binding [GO:0030145]; thiamine pyrophosphate binding [GO:0030976]; menaquinone biosynthetic process [GO:0009234]	Soluble	-2.22239	0.0081634	-1.80735	0.00211065	-2.22239	0.0081634	-2.22239	0.0081634
AIDKCPCB_02132	Protein RocB	A8FEW3		M20/M25/M40 family metallo-hydrolase	hydrolase activity [GO:0016787]	Soluble	-2.45943	0.0124364	-2.1375	0.0142927	-2.45943	0.0124364	-2.1375	0.0142927
AIDKCPCB_00960	Heme-degrading monooxygenase HmoB	A8FBM3		Heme-degrading monooxygenase HmoB	monooxygenase activity [GO:0004497]	Soluble	-1.70044	0.00312559	-1.70044	0.00312559	-1.70044	0.00312559	-2.11548	0.00985246
AIDKCPCB_01522	Small ribosomal subunit biogenesis GTPase RsgA	A8FD43	rsgA	Small ribosomal subunit biogenesis GTPase RsgA (EC 3.6.1.-)	cytoplasm [GO:0005737]; GTP binding [GO:0005525]; GTPase activity [GO:0003924]; metal ion binding [GO:0046872]; rRNA binding [GO:0019843]; ribosomal small subunit biogenesis [GO:0042274]	Soluble	-1.37851	0.00481268	-1.70044	0.00312559	-1.70044	0.00312559	-2.11548	0.00985246
AIDKCPCB_02661	Putative dipeptidase	A8FGD6		Dipeptidase PepV	dipeptidase activity [GO:0016805]; zinc ion binding [GO:0008270]	Soluble	-1.18641	0.00755509	-1.34395	0.00518939	-2.1375	0.00873103	-2.04439	0.00345614
AIDKCPCB_02179	1-deoxy-D-xylulose-5-phosphate synthase	A8FF11	dxs	1-deoxy-D-xylulose-5-phosphate synthase (EC 2.2.1.7) (1-deoxyxylulose-5-phosphate synthase) (DXP synthase) (DXPS)	1-deoxy-D-xylulose-5-phosphate synthase activity [GO:0008661]; magnesium ion binding [GO:0000287]; thiamine pyrophosphate binding [GO:0030976]; 1-deoxy-D-xylulose 5-phosphate biosynthetic process [GO:0052865]; terpenoid biosynthetic process [GO:0016114]; thiamine biosynthetic process [GO:0009228]	Soluble	-1.85244	0.0075988	-1.77444	0.0206201	-1.85244	0.0168734	-2.02237	0.0181587
AIDKCPCB_02472	Delta-aminolevulinic acid dehydratase	A8FFV0		Delta-aminolevulinic acid dehydratase (EC 4.2.1.24)	metal ion binding [GO:0046872]; porphobilinogen synthase activity [GO:0004655]; protoporphyrinogen IX biosynthetic process [GO:0006782]	Soluble	-2.41504	0.0390123	-2.41504	0.0390123	-2.41504	0.0390123	-2	0.0326719
AIDKCPCB_00321	TelA-like protein	A8F9Q0		Toxic anion resistance protein		Soluble	-1.73697	0.00506332	-1.73697	0.00483389	-2.32193	0.000347891	-2	0.000447238
AIDKCPCB_00601	Adenylosuccinate lyase	A8FAM3		Adenylosuccinate lyase (ASL) (EC 4.3.2.2) (Adenylosuccinase)	(S)-2-(5-amino-1-(5-phospho-D-ribosyl)imidazole-4-carboxamido) succinate lyase (fumarate-forming) activity [GO:0070626]; N6-(1,2-dicarboxyethyl)AMP AMP-lyase (fumarate-forming) activity [GO:0004018]; 'de novo' AMP biosynthetic process [GO:0044208]; 'de novo' IMP biosynthetic process [GO:0006189]	Soluble	-2	0.000814338	-1.2115	0.0559246	-2.1375	0.00508116	-2	0.000912048
AIDKCPCB_01388	Protein MreBH	A8FCQ9	mreB	Cell shape-determining protein MreB	cytoplasm [GO:0005737]; ATP binding [GO:0005524]; cell morphogenesis [GO:0000902]; regulation of cell shape [GO:0008360]	Soluble	-2.41504	0.00586515	-2	0.00105756	-2	0.00105756	-2	0.00105756
AIDKCPCB_03604	Riboflavin biosynthesis protein RibD	A8FIW1		Riboflavin biosynthesis protein RibD [Includes: Diaminohydroxyphosphoribosylaminopyrimidine deaminase (DRAP deaminase) (EC 3.5.4.26) (Riboflavin-specific deaminase); 5-amino-6-(5-phosphoribosylamino)uracil reductase (EC 1.1.1.193) (HTP reductase)]	5-amino-6-(5-phosphoribosylamino)uracil reductase activity [GO:0008703]; diaminohydroxyphosphoribosylaminopyrimidine deaminase activity [GO:0008835]; NADP binding [GO:0050661]; zinc ion binding [GO:0008270]; riboflavin biosynthetic process [GO:0009231]	Soluble	-2	0	-1	0	-2	0	-2	0
AIDKCPCB_01668	tRNA dimethylallyltransferase	A8FDI9	miaA	tRNA dimethylallyltransferase (EC 2.5.1.75) (Dimethylallyl diphosphate:tRNA dimethylallyltransferase) (DMAPP:tRNA dimethylallyltransferase) (DMATase) (Isopentenyl-diphosphate:tRNA isopentenyltransferase) (IPP transferase) (IPPT) (IPTase)	ATP binding [GO:0005524]; tRNA dimethylallyltransferase activity [GO:0052381]; tRNA processing [GO:0008033]	Soluble	-1.58496	0.0248175	-1.26303	0.0356527	-1.58496	0.0248175	-2	0.0350987
AIDKCPCB_02135	Putative aminotransferase/MSMEI_6121	A8FEW6		Aminotransferase	L-aspartate:2-oxoglutarate aminotransferase activity [GO:0004069]	Soluble	-1.58496	0.0248175	-1.26303	0.0356527	-1.58496	0.0248175	-2	0.0350987
AIDKCPCB_01771	Transcriptional regulatory protein WalR	A8FDV1		Transcriptional regulator	cytoplasm [GO:0005737]; DNA binding [GO:0003677]; phosphorelay signal transduction system [GO:0000160]; regulation of DNA-templated transcription [GO:0006355]	Soluble	-1.26303	0.0356527	-1	0.0741799	-1.26303	0.0584402	-2	0.0350987
AIDKCPCB_02163	2-oxoisovalerate dehydrogenase subunit alpha	A8FEZ6		2-oxoisovalerate dehydrogenase subunit alpha (EC 1.2.4.4) (Branched-chain alpha-keto acid dehydrogenase E1 component alpha chain)	3-methyl-2-oxobutanoate dehydrogenase (2-methylpropanoyl-transferring) activity [GO:0003863]	Soluble	-0.862496	0.0285958	-1	0.043162	-1	0.134614	-2	0.00719274
AIDKCPCB_00688	putative ATP-dependent RNA helicase YfmL	A8FAW8		RNA helicase	ATP binding [GO:0005524]; helicase activity [GO:0004386]; nucleic acid binding [GO:0003676]	Soluble	-2.28011	0.0103029	-2.5025	0.0137151	-2.5025	0.0137151	-1.91754	0.0290805
AIDKCPCB_03228	Sporulation transcription regulator WhiA	A8FHQ0	whiA	Probable cell division protein WhiA	DNA binding [GO:0003677]; cell cycle [GO:0007049]; cell division [GO:0051301]; regulation of sporulation [GO:0043937]	Soluble	-2.32193	0.0202041	-1.58496	0.0201689	-2.32193	0.0202041	-1.90689	0.00996386
AIDKCPCB_00426	hypothetical protein	A8FA15		Choloylglycine hydrolase	hydrolase activity [GO:0016787]	Soluble	-2.32193	0.0202041	-1.32193	0.0213116	-1.90689	0.00996386	-1.90689	0.00996386
AIDKCPCB_02864	Transcriptional regulatory protein DcuR	A8FGV9		Transcriptional regulator	cytoplasm [GO:0005737]; DNA-binding transcription factor activity [GO:0003700]; phosphorelay signal transduction system [GO:0000160]	Soluble	-1.58496	0.0201689	-1.58496	0.0131721	-1.32193	0.0213116	-1.90689	0.00996386
AIDKCPCB_00970	Lipoate-protein ligase LplJ	A8FBN5		lipoate--protein ligase (EC 6.3.1.20)	ATP binding [GO:0005524]; lipoate-protein ligase activity [GO:0016979]; protein modification process [GO:0036211]	Soluble	-1.14975	0.0125687	-1.24286	0.0213264	-1.56478	0.00272534	-1.90182	0.000877846
AIDKCPCB_03283	Oligoendopeptidase F_ plasmid	A8FHW3		Oligoendopeptidase	metal ion binding [GO:0046872]; metallocarboxypeptidase activity [GO:0004181]; metalloendopeptidase activity [GO:0004222]; proteolysis [GO:0006508]	Soluble	-1.95693	0.0140746	-1.52083	0.0070356	-2.58496	0.00573888	-1.87447	0.00705427
AIDKCPCB_02286	PhoH-like protein	A8FFB8		PhoH-like protein	ATP binding [GO:0005524]	Soluble	-1.65208	0.000989837	-1.75899	0.000899913	-2	0.015365	-1.87447	0.000300751
AIDKCPCB_02011	Beta-barrel assembly-enhancing protease	A8FEJ3		Uncharacterized protein		Soluble	-1.87447	0.0152681	-1.87447	0.0152681	-1.87447	0.0152681	-1.87447	0.0152681
AIDKCPCB_00812	Glutamate-1-semialdehyde 2_1-aminomutase 1	A8FB92	hemL1	Glutamate-1-semialdehyde 2,1-aminomutase 1 (GSA 1) (EC 5.4.3.8) (Glutamate-1-semialdehyde aminotransferase 1) (GSA-AT 1)	cytoplasm [GO:0005737]; glutamate-1-semialdehyde 2,1-aminomutase activity [GO:0042286]; pyridoxal phosphate binding [GO:0030170]; transaminase activity [GO:0008483]; protoporphyrinogen IX biosynthetic process [GO:0006782]	Soluble	-1.87447	0.0152681	-1.45943	0.0077626	-1.87447	0.0152681	-1.87447	0.0152681
AIDKCPCB_03380	hypothetical protein	A8FI64		SWIM-type domain-containing protein	zinc ion binding [GO:0008270]	Soluble	-1.45943	0.0077626	-1.45943	0.0077626	-1.87447	0.0152681	-1.87447	0.0152681
AIDKCPCB_02279	DNA repair protein RecO	A8FFB2	recO	DNA repair protein RecO (Recombination protein O)	DNA recombination [GO:0006310]; DNA repair [GO:0006281]	Soluble	-1.45943	0.0077626	-1.45943	0.0077626	-1.45943	0.0077626	-1.87447	0.0152681
AIDKCPCB_00348	Proline dehydrogenase 2	A8F9T0		proline dehydrogenase (EC 1.5.5.2)	nucleotide binding [GO:0000166]; proline dehydrogenase activity [GO:0004657]; proline catabolic process to glutamate [GO:0010133]	Soluble	-2.05063	9.96897e-05	-2.05063	9.96897e-05	-1.85798	0.000119761	-1.85798	0.00277135
AIDKCPCB_01393	Adenine deaminase	A8FCR4	ade	Adenine deaminase (Adenase) (Adenine aminase) (EC 3.5.4.2)	adenine deaminase activity [GO:0000034]; adenine catabolic process [GO:0006146]	Soluble	-1.58496	0.0366415	-1.58496	0.0366415	-1.58496	0.0366415	-1.848	0.0285822
AIDKCPCB_02736	Salicylate biosynthesis isochorismate synthase	A8FGL0	menF	Isochorismate synthase MenF (EC 5.4.4.2) (Isochorismate mutase)	isochorismate synthase activity [GO:0008909]; magnesium ion binding [GO:0000287]; menaquinone biosynthetic process [GO:0009234]	Soluble	-1.58496	0.0241143	-1.58496	0.0166297	-1.77761	0.0128085	-1.77761	0.0128085
AIDKCPCB_01257	Formyltetrahydrofolate deformylase	A8FCC2	purU	Formyltetrahydrofolate deformylase (EC 3.5.1.10) (Formyl-FH(4) hydrolase)	formyltetrahydrofolate deformylase activity [GO:0008864]; 'de novo' IMP biosynthetic process [GO:0006189]; one-carbon metabolic process [GO:0006730]	Soluble	-2.08746	0.0271218	-0.917538	0.0941784	-2.08746	0.0271218	-1.76553	0.0253033
AIDKCPCB_02205	Octanoyltransferase LipM	A8FF37	lipM	Octanoyltransferase LipM (EC 2.3.1.181) (Octanoyl-[acyl-carrier-protein]:[GcvH] N-octanoyltransferase)	lipoyl(octanoyl) transferase activity [GO:0033819]; lipoate biosynthetic process [GO:0009107]; protein modification process [GO:0036211]	Soluble	-2.08746	0.000777907	-1.76553	0.0133217	-1.5025	0.0550553	-1.76553	0.00105756
AIDKCPCB_02886	Nicotinate phosphoribosyltransferase	A8FGY2		Nicotinate phosphoribosyltransferase (EC 6.3.4.21)	glycosyltransferase activity [GO:0016757]; nicotinate phosphoribosyltransferase activity [GO:0004516]; NAD biosynthetic process [GO:0009435]	Soluble	-2	0.00599439	-1.67807	6.35939e-06	-2.09311	0.00656982	-1.75207	0.00541216
AIDKCPCB_00969	hypothetical protein	A8FBN4		Metallo-beta-lactamase domain-containing protein		Soluble	-1.73697	0.0198039	-1.73697	0.0198039	-1.73697	0.0198039	-1.73697	0.0198039
AIDKCPCB_00188	Iron-sulfur cluster carrier protein	A8F9C7		Iron-sulfur cluster carrier protein	ATP binding [GO:0005524]; ATP hydrolysis activity [GO:0016887]; ATP-dependent FeS chaperone activity [GO:0140663]; iron-sulfur cluster binding [GO:0051536]; metal ion binding [GO:0046872]; iron-sulfur cluster assembly [GO:0016226]	Soluble	-1.32193	0.0132356	-1.32193	0.0132356	-1.73697	0.0198039	-1.73697	0.0198039
AIDKCPCB_03651	Deoxyribonucleoside regulator	A8FJ15		RNA polymerase subunit sigma-70	carbohydrate binding [GO:0030246]; DNA-binding transcription factor activity [GO:0003700]; DNA-templated transcription initiation [GO:0006352]	Soluble	-1.73697	0.0198039	-1.73697	0.0198039	-1.32193	0.0132356	-1.73697	0.0198039
AIDKCPCB_00299	hypothetical protein	A8F9M8		Sec-c motif domain protein	DNA binding [GO:0003677]	Soluble	-1.73697	0.0198039	-1.73697	0.0198039	-1.32193	0.0132356	-1.73697	0.0198039
AIDKCPCB_03286	Ribosome hibernation promotion factor	A8FHW6	hpf	Ribosome hibernation promoting factor (HPF)	cytoplasm [GO:0005737]; primary metabolic process [GO:0044238]; regulation of translation [GO:0006417]	Soluble	-0.736966	0.057191	-1.73697	0.0198039	-1	0.113145	-1.73697	0.0198039
AIDKCPCB_03740	Transcriptional regulatory protein WalR	A8FJB6		Transcriptional regulatory protein WalR	cytoplasm [GO:0005737]; DNA binding [GO:0003677]; phosphorelay signal transduction system [GO:0000160]; regulation of DNA-templated transcription [GO:0006355]	Soluble	-1.23704	0.0336672	-0.874469	0.0638112	-1.34395	0.034228	-1.72247	0.019675
AIDKCPCB_02774	Betaine aldehyde dehydrogenase	A8FGM4		Betaine-aldehyde dehydrogenase	betaine-aldehyde dehydrogenase activity [GO:0008802]; metal ion binding [GO:0046872]; glycine betaine biosynthetic process from choline [GO:0019285]	Soluble	-1.06413	0.0326719	-1.20163	0.0271218	-1.35364	0.0357875	-1.71621	0.0165506
AIDKCPCB_01598	1-deoxy-D-xylulose 5-phosphate reductoisomerase	A8FDB9	dxr	1-deoxy-D-xylulose 5-phosphate reductoisomerase (DXP reductoisomerase) (EC 1.1.1.267) (1-deoxyxylulose-5-phosphate reductoisomerase) (2-C-methyl-D-erythritol 4-phosphate synthase)	1-deoxy-D-xylulose-5-phosphate reductoisomerase activity [GO:0030604]; metal ion binding [GO:0046872]; NADPH binding [GO:0070402]; isopentenyl diphosphate biosynthetic process, methylerythritol 4-phosphate pathway [GO:0019288]; terpenoid biosynthetic process [GO:0016114]	Soluble	-1.70044	0.0285958	-2.11548	0.0377496	-1.37851	0.038561	-1.70044	0.0285958
AIDKCPCB_00322	Glycine betaine transport ATP-binding protein OpuAA	A8F9Q1		Glycine/betaine ABC transporter ATP-binding protein	membrane [GO:0016020]; ATP binding [GO:0005524]; ATP hydrolysis activity [GO:0016887]; glycine betaine transport [GO:0031460]	Soluble	-1.31853	9.9928e-05	-1.44252	0.000744468	-1.82103	0.000910795	-1.68353	9.36556e-05
AIDKCPCB_01997	CCA-adding enzyme	A8FEH9	cca	CCA-adding enzyme (EC 2.7.7.72) (CCA tRNA nucleotidyltransferase) (tRNA CCA-pyrophosphorylase) (tRNA adenylyl-/cytidylyl- transferase) (tRNA nucleotidyltransferase) (tRNA-NT)	ATP binding [GO:0005524]; CCA tRNA nucleotidyltransferase activity [GO:0004810]; magnesium ion binding [GO:0000287]; tRNA binding [GO:0000049]; RNA repair [GO:0042245]; tRNA 3'-terminal CCA addition [GO:0001680]	Soluble	-1.67807	0.0168559	-1.41504	0.0201689	-2	0.0133217	-1.67807	0.0168559
AIDKCPCB_01339	Putative N-acetyl-LL-diaminopimelate aminotransferase	A8FCK7		Aminotransferase (EC 2.6.1.-)	pyridoxal phosphate binding [GO:0030170]; transaminase activity [GO:0008483]; biosynthetic process [GO:0009058]	Soluble	-1.80735	0.00167824	-1.32193	0.00277135	-1.66985	0.00253787	-1.66985	0.001888
AIDKCPCB_01645	2'_3'-cyclic-nucleotide 2'-phosphodiesterase	A8FDG5		Metallophosphoesterase	metal ion binding [GO:0046872]	Soluble	-1.078	0.0131721	-0.925999	0.0285958	-1.44057	0.00105756	-1.66297	0.00586515
AIDKCPCB_03450	Transcription termination factor Rho	A8FD88	fliI	ATP synthase (EC 3.6.3.14)	cytoplasm [GO:0005737]; type III protein secretion system complex [GO:0030257]; ATP binding [GO:0005524]; ATP hydrolysis activity [GO:0016887]; proton-transporting ATP synthase activity, rotational mechanism [GO:0046933]; proton-transporting ATPase activity, rotational mechanism [GO:0046961]; bacterial-type flagellum assembly [GO:0044780]; bacterial-type flagellum-dependent cell motility [GO:0071…	Soluble	-1.29866	0.0037684	-1.48308	0.00213622	-1.85505	0.00101029	-1.62059	0.00416116
AIDKCPCB_01681	Glutamine synthetase	A8FDK2		Glutamine synthetase (EC 6.3.1.2)	cytoplasm [GO:0005737]; ATP binding [GO:0005524]; glutamine synthetase activity [GO:0004356]; glutamine biosynthetic process [GO:0006542]	Soluble	-1.1375	0.00417138	-0.974005	0.00498658	-1.61143	0.00378477	-1.61143	0.00316167
AIDKCPCB_03250	HPr kinase/phosphorylase	A8FHS4	hprK	HPr kinase/phosphorylase (HPrK/P) (EC 2.7.11.-) (EC 2.7.4.-) (HPr(Ser) kinase/phosphorylase)	ATP binding [GO:0005524]; magnesium ion binding [GO:0000287]; phosphorelay sensor kinase activity [GO:0000155]; protein serine/threonine kinase activity [GO:0004674]; protein serine/threonine/tyrosine kinase activity [GO:0004712]; carbohydrate metabolic process [GO:0005975]; regulation of carbohydrate metabolic process [GO:0006109]	Soluble	-1.41504	0.0130725	-1	0.0202041	-1.77761	0.0135599	-1.58496	0.0152681
AIDKCPCB_01938	Thymidylate synthase 2	A8FEB9	thyA	Thymidylate synthase (TS) (TSase) (EC 2.1.1.45)	cytoplasm [GO:0005737]; thymidylate synthase activity [GO:0004799]; dTMP biosynthetic process [GO:0006231]; dTTP biosynthetic process [GO:0006235]; methylation [GO:0032259]	Soluble	-1.58496	0	-1.58496	0	-1.58496	0	-1.58496	0
AIDKCPCB_03059	Glycine betaine/carnitine/choline transport ATP-binding protein OpuCA	A8FHI0		Glycine/betaine ABC transporter ATP-binding protein	membrane [GO:0016020]; ATP binding [GO:0005524]; ATP hydrolysis activity [GO:0016887]; glycine betaine transport [GO:0031460]	Soluble	-1.58496	0	-1.58496	0	-1.58496	0	-1.58496	0
AIDKCPCB_01998	N-acetyl-alpha-D-glucosaminyl L-malate synthase	A8FEI0		N-acetyl-alpha-D-glucosaminyl L-malate synthase	glycosyltransferase activity [GO:0016757]; bacillithiol biosynthetic process [GO:0071793]	Soluble	-1.16993	0.0377496	-0.847997	0.057191	-1.16993	0.0377496	-1.58496	0
AIDKCPCB_00055	Ribosomal RNA small subunit methyltransferase A	A8F909	rsmA	Ribosomal RNA small subunit methyltransferase A (EC 2.1.1.182) (16S rRNA (adenine(1518)-N(6)/adenine(1519)-N(6))-dimethyltransferase) (16S rRNA dimethyladenosine transferase) (16S rRNA dimethylase) (S-adenosylmethionine-6-N', N'-adenosyl(rRNA) dimethyltransferase)	cytoplasm [GO:0005737]; 16S rRNA (adenine(1518)-N(6)/adenine(1519)-N(6))-dimethyltransferase activity [GO:0052908]; RNA binding [GO:0003723]	Soluble	-1.75489	0.0162485	-1.16993	0.0241101	-1.05445	0.0255316	-1.58496	0.0266715
AIDKCPCB_01520	Protein phosphatase PrpC	A8FD41		protein-serine/threonine phosphatase (EC 3.1.3.16)	protein serine/threonine phosphatase activity [GO:0004722]	Soluble	-1.58496	0.0152681	-1.26303	0.0728274	-1	0.0741799	-1.58496	0.0152681
AIDKCPCB_01639	hypothetical protein	A8FDF9		DUF3388 domain-containing protein		Soluble	-1.26303	0.0356527	-1.26303	0.0356527	-0.777608	0.0824417	-1.58496	0.0248175
AIDKCPCB_02050	Cryptic catabolic NAD-specific glutamate dehydrogenase GudB	A8FEN2		Glutamate dehydrogenase	glutamate dehydrogenase (NAD+) activity [GO:0004352]; nucleotide binding [GO:0000166]; amino acid metabolic process [GO:0006520]	Soluble	-1.12029	0.0206696	-0.888969	0.0221915	-1.39593	0.00596472	-1.55639	0.0134816
AIDKCPCB_01594	Uridylate kinase	A8FDB5	pyrH	Uridylate kinase (UK) (EC 2.7.4.22) (Uridine monophosphate kinase) (UMP kinase) (UMPK)	cytoplasm [GO:0005737]; ATP binding [GO:0005524]; UMP kinase activity [GO:0033862]; 'de novo' CTP biosynthetic process [GO:0044210]; phosphorylation [GO:0016310]	Soluble	-1.37851	0.0165506	-0.70044	0.043162	-1.11548	0.0357875	-1.53051	0.00873103
AIDKCPCB_01268	Response regulator ArlR	A8FCD6		PhoB family transcriptional regulator	cytoplasm [GO:0005737]; DNA binding [GO:0003677]; phosphorelay signal transduction system [GO:0000160]; regulation of DNA-templated transcription [GO:0006355]	Soluble	-1.52356	0.0334587	-1.9386	0.0259518	-1.52356	0.0324471	-1.52356	0.0334587
AIDKCPCB_00248	Proline--tRNA ligase	A8F9H9	proS	Proline--tRNA ligase (EC 6.1.1.15) (Prolyl-tRNA synthetase) (ProRS)	cytoplasm [GO:0005737]; ATP binding [GO:0005524]; proline-tRNA ligase activity [GO:0004827]; transferase activity [GO:0016740]; prolyl-tRNA aminoacylation [GO:0006433]	Soluble	-1.8625	0.00380765	-1.23447	0.00852938	-1.73697	0.00378705	-1.51457	0.00500666
AIDKCPCB_02959	Cysteine desulfurase SufS	A8FH62		Cysteine desulfurase (EC 2.8.1.7)	cysteine desulfurase activity [GO:0031071]; pyridoxal phosphate binding [GO:0030170]; cysteine metabolic process [GO:0006534]	Soluble	-1.44746	0.00293388	-1	0.004798	-1.32193	0.0222892	-1.51457	0.00111034
AIDKCPCB_01947	Formate--tetrahydrofolate ligase	A8FEC9	fhs	Formate--tetrahydrofolate ligase (EC 6.3.4.3) (Formyltetrahydrofolate synthetase) (FHS) (FTHFS)	ATP binding [GO:0005524]; formate-tetrahydrofolate ligase activity [GO:0004329]; tetrahydrofolate interconversion [GO:0035999]	Soluble	-1.32193	0.0253033	-0.621488	0.134702	-1	0.0556545	-1.51457	0.0271218
AIDKCPCB_01410	Fructose-1_ 6-bisphosphatase/inositol-1-monophosphatase	A8FCT1		Inositol monophosphatase	metal ion binding [GO:0046872]; phosphatidylinositol phosphate biosynthetic process [GO:0046854]	Soluble	-0.866733	0.00871766	-1.25376	0.00685323	-1.49476	0.00478615	-1.49476	0.0031866
AIDKCPCB_02065	Transcriptional regulatory protein SrrA	A8FEP8		Transcriptional regulator	cytoplasm [GO:0005737]; DNA binding [GO:0003677]; phosphorelay signal transduction system [GO:0000160]; regulation of DNA-templated transcription [GO:0006355]	Soluble	-1.19794	0.0181308	-0.963474	0.0090415	-0.963474	0.0486717	-1.47805	0.0035182
AIDKCPCB_02028	Heptaprenyl diphosphate synthase component 1	A8FEL0		Heptaprenyl diphosphate synthase	menaquinone biosynthetic process [GO:0009234]	Soluble	-1.45943	0.0077626	-1.45943	0.0077626	-1.87447	0.0152681	-1.45943	0.0077626
AIDKCPCB_01013	putative protein YisK	A8FBS4		Fumarylacetoacetase-like C-terminal domain-containing protein	catalytic activity [GO:0003824]	Soluble	-1.04439	0.0404668	-1.1375	0.0178099	-1.58496	0.0147784	-1.45943	0.0129527
AIDKCPCB_00653	23S rRNA (uracil-C(5))-methyltransferase RlmCD	A8FAS6		RNA methyltransferase	iron-sulfur cluster binding [GO:0051536]; RNA methyltransferase activity [GO:0008173]; S-adenosylmethionine-dependent methyltransferase activity [GO:0008757]; ncRNA processing [GO:0034470]; RNA methylation [GO:0001510]	Soluble	-1	0.0398716	-1.1375	0.0326719	-1.45943	0.0516002	-1.45943	0.000584411
AIDKCPCB_01489	Ribosomal large subunit pseudouridine synthase D	A8FD11		Pseudouridine synthase (EC 5.4.99.-)	RNA binding [GO:0003723]; rRNA pseudouridine synthase activity [GO:0120159]; enzyme-directed rRNA pseudouridine synthesis [GO:0000455]	Soluble	-0.584963	0.0201689	-0.658963	0.0321988	-0.736966	0.188183	-1.44746	0.0018875
AIDKCPCB_00959	N-acetyldiaminopimelate deacetylase	A8FBM1		Peptidase M20	hydrolase activity [GO:0016787]	Soluble	-1.44057	0.00105756	-0.547488	0.394207	-1.078	0.155513	-1.44057	0.00105756
AIDKCPCB_01966	Carboxypeptidase 1	A8FEE8		Metal-dependent carboxypeptidase (EC 3.4.17.19)	metal ion binding [GO:0046872]; metallocarboxypeptidase activity [GO:0004181]; proteolysis [GO:0006508]	Soluble	-1.67377	0.00785178	-1.3112	0.0109041	-1.89616	0.00236267	-1.42223	0.00404272
AIDKCPCB_02166	Leucine dehydrogenase	A8FEZ9		Leucine dehydrogenase	nucleotide binding [GO:0000166]; oxidoreductase activity, acting on the CH-NH2 group of donors, NAD or NADP as acceptor [GO:0016639]; amino acid metabolic process [GO:0006520]	Soluble	-1.16559	0.000775089	-0.851477	0.00791012	-1.16559	0.00780638	-1.42084	0.000499763
AIDKCPCB_03078	HTH-type transcriptional regulator LutR	A8FHJ9		GntR family transcriptional regulator	DNA binding [GO:0003677]; DNA-binding transcription factor activity [GO:0003700]	Soluble	-1.41504	0.0377496	-1.41504	0.0377496	-1.41504	0.0377496	-1.41504	0.0377496
AIDKCPCB_01823	hypothetical protein	A8FE07		Luciferase	oxidoreductase activity, acting on paired donors, with incorporation or reduction of molecular oxygen [GO:0016705]	Soluble	-1.41504	0.0377496	-1.41504	0.0377496	-1.41504	0.0377496	-1.41504	0.0377496
AIDKCPCB_02178	Hemolysin A	A8FF10		RNA methyltransferase	RNA binding [GO:0003723]; S-adenosylmethionine-dependent methyltransferase activity [GO:0008757]; methylation [GO:0032259]	Soluble	-1	0.0474207	-1.41504	0.0377496	-1.41504	0.0377496	-1.41504	0.0377496
AIDKCPCB_00331	HTH-type transcriptional regulator DegA	A8F9R0		NTD biosynthesis operon regulator NtdR	DNA binding [GO:0003677]; regulation of DNA-templated transcription [GO:0006355]	Soluble	-1.41504	0.0377496	-1	0.0474207	-1.41504	0.0377496	-1.41504	0.0377496
AIDKCPCB_03229	Gluconeogenesis factor	A8FHQ1		Gluconeogenesis factor	cytoplasm [GO:0005737]; LPPG:FO 2-phospho-L-lactate transferase activity [GO:0043743]; regulation of cell shape [GO:0008360]	Soluble	-1.41504	0.0377496	-1	0.0474207	-1.41504	0.0377496	-1.41504	0.0377496
AIDKCPCB_01653	DNA mismatch repair protein MutS	A8FDH3	mutS	DNA mismatch repair protein MutS	ATP binding [GO:0005524]; ATP-dependent DNA damage sensor activity [GO:0140664]; damaged DNA binding [GO:0003684]; mismatched DNA binding [GO:0030983]; mismatch repair [GO:0006298]	Soluble	-1.41504	0.0377496	-1	0.0474207	-1.41504	0.0377496	-1.41504	0.0377496
AIDKCPCB_00864	p-benzoquinone reductase	A8FBC7		Flavodoxin-like domain-containing protein	FMN binding [GO:0010181]; oxidoreductase activity, acting on NAD(P)H [GO:0016651]	Soluble	-1.41504	0.0377496	-0.415037	0.386809	-1.41504	0.0377496	-1.41504	0.0377496
AIDKCPCB_03543	UDP-glucose 4-epimerase	A8FIQ0		UDP-glucose 4-epimerase (EC 5.1.3.2)	UDP-glucose 4-epimerase activity [GO:0003978]; galactose metabolic process [GO:0006012]	Soluble	-1.41504	0.0377496	-1.41504	0.0377496	-1	0.0474207	-1.41504	0.0377496
AIDKCPCB_01596	Ditrans_polycis-undecaprenyl-diphosphate synthase ((2E_6E)-farnesyl-diphosphate specific)	A8FDB7		Isoprenyl transferase (EC 2.5.1.-)	magnesium ion binding [GO:0000287]; prenyltransferase activity [GO:0004659]	Soluble	-1.41504	0.0377496	-1	0.0474207	-1	0.0474207	-1.41504	0.0377496
AIDKCPCB_02928	Glyoxylate/hydroxypyruvate reductase B	A8FH27		2-ketogluconate reductase	NAD binding [GO:0051287]; oxidoreductase activity, acting on the CH-OH group of donors, NAD or NADP as acceptor [GO:0016616]	Soluble	-1	0.0474207	-0.415037	0.183503	-1	0.0474207	-1.41504	0.0377496
AIDKCPCB_01678	GTPase HflX	A8FDJ9	hflX	GTPase HflX (GTP-binding protein HflX)	cytoplasm [GO:0005737]; GTP binding [GO:0005525]; GTPase activity [GO:0003924]; metal ion binding [GO:0046872]	Soluble	-1.46467	0.00220319	-0.823122	0.0613574	-1.10852	0.0729204	-1.40808	0.00232897
AIDKCPCB_02133	NADPH dehydrogenase	A8FEW4	namA	NADPH dehydrogenase (EC 1.6.99.1)	FMN binding [GO:0010181]; NADP binding [GO:0050661]; NADPH dehydrogenase activity [GO:0003959]; pentaerythritol trinitrate reductase activity [GO:0018548]; response to toxic substance [GO:0009636]	Soluble	-1.18057	0.0139818	-0.917538	0.0166297	-1	0.122867	-1.38702	0.00851597
AIDKCPCB_00846	L-methionine gamma-lyase	A8FBC1		O-acetylhomoserine aminocarboxypropyltransferase (EC 2.5.1.49)	O-acetylhomoserine aminocarboxypropyltransferase activity [GO:0003961]; pyridoxal phosphate binding [GO:0030170]; transsulfuration [GO:0019346]	Soluble	-1.37851	0.00600162	-1.70044	0.00430208	-1.70044	0.00430208	-1.37851	0.00481268
AIDKCPCB_01624	Aspartokinase	A8FDE5		Aspartokinase (EC 2.7.2.4)	aspartate kinase activity [GO:0004072]; ATP binding [GO:0005524]; lysine biosynthetic process via diaminopimelate [GO:0009089]; phosphorylation [GO:0016310]; threonine biosynthetic process [GO:0009088]	Soluble	-0.893085	0.0132356	-1.37851	0.00481268	-1.70044	0.00312559	-1.37851	0.00481268
AIDKCPCB_02159	Putative lipid kinase BmrU	A8FEZ2		Lipid kinase	ATP binding [GO:0005524]; kinase activity [GO:0016301]; phospholipid biosynthetic process [GO:0008654]; phosphorylation [GO:0016310]	Soluble	-1.70044	0.00312559	-0.70044	0.113145	-1.70044	0.00312559	-1.37851	0.038561
AIDKCPCB_01514	Coenzyme A biosynthesis bifunctional protein CoaBC	A8FD35	coaBC	Coenzyme A biosynthesis bifunctional protein CoaBC (DNA/pantothenate metabolism flavoprotein) (Phosphopantothenoylcysteine synthetase/decarboxylase) (PPCS-PPCDC) [Includes: Phosphopantothenoylcysteine decarboxylase (PPC decarboxylase) (PPC-DC) (EC 4.1.1.36) (CoaC); Phosphopantothenate--cysteine ligase (EC 6.3.2.5) (CoaB) (Phosphopantothenoylcysteine synthetase) (PPC synthetase) (PPC-S)]	FMN binding [GO:0010181]; metal ion binding [GO:0046872]; phosphopantothenate--cysteine ligase activity [GO:0004632]; phosphopantothenoylcysteine decarboxylase activity [GO:0004633]; coenzyme A biosynthetic process [GO:0015937]; pantothenate catabolic process [GO:0015941]	Soluble	-1.20163	0.000777907	-0.716207	0.00312559	-1.52356	0.0193257	-1.35364	0.0325729
AIDKCPCB_00117	DNA repair protein RadA	A8F955	radA	DNA repair protein RadA	ATP binding [GO:0005524]; ATP hydrolysis activity [GO:0016887]; ATP-dependent DNA damage sensor activity [GO:0140664]; damaged DNA binding [GO:0003684]; metal ion binding [GO:0046872]; recombinational repair [GO:0000725]	Soluble	-1.35364	0.00647645	-0.616671	0.100715	-0.938599	0.0658245	-1.35364	0.00647645
AIDKCPCB_01324	putative peptidase	A8FCJ2		Metallopeptidase	aminopeptidase activity [GO:0004177]; metalloexopeptidase activity [GO:0008235]; transition metal ion binding [GO:0046914]	Soluble	-1.4245	0.00627293	-0.718229	0.04322	-1.4245	0.0107461	-1.3505	0.0174769
AIDKCPCB_01890	Cyclic di-AMP synthase CdaS	A8FE70		YojJ	ATP binding [GO:0005524]; diadenylate cyclase activity [GO:0106408]	Soluble	-1	0.0241101	-1	0.0241101	-1.73697	0.0198039	-1.32193	0.0132356
AIDKCPCB_02035	Glycerol-3-phosphate dehydrogenase [NAD(P)+]	A8FEL7	gpsA	Glycerol-3-phosphate dehydrogenase [NAD(P)+] (EC 1.1.1.94) (NAD(P)H-dependent glycerol-3-phosphate dehydrogenase)	glycerol-3-phosphate dehydrogenase complex [GO:0009331]; glycerol-3-phosphate dehydrogenase [NAD(P)+] activity [GO:0047952]; NAD binding [GO:0051287]; carbohydrate metabolic process [GO:0005975]; glycerol-3-phosphate biosynthetic process [GO:0046167]; glycerol-3-phosphate catabolic process [GO:0046168]; glycerophospholipid metabolic process [GO:0006650]; phospholipid biosynthetic process [GO:0008…	Soluble	-1.152	0.00996386	-0.862496	0.00312559	-1.73697	0.00483389	-1.32193	0.00105756
AIDKCPCB_01944	hypothetical protein	A8FEC6		Virulence factor		Soluble	-0.584963	0.199359	-0.906891	0.0198039	-1.58496	0.0377496	-1.32193	0.0350987
AIDKCPCB_00794	Oxalate decarboxylase OxdC	A8FB72		Oxalate decarboxylase	metal ion binding [GO:0046872]; oxalate metabolic process [GO:0033609]	Soluble	-1.73697	0.0198039	-1	0.0241101	-1.32193	0.0132356	-1.32193	0.0132356
AIDKCPCB_00780	hypothetical protein	A8FB57		Transcriptional regulator	DNA binding [GO:0003677]	Soluble	-1.32193	0.0132356	-1	0.0241101	-1.32193	0.0132356	-1.32193	0.0132356
AIDKCPCB_03500	Dihydroanticapsin 7-dehydrogenase	A8FIK6		Oxidoreductase	oxidoreductase activity [GO:0016491]	Soluble	-1	0.0241101	-0.736966	0.133583	-1.32193	0.0132356	-1.32193	0.0132356
AIDKCPCB_03326	UDP-N-acetylglucosamine 2-epimerase	A8FI04		UDP-N-acetylglucosamine 2-epimerase (non-hydrolyzing) (EC 5.1.3.14)	UDP-N-acetylglucosamine 2-epimerase activity [GO:0008761]	Soluble	-0.78136	0.0101985	-0.736966	0.011733	-1.1375	0.0126906	-1.32193	0.00250157
AIDKCPCB_00324	Glycine betaine-binding protein OpuAC	A8F9Q3		Glycine/betaine ABC transporter	ATP-binding cassette (ABC) transporter complex [GO:0043190]; transmembrane transporter activity [GO:0022857]; response to stress [GO:0006950]	Soluble	-0.847997	0.0202041	-0.847997	0.0202041	-1.43296	0.0135599	-1.29546	0.0152681
AIDKCPCB_02431	S-adenosylmethionine:tRNA ribosyltransferase-isomerase	A8FFR0	queA	S-adenosylmethionine:tRNA ribosyltransferase-isomerase (EC 2.4.99.17) (Queuosine biosynthesis protein QueA)	cytoplasm [GO:0005737]; S-adenosylmethionine:tRNA ribosyltransferase-isomerase activity [GO:0051075]; queuosine biosynthetic process [GO:0008616]	Soluble	-1.11548	0.0356527	-0.963474	0.0090415	-1.19794	0.0712337	-1.2854	0.0158207
AIDKCPCB_02430	Queuine tRNA-ribosyltransferase	A8FFQ9	tgt	Queuine tRNA-ribosyltransferase (EC 2.4.2.29) (Guanine insertion enzyme) (tRNA-guanine transglycosylase)	metal ion binding [GO:0046872]; tRNA-guanosine(34) queuine transglycosylase activity [GO:0008479]; queuosine biosynthetic process [GO:0008616]; tRNA-guanine transglycosylation [GO:0101030]	Soluble	-1.34792	1.77543e-05	-1.1635	0.00917928	-1.28379	0.0243109	-1.28379	0.000750317
AIDKCPCB_00052	putative metal-dependent hydrolase YcfH	A8F906		Hydrolase TatD	DNA nuclease activity [GO:0004536]; metal ion binding [GO:0046872]	Soluble	-1.5025	0.0147784	-0.917538	0.0400537	-0.765535	0.107562	-1.28011	0.0217245
AIDKCPCB_00904	Alkaline phosphatase 4	A8FBG3		Alkaline phosphatase	metal ion binding [GO:0046872]; phosphatase activity [GO:0016791]	Soluble	-1.39855	0.00685323	-2.05063	0.00242513	-1.68806	0.00177857	-1.27302	0.00323191
AIDKCPCB_02657	hypothetical protein	A8FGD2		Hydrolase		Soluble	-2	0.0350987	-1	0.0741799	-2	0.0350987	-1.26303	0.0356527
AIDKCPCB_02644	Phenylalanine--tRNA ligase beta subunit	A8FGB9		tRNA-binding protein	tRNA binding [GO:0000049]	Soluble	-1.26303	0.0356527	-0.415037	0.446539	-1.26303	0.0356527	-1.26303	0.0356527
AIDKCPCB_03420	UDP-N-acetylglucosamine 1-carboxyvinyltransferase 1	A8FIA7	murA	UDP-N-acetylglucosamine 1-carboxyvinyltransferase (EC 2.5.1.7) (Enoylpyruvate transferase) (UDP-N-acetylglucosamine enolpyruvyl transferase) (EPT)	cytoplasm [GO:0005737]; UDP-N-acetylglucosamine 1-carboxyvinyltransferase activity [GO:0008760]; cell cycle [GO:0007049]; cell division [GO:0051301]; cell wall organization [GO:0071555]; peptidoglycan biosynthetic process [GO:0009252]; regulation of cell shape [GO:0008360]; UDP-N-acetylgalactosamine biosynthetic process [GO:0019277]	Soluble	-0.777608	0.0377496	-1.26303	0.0198039	-1.26303	0.0728274	-1.26303	0.0198039
AIDKCPCB_01064	3-oxoacyl-[acyl-carrier-protein] synthase 3 protein 1	A8FBX4	fabH	Beta-ketoacyl-[acyl-carrier-protein] synthase III (Beta-ketoacyl-ACP synthase III) (KAS III) (EC 2.3.1.180) (3-oxoacyl-[acyl-carrier-protein] synthase 3) (3-oxoacyl-[acyl-carrier-protein] synthase III)	cytoplasm [GO:0005737]; 3-oxoacyl-[acyl-carrier-protein] synthase activity [GO:0004315]; beta-ketoacyl-acyl-carrier-protein synthase III activity [GO:0033818]; fatty acid biosynthetic process [GO:0006633]	Soluble	-0.866733	0.00871766	-0.706269	0.0133217	-1.49476	0.0895483	-1.25376	0.0304284
AIDKCPCB_02699	Phospholipase YtpA	A8FGH4		Phospholipase		Soluble	-0.85561	0.00266492	-0.662965	0.0469438	-0.788496	0.0165506	-1.24793	0.00242513
AIDKCPCB_01400	Pyruvate dehydrogenase E1 component subunit alpha	A8FCS1	pdhA	Pyruvate dehydrogenase E1 component subunit alpha (EC 1.2.4.1)	pyruvate dehydrogenase (acetyl-transferring) activity [GO:0004739]; glycolytic process [GO:0006096]	Soluble	-0.857981	0.00564765	-0.987616	0.00393363	-1.31882	0.00147636	-1.24327	0.00168298
AIDKCPCB_03534	FMN reductase (NADPH)	A8FIP1		NADPH-dependent oxidoreductase	oxidoreductase activity [GO:0016491]	Soluble	-1.48543	0.00312559	-0.63743	0.0824417	-2.22239	0.0081634	-1.22239	0.0248175
AIDKCPCB_00216	Glutamine--fructose-6-phosphate aminotransferase [isomerizing]	A8F9E7	glmS	Glutamine--fructose-6-phosphate aminotransferase [isomerizing] (EC 2.6.1.16) (D-fructose-6-phosphate amidotransferase) (GFAT) (Glucosamine-6-phosphate synthase) (Hexosephosphate aminotransferase) (L-glutamine--D-fructose-6-phosphate amidotransferase)	cytoplasm [GO:0005737]; carbohydrate derivative binding [GO:0097367]; glutamine-fructose-6-phosphate transaminase (isomerizing) activity [GO:0004360]; carbohydrate derivative biosynthetic process [GO:1901137]; carbohydrate metabolic process [GO:0005975]; glutamine metabolic process [GO:0006541]	Soluble	-1.32193	0.019089	-1.12928	0.0248543	-1.66985	0.0156177	-1.22239	0.0239079
AIDKCPCB_01544	Ribosome maturation factor RimM	A8FD66	rimM	Ribosome maturation factor RimM	cytoplasm [GO:0005737]; ribosome [GO:0005840]; ribosome binding [GO:0043022]; ribosomal small subunit biogenesis [GO:0042274]; rRNA processing [GO:0006364]	Soluble	-1.22239	0.0152681	-0.807355	0.0764504	-1.22239	0.0248175	-1.22239	0.0152681
AIDKCPCB_01555	Methylenetetrahydrofolate--tRNA-(uracil-5-)- methyltransferase TrmFO	A8FD77	trmFO	Methylenetetrahydrofolate--tRNA-(uracil-5-)-methyltransferase TrmFO (EC 2.1.1.74) (Folate-dependent tRNA (uracil-5-)-methyltransferase) (Folate-dependent tRNA(M-5-U54)-methyltransferase)	cytoplasm [GO:0005737]; flavin adenine dinucleotide binding [GO:0050660]; tRNA (uracil(54)-C5)-methyltransferase activity, 5,10-methylenetetrahydrofolate-dependent [GO:0047151]; tRNA methylation [GO:0030488]	Soluble	-1.73697	0.00673408	-1.44746	0.00215026	-1.44746	0.0194594	-1.20645	0.00266492
AIDKCPCB_00627	hypothetical protein	A8FAQ2		CamS family sex pheromone protein		Soluble	-0.736966	0.0201689	-1.18442	0.00871766	-1.05889	0.00838827	-1.18442	0.00871766
AIDKCPCB_03462	putative 3-hydroxybutyryl-CoA dehydrogenase	A8FIF7		3-hydroxybutyryl-CoA dehydrogenase (EC 1.1.1.157)	3-hydroxybutyryl-CoA dehydrogenase activity [GO:0008691]; NAD+ binding [GO:0070403]; butyrate metabolic process [GO:0019605]; cellular catabolic process [GO:0044248]	Soluble	-1.16993	0.0377496	-0.584963	0.225403	-1.16993	0.0377496	-1.16993	0.0377496
AIDKCPCB_02186	Biotin carboxylase	A8FF18		Biotin carboxylase (EC 6.3.4.14) (Acetyl-coenzyme A carboxylase biotin carboxylase subunit A)	acetyl-CoA carboxylase activity [GO:0003989]; ATP binding [GO:0005524]; biotin carboxylase activity [GO:0004075]; metal ion binding [GO:0046872]; fatty acid biosynthetic process [GO:0006633]; malonyl-CoA biosynthetic process [GO:2001295]	soluble	-1.25716	0.0023469	-1.02975	0.00106745	-1.06012	0.113732	-1.15528	0.00511646
AIDKCPCB_00816	hypothetical protein	A8FB96		Nucleotidyltransferase-like domain-containing protein		soluble	-1	0.00211065	-1.32193	0.00105756	-2	0.000447238	-1.152	0.00996386
AIDKCPCB_00778	hypothetical protein	A8FB55		Thioredoxin		soluble	-1.152	0.00996386	-0.621488	0.104247	-1.51457	0.000777907	-1.152	0.0081634
AIDKCPCB_02536	DNA polymerase/3'-5' exonuclease PolX	A8FG12		DNA-directed DNA polymerase (EC 2.7.7.7)	DNA binding [GO:0003677]; DNA-directed DNA polymerase activity [GO:0003887]; DNA repair [GO:0006281]	soluble	-1.58496	0.00191034	-1.28011	0.004798	-1.28011	0.0586966	-1.14886	0.00378705
AIDKCPCB_00339	hypothetical protein	A8F9R9		Methyltransferase	methyltransferase activity [GO:0008168]; methylation [GO:0032259]	soluble	-1	0.0168559	-0.758992	0.0621469	-1.45943	0.0516002	-1.1375	0.0133217
AIDKCPCB_02386	Transcription elongation factor GreA	A8FFL6	greA	Transcription elongation factor GreA (Transcript cleavage factor GreA)	DNA binding [GO:0003677]; RNA polymerase binding [GO:0070063]; regulation of DNA-templated transcription elongation [GO:0032784]	soluble	-0.612977	0.0285958	-0.378512	0.150012	-1	0.198164	-1.11548	0.00647645
AIDKCPCB_00019	Serine--tRNA ligase	A8FAD7	serS	Serine--tRNA ligase (EC 6.1.1.11) (Seryl-tRNA synthetase) (SerRS) (Seryl-tRNA(Ser/Sec) synthetase)	cytoplasm [GO:0005737]; ATP binding [GO:0005524]; serine-tRNA ligase activity [GO:0004828]; transferase activity [GO:0016740]; selenocysteine biosynthetic process [GO:0016260]; seryl-tRNA aminoacylation [GO:0006434]	soluble	-0.704544	0.00704066	-0.704544	0.0137223	-1.06711	0.0257863	-1.0902	0.00317645
AIDKCPCB_02278	Glycine--tRNA ligase alpha subunit	A8FFB1	glyQ	Glycine--tRNA ligase alpha subunit (EC 6.1.1.14) (Glycyl-tRNA synthetase alpha subunit) (GlyRS)	cytoplasm [GO:0005737]; ATP binding [GO:0005524]; glycine-tRNA ligase activity [GO:0004820]; transferase activity [GO:0016740]; glycyl-tRNA aminoacylation [GO:0006426]	soluble	-1.28011	0.00960512	-0.839535	0.044741	-1.28011	0.0242374	-1.08746	0.0124364
AIDKCPCB_02415	Histidine--tRNA ligase	A0A125	US6	Glycoprotein D		soluble	-0.652077	0.0031866	-0.611435	0.0018875	-0.827163	0.0363828	-1.08092	0.00109218
AIDKCPCB_02520	Fumarate reductase iron-sulfur subunit	A8FFZ6	sdhB	Succinate dehydrogenase iron-sulfur subunit (EC 1.3.5.1)	3 iron, 4 sulfur cluster binding [GO:0051538]; electron transfer activity [GO:0009055]; metal ion binding [GO:0046872]; tricarboxylic acid cycle [GO:0006099]	soluble	-1.24793	0.0168559	-0.788496	0.038561	-1.24793	0.0168559	-1.078	0.0201689
AIDKCPCB_01144	Oligoendopeptidase F_ plasmid	A8FBZ9		Oligoendopeptidase F (EC 3.4.24.-)	metal ion binding [GO:0046872]; metalloendopeptidase activity [GO:0004222]; proteolysis [GO:0006508]	soluble	-0.975752	0.00130396	-0.905363	0.00558805	-1.08823	0.00282104	-1.07529	0.0010026
AIDKCPCB_03076	Ornithine aminotransferase	A8FHJ7	rocD	Ornithine aminotransferase (OAT) (EC 2.6.1.13) (Ornithine--oxo-acid aminotransferase)	cytoplasm [GO:0005737]; ornithine aminotransferase activity [GO:0004587]; pyridoxal phosphate binding [GO:0030170]; L-proline biosynthetic process [GO:0055129]	soluble	-0.746714	0.00160873	-0.629357	0.0134384	-0.956931	0.0664658	-1.07477	0.000410661
AIDKCPCB_02578	ATP-dependent 6-phosphofructokinase	A8FG55	pfkA	ATP-dependent 6-phosphofructokinase (ATP-PFK) (Phosphofructokinase) (EC 2.7.1.11) (Phosphohexokinase)	cytoplasm [GO:0005737]; 6-phosphofructokinase activity [GO:0003872]; ATP binding [GO:0005524]; metal ion binding [GO:0046872]; fructose 6-phosphate metabolic process [GO:0006002]	soluble	-1.02385	0.00182062	-0.760812	0.0191214	-0.843274	0.0664168	-1.07276	0.000820578
AIDKCPCB_00626	DNA ligase	A8FAQ1	ligA	DNA ligase (EC 6.5.1.2) (Polydeoxyribonucleotide synthase [NAD(+)])	DNA binding [GO:0003677]; DNA ligase (NAD+) activity [GO:0003911]; metal ion binding [GO:0046872]; DNA repair [GO:0006281]; DNA replication [GO:0006260]	soluble	-0.740241	0.00567571	-0.59976	0.0308598	-1.24548	0.024275	-1.07039	0.000840192
AIDKCPCB_00115	Protein-arginine kinase	A8F953	mcsB	Protein-arginine kinase (EC 2.7.14.1)	ATP binding [GO:0005524]; creatine kinase activity [GO:0004111]; protein kinase activity [GO:0004672]; phosphocreatine biosynthetic process [GO:0046314]; phosphorylation [GO:0016310]	soluble	-1.48543	0.0176221	-1.07039	0.0356375	-1.14439	0.0187422	-1.07039	0.0356375
AIDKCPCB_00687	putative ABC transporter ATP-binding protein YbiT	A8FAW7		Heme ABC transporter ATP-binding protein	ATP binding [GO:0005524]; ATP hydrolysis activity [GO:0016887]	soluble	-0.847997	0.057191	-0.584963	0.0350987	-0.847997	0.0741799	-1.05445	0.00506332
AIDKCPCB_02773	Alcohol dehydrogenase	A8FGM3		Alcohol dehydrogenase	metal ion binding [GO:0046872]; oxidoreductase activity [GO:0016491]	soluble	-0.807355	7.06935e-05	-0.807355	0.0363828	-1.10692	0.0418472	-1.05247	0.00947991
AIDKCPCB_03451	Fructose-1_6-bisphosphatase class 2	A8FID8	glpX	Fructose-1,6-bisphosphatase	fructose 1,6-bisphosphate 1-phosphatase activity [GO:0042132]; metal ion binding [GO:0046872]; gluconeogenesis [GO:0006094]; glycerol metabolic process [GO:0006071]	soluble	-0.678072	0.00851597	-0.807355	7.06935e-05	-1.05247	0.0499785	-1.05247	0.0005004
AIDKCPCB_00405	Succinate-semialdehyde dehydrogenase [NADP(+)]	A8F9Z2	gabD	Aldehyde dehydrogenase	succinate-semialdehyde dehydrogenase [NAD(P)+] activity [GO:0009013]; cellular aldehyde metabolic process [GO:0006081]; gamma-aminobutyric acid catabolic process [GO:0009450]	soluble	-0.915111	0.0168675	-0.552541	0.148949	-0.834941	0.0497945	-1.04439	0.00923912
AIDKCPCB_03494	Putative heme-dependent peroxidase	A8FIK0		Coproheme decarboxylase (Coproheme III oxidative decarboxylase) (Hydrogen peroxide-dependent heme synthase)	heme binding [GO:0020037]; metal ion binding [GO:0046872]; peroxidase activity [GO:0004601]; heme biosynthetic process [GO:0006783]	soluble	-1.2854	0.00489245	-0.893085	0.0132356	-1.03747	0.0491782	-1.03747	0.00768099
AIDKCPCB_02471	Glutamate-1-semialdehyde 2_1-aminomutase	A8FFU9	hemL2	Glutamate-1-semialdehyde 2,1-aminomutase 2 (GSA 2) (EC 5.4.3.8) (Glutamate-1-semialdehyde aminotransferase 2) (GSA-AT 2)	cytoplasm [GO:0005737]; glutamate-1-semialdehyde 2,1-aminomutase activity [GO:0042286]; pyridoxal phosphate binding [GO:0030170]; transaminase activity [GO:0008483]; protoporphyrinogen IX biosynthetic process [GO:0006782]	soluble	-1.19794	0.00863446	-0.530515	0.0547868	-0.963474	0.0139818	-1.03747	0.0217897
AIDKCPCB_02320	putative protein YqeH	A8FFF3		GTPase	GTP binding [GO:0005525]	soluble	-1.14296	0.0185095	-0.82103	0.0521666	-1.08406	0.0403633	-1.02748	0.0207019
AIDKCPCB_02866	Galactose/methyl galactoside import ATP-binding protein MglA	A8FGW2		Heme ABC transporter ATP-binding protein	ATP binding [GO:0005524]; ATP hydrolysis activity [GO:0016887]	soluble	-0.878694	0.0187775	-1.37346	0.00708436	-1.37346	0.0203951	-1.02554	0.0191408
AIDKCPCB_02413	hypothetical protein	A8FFP4		THIF-type NAD/FAD binding fold domain-containing protein	ubiquitin-like modifier activating enzyme activity [GO:0008641]	soluble	-0.678072	0.101192	-1	0.0474207	-1.41504	0.0377496	-1	0.0474207
AIDKCPCB_00059	4-diphosphocytidyl-2-C-methyl-D-erythritol kinase	A8F913	ispE	4-diphosphocytidyl-2-C-methyl-D-erythritol kinase (CMK) (EC 2.7.1.148) (4-(cytidine-5'-diphospho)-2-C-methyl-D-erythritol kinase)	4-(cytidine 5'-diphospho)-2-C-methyl-D-erythritol kinase activity [GO:0050515]; ATP binding [GO:0005524]; isopentenyl diphosphate biosynthetic process, methylerythritol 4-phosphate pathway [GO:0019288]; phosphorylation [GO:0016310]; terpenoid biosynthetic process [GO:0016114]	soluble	-1.41504	0.0377496	-0.678072	0.101192	-1.41504	0.0377496	-1	0.0474207
AIDKCPCB_01540	Signal recognition particle protein	A8FD62	ffh	Signal recognition particle protein (EC 3.6.5.4) (Fifty-four homolog)	signal recognition particle [GO:0048500]; 7S RNA binding [GO:0008312]; ATP hydrolysis activity [GO:0016887]; GTP binding [GO:0005525]; GTPase activity [GO:0003924]; SRP-dependent cotranslational protein targeting to membrane [GO:0006614]	soluble	-1.50696	0.000275816	-1.16993	0.0298388	-1.36257	0.000175635	-1	0.000385068
AIDKCPCB_00200	Beta-hexosaminidase	A8F9D6		beta-N-acetylhexosaminidase (EC 3.2.1.52)	hydrolase activity, hydrolyzing O-glycosyl compounds [GO:0004553]; carbohydrate metabolic process [GO:0005975]	soluble	-1.51457	0.0271218	-1.51457	0.0271218	-1.32193	0.0326779	-1	0.0493723
AIDKCPCB_00607	Phosphoribosylformylglycinamidine cyclo-ligase	A8FAM9	purM	Phosphoribosylformylglycinamidine cyclo-ligase (EC 6.3.3.1) (AIR synthase) (AIRS) (Phosphoribosyl-aminoimidazole synthetase)	cytoplasm [GO:0005737]; ATP binding [GO:0005524]; phosphoribosylformylglycinamidine cyclo-ligase activity [GO:0004641]; 'de novo' IMP biosynthetic process [GO:0006189]	soluble	-1.32193	0.0132356	-1	0.0241101	-1.32193	0.0132356	-1	0.0241101
AIDKCPCB_01545	tRNA (guanine-N(1)-)-methyltransferase	A8FD67	trmD	tRNA (guanine-N(1)-)-methyltransferase (EC 2.1.1.228) (M1G-methyltransferase) (tRNA [GM37] methyltransferase)	cytoplasm [GO:0005737]; tRNA (guanine(37)-N1)-methyltransferase activity [GO:0052906]; tRNA methylation [GO:0030488]	soluble	-1.32193	0.0132356	-1	0.113145	-1.32193	0.0132356	-1	0.0241101
AIDKCPCB_01519	putative dual-specificity RNA methyltransferase RlmN	A8FD40	rlmN	Probable dual-specificity RNA methyltransferase RlmN (EC 2.1.1.192) (23S rRNA (adenine(2503)-C(2))-methyltransferase) (23S rRNA m2A2503 methyltransferase) (Ribosomal RNA large subunit methyltransferase N) (tRNA (adenine(37)-C(2))-methyltransferase) (tRNA m2A37 methyltransferase)	cytoplasm [GO:0005737]; 4 iron, 4 sulfur cluster binding [GO:0051539]; metal ion binding [GO:0046872]; rRNA (adenine(2503)-C2-)-methyltransferase activity [GO:0070040]; rRNA binding [GO:0019843]; tRNA (adenine(37)-C2)-methyltransferase activity [GO:0002935]; tRNA binding [GO:0000049]; rRNA base methylation [GO:0070475]; tRNA methylation [GO:0030488]	soluble	-0.874469	0.00177857	-0.93587	0.0132454	-1.28951	0.0032714	-1	0.00242513
AIDKCPCB_00480	RsbT co-antagonist protein RsbRA	A8FA68		RsbT co-antagonist protein RsbRA	heme binding [GO:0020037]; oxygen binding [GO:0019825]	soluble	-1.41504	0.0377496	-1	0.0474207	-1	0.0474207	-1	0.0474207
AIDKCPCB_02043	Cytidylate kinase	A8FEM5	cmk	Cytidylate kinase (CK) (EC 2.7.4.25) (Cytidine monophosphate kinase) (CMP kinase)	cytoplasm [GO:0005737]; ATP binding [GO:0005524]; CMP kinase activity [GO:0036430]; dCMP kinase activity [GO:0036431]; phosphorylation [GO:0016310]; pyrimidine nucleotide metabolic process [GO:0006220]	soluble	-1	0	-1	0	-1	0	-1	0
AIDKCPCB_00944	3'-5' exoribonuclease YhaM	A8FBK3	yhaM	3'-5' exoribonuclease YhaM (EC 3.1.-.-)	3'-5'-RNA exonuclease activity [GO:0000175]	soluble	-1	0.0474207	-1	0.0474207	-1	0.0474207	-1	0.0474207
AIDKCPCB_01397	Peptide deformylase 2	A8FCR8	def	Peptide deformylase (PDF) (EC 3.5.1.88) (Polypeptide deformylase)	metal ion binding [GO:0046872]; peptide deformylase activity [GO:0042586]; translation [GO:0006412]	soluble	-1	0	-1	0	-1	0	-1	0
AIDKCPCB_03638	Aminopyrimidine aminohydrolase	A8FJ01		Aminopyrimidine aminohydrolase (EC 3.5.99.2)	thiaminase activity [GO:0050334]; thiamine biosynthetic process [GO:0009228]; thiamine diphosphate biosynthetic process [GO:0009229]	soluble	-1	0	-1	0	-1	0	-1	0
AIDKCPCB_02448	Prephenate dehydratase	A8FFS6	pheA	Prephenate dehydratase (PDT) (EC 4.2.1.51)	chorismate mutase activity [GO:0004106]; prephenate dehydratase activity [GO:0004664]; L-phenylalanine biosynthetic process [GO:0009094]	soluble	-1	0	-1	0	-1	0	-1	0
AIDKCPCB_02327	Zinc-type alcohol dehydrogenase-like protein	A8FB50		Zinc-type alcohol dehydrogenase-like protein	oxidoreductase activity [GO:0016491]; zinc ion binding [GO:0008270]	soluble	-1	0	-1	0	-1	0	-1	0
AIDKCPCB_02434	Holliday junction ATP-dependent DNA helicase RuvA	A8FFR3	ruvA	Holliday junction branch migration complex subunit RuvA	cytoplasm [GO:0005737]; Holliday junction helicase complex [GO:0009379]; Holliday junction resolvase complex [GO:0048476]; ATP binding [GO:0005524]; four-way junction DNA binding [GO:0000400]; four-way junction helicase activity [GO:0009378]; DNA recombination [GO:0006310]; DNA repair [GO:0006281]	soluble	-1	0	-1	0	-1	0	-1	0
AIDKCPCB_03094	Putative glycosyltransferase EpsF	A8FHL5		Glycosyl transferase	glycosyltransferase activity [GO:0016757]	soluble	-1	0	-1	0	-1	0	-1	0
AIDKCPCB_01362	N-acetyldiaminopimelate deacetylase	A8FCN2		N-acetyldiaminopimelate deacetylase (EC 3.5.1.47)	N-acetyldiaminopimelate deacetylase activity [GO:0050118]; diaminopimelate biosynthetic process [GO:0019877]; lysine biosynthetic process via diaminopimelate [GO:0009089]	soluble	-1	0	-1	0	-1	0	-1	0
AIDKCPCB_02433	Holliday junction ATP-dependent DNA helicase RuvB	A8FFR2	ruvB	Holliday junction branch migration complex subunit RuvB (EC 3.6.4.12)	cytoplasm [GO:0005737]; Holliday junction resolvase complex [GO:0048476]; ATP binding [GO:0005524]; ATP hydrolysis activity [GO:0016887]; four-way junction DNA binding [GO:0000400]; four-way junction helicase activity [GO:0009378]; DNA recombination [GO:0006310]; DNA repair [GO:0006281]	soluble	-1	0	-1	0	-1	0	-1	0
AIDKCPCB_01351	putative EAL-domain containing protein YkuI	A8FCM0		Diguanylate phosphodiesterase		soluble	-1	0	-1	0	-1	0	-1	0
AIDKCPCB_02302	Oxygen-independent coproporphyrinogen-III oxidase-like protein YqeR	A8FFD5		Heme chaperone HemW	cytoplasm [GO:0005737]; 4 iron, 4 sulfur cluster binding [GO:0051539]; coproporphyrinogen oxidase activity [GO:0004109]; metal ion binding [GO:0046872]; porphyrin-containing compound biosynthetic process [GO:0006779]	soluble	-1	0	-1	0	-1	0	-1	0
AIDKCPCB_03629	5-methyltetrahydropteroyltriglutamate-- homocysteine methyltransferase	A8FIY9		5-methyltetrahydropteroyltriglutamate--homocysteine methyltransferase (EC 2.1.1.14)	5-methyltetrahydropteroyltriglutamate-homocysteine S-methyltransferase activity [GO:0003871]; zinc ion binding [GO:0008270]; methionine biosynthetic process [GO:0009086]; methylation [GO:0032259]	soluble	-1	0	-1	0	-1	0	-1	0
AIDKCPCB_00785	Regulatory protein RecX	A8FB62	recX	Regulatory protein RecX	cytoplasm [GO:0005737]; regulation of DNA repair [GO:0006282]	soluble	-0.584963	0.183503	-1	0	-1	0	-1	0
AIDKCPCB_01408	hypothetical protein	A8FCS9		UPF0637 protein BPUM_1363		soluble	-1	0	-0.584963	0.183503	-1	0	-1	0
AIDKCPCB_00130	Transcription termination/antitermination protein NusG	A8F969	nusG	Transcription termination/antitermination protein NusG	DNA-templated transcription termination [GO:0006353]; regulation of DNA-templated transcription elongation [GO:0032784]; transcription antitermination [GO:0031564]; transcription elongation-coupled chromatin remodeling [GO:0140673]	soluble	-0.893085	0.0326779	-0.378512	0.184074	-1	0.0254815	-1	0.0271218
AIDKCPCB_01154	Bis(5'-nucleosyl)-tetraphosphatase PrpE [asymmetrical]	A8FC09		Calcineurin-like phosphoesterase domain-containing protein	hydrolase activity [GO:0016787]	soluble	-1	0	-0.263034	0.42265	-1	0	-1	0
AIDKCPCB_00411	Mannitol-1-phosphate 5-dehydrogenase	A8F9Z9	mtlD	Mannitol-1-phosphate 5-dehydrogenase (EC 1.1.1.17)	mannitol-1-phosphate 5-dehydrogenase activity [GO:0008926]; mannitol metabolic process [GO:0019594]	soluble	-1.07039	0.00124669	-0.584963	0.055903	-0.868755	0.0349324	-1	0.00101666
AIDKCPCB_02586	Bifunctional oligoribonuclease and PAP phosphatase NrnA	A8FG63		Oligoribonuclease	nucleic acid binding [GO:0003676]	soluble	-1.51457	0.000777907	-0.321928	0.17342	-0.736966	0.0248175	-1	0.00211065
AIDKCPCB_00963	Ferrochelatase	A8FBM6	cpfC	Coproporphyrin III ferrochelatase (EC 4.99.1.9)	cytoplasm [GO:0005737]; ferrochelatase activity [GO:0004325]; metal ion binding [GO:0046872]; heme biosynthetic process [GO:0006783]	soluble	-1	0.00147312	-0.874469	0.00985246	-0.874469	0.0921351	-1	0.0168559
AIDKCPCB_02731	o-succinylbenzoate synthase	A8FGK5	menC	o-succinylbenzoate synthase (OSB synthase) (OSBS) (EC 4.2.1.113) (4-(2'-carboxyphenyl)-4-oxybutyric acid synthase) (o-succinylbenzoic acid synthase)	magnesium ion binding [GO:0000287]; O-succinylbenzoate synthase activity [GO:0043748]; menaquinone biosynthetic process [GO:0009234]	soluble	-1	0.0474207	-0.678072	0.101192	-0.678072	0.101192	-1	0.0474207
AIDKCPCB_01536	Ribonuclease 3	A8FD58	rnc	Ribonuclease 3 (EC 3.1.26.3) (Ribonuclease III) (RNase III)	cytoplasm [GO:0005737]; metal ion binding [GO:0046872]; ribonuclease III activity [GO:0004525]; rRNA binding [GO:0019843]; mRNA processing [GO:0006397]; rRNA processing [GO:0006364]; tRNA processing [GO:0008033]	soluble	-1	0	0	1	-0.584963	0.183503	-1	0
AIDKCPCB_00146	50S ribosomal protein L4	A8F986	rplD	Large ribosomal subunit protein uL4 (50S ribosomal protein L4)	ribonucleoprotein complex [GO:1990904]; ribosome [GO:0005840]; rRNA binding [GO:0019843]; structural constituent of ribosome [GO:0003735]; translation [GO:0006412]	soluble	-0.482152	0.00680889	-0.787006	0.00694618	-1.03317	0.000303544	-0.967579	9.62702e-05
AIDKCPCB_01450	Putative cysteine ligase BshC	A8FCX1	bshC	Putative cysteine ligase BshC (EC 6.-.-.-)	ligase activity [GO:0016874]	soluble	-1.70044	0.0160653	-1.03747	0.0201689	-1.11548	0.0245225	-0.963474	0.0152776
AIDKCPCB_02632	Tyrosine--tRNA ligase 1	A8FGA6	tyrS	Tyrosine--tRNA ligase (EC 6.1.1.1) (Tyrosyl-tRNA synthetase) (TyrRS)	cytoplasm [GO:0005737]; ATP binding [GO:0005524]; RNA binding [GO:0003723]; tyrosine-tRNA ligase activity [GO:0004831]; tyrosyl-tRNA aminoacylation [GO:0006437]	soluble	-0.836501	0.0224651	-0.643856	0.00685323	-0.888969	0.0235612	-0.943416	0.001888
AIDKCPCB_00642	Stress response kinase A	A8FAR5		Aminoglycoside phosphotransferase domain-containing protein		soluble	-0.751502	0.00217795	-0.885357	0.0105559	-1.32736	0.000433759	-0.925999	0.00260913
AIDKCPCB_01558	ATP-dependent protease ATPase subunit ClpY	A8FD80	clpY	ATP-dependent protease ATPase subunit ClpY	HslUV protease complex [GO:0009376]; ATP binding [GO:0005524]; ATP hydrolysis activity [GO:0016887]; peptidase activity [GO:0008233]; proteasome-activating activity [GO:0036402]; protein unfolding [GO:0043335]	soluble	-1.20353	9.62702e-05	-1	0.00229032	-1	0.000488285	-0.925999	0.0102571
AIDKCPCB_02277	Glycine--tRNA ligase beta subunit	A8FFB0	glyS	Glycine--tRNA ligase beta subunit (EC 6.1.1.14) (Glycyl-tRNA synthetase beta subunit) (GlyRS)	cytoplasm [GO:0005737]; arginine-tRNA ligase activity [GO:0004814]; ATP binding [GO:0005524]; glycine-tRNA ligase activity [GO:0004820]; arginyl-tRNA aminoacylation [GO:0006420]; glycyl-tRNA aminoacylation [GO:0006426]	soluble	-0.923764	0.00495936	-0.86148	0.00773726	-1.3388	0.0186166	-0.902703	0.0121476
AIDKCPCB_00633	putative 3-hydroxybutyryl-CoA dehydrogenase	A8FAQ7		3-hydroxybutyryl-CoA dehydrogenase	NAD+ binding [GO:0070403]; oxidoreductase activity, acting on the CH-OH group of donors, NAD or NADP as acceptor [GO:0016616]; cellular catabolic process [GO:0044248]; fatty acid metabolic process [GO:0006631]	soluble	-0.671377	0.0032127	-0.519374	0.0060506	-1.03395	0.0115399	-0.902703	0.0385875
AIDKCPCB_02847	Long-chain-alcohol dehydrogenase 2	A8FGU1		Butanol dehydrogenase	butanol dehydrogenase activity [GO:1990362]; metal ion binding [GO:0046872]	soluble	-1.22239	0.00402506	-0.807355	0.0133217	-0.900464	0.0883547	-0.900464	0.00838827
AIDKCPCB_03718	Hydroxyacylglutathione hydrolase	A8FJA0		Zn-dependent hydrolase	hydrolase activity [GO:0016787]	soluble	-1.70044	0.00312559	-1.37851	0.038561	-1.11548	0.0356527	-0.893085	0.0132356
AIDKCPCB_02642	UDP-N-acetylmuramate--L-alanine ligase	A8FGB7	murC	UDP-N-acetylmuramate--L-alanine ligase (EC 6.3.2.8) (UDP-N-acetylmuramoyl-L-alanine synthetase)	cytoplasm [GO:0005737]; ATP binding [GO:0005524]; UDP-N-acetylmuramate-L-alanine ligase activity [GO:0008763]; cell cycle [GO:0007049]; cell division [GO:0051301]; cell wall organization [GO:0071555]; peptidoglycan biosynthetic process [GO:0009252]; regulation of cell shape [GO:0008360]	soluble	-0.604071	0.0196946	-0.724366	0.0175437	-0.962525	0.0152343	-0.890376	0.00777926
AIDKCPCB_03452	UDP-N-acetylglucosamine 1-carboxyvinyltransferase 2	A8FID9	murA	UDP-N-acetylglucosamine 1-carboxyvinyltransferase (EC 2.5.1.7) (Enoylpyruvate transferase) (UDP-N-acetylglucosamine enolpyruvyl transferase) (EPT)	cytoplasm [GO:0005737]; UDP-N-acetylglucosamine 1-carboxyvinyltransferase activity [GO:0008760]; cell cycle [GO:0007049]; cell division [GO:0051301]; cell wall organization [GO:0071555]; peptidoglycan biosynthetic process [GO:0009252]; regulation of cell shape [GO:0008360]; UDP-N-acetylgalactosamine biosynthetic process [GO:0019277]	soluble	-0.884523	0.00996386	-0.884523	0.00996386	-1.26303	0.055903	-0.884523	0.00996386
AIDKCPCB_00294	Epoxide hydrolase A	A8F9M3		Alpha/beta hydrolase	hydrolase activity [GO:0016787]	soluble	-1.1375	0.0132356	-1.1375	0.0132356	-1.87447	0.0152681	-0.874469	0.0377496
AIDKCPCB_03618	Aspartate ammonia-lyase	A8FHF5	aspA	Aspartate ammonia-lyase (Aspartase) (EC 4.3.1.1)	aspartate ammonia-lyase activity [GO:0008797]; aspartate metabolic process [GO:0006531]; tricarboxylic acid cycle [GO:0006099]	soluble	-0.630544	0.0117576	-0.557612	0.0311294	-1.09265	0.0153834	-0.849378	0.00332825
AIDKCPCB_01248	hypothetical protein	A8FCB1		Acyl-CoA thioester hydrolase	thiolester hydrolase activity [GO:0016790]	soluble	-0.847997	0.0248175	-0.584963	0.070484	-0.710493	0.0584402	-0.847997	0.0248175
AIDKCPCB_03049	Carboxylesterase	A8FHG9		Carboxylesterase	carboxylic ester hydrolase activity [GO:0052689]	soluble	-1	0.0213116	-0.36257	0.133583	-0.469485	0.133233	-0.847997	0.0248175
AIDKCPCB_01332	Spore photoproduct lyase	A8FCJ9		Spore photoproduct lyase	endospore-forming forespore [GO:0042601]; 4 iron, 4 sulfur cluster binding [GO:0051539]; DNA photolyase activity [GO:0003913]; S-adenosyl-L-methionine binding [GO:1904047]	soluble	-0.766636	0.0341072	-0.693573	0.0905054	-0.82397	0.0151428	-0.843598	0.000337399
AIDKCPCB_00888	Phosphoglucomutase	A8FBF2		Phosphoglucomutase (EC 5.4.2.2) (Alpha-phosphoglucomutase) (Glucose phosphomutase)	intramolecular phosphotransferase activity [GO:0016868]; magnesium ion binding [GO:0000287]; carbohydrate metabolic process [GO:0005975]	soluble	-0.839535	0.044741	-0.387023	0.191744	-0.765535	0.0607071	-0.839535	0.044741
AIDKCPCB_03648	Pyrimidine-nucleoside phosphorylase	A8FJ12	deoA	Pyrimidine-nucleoside phosphorylase (EC 2.4.2.2)	1,4-alpha-oligoglucan phosphorylase activity [GO:0004645]; deoxyuridine phosphorylase activity [GO:0047847]; metal ion binding [GO:0046872]; pyrimidine-nucleoside phosphorylase activity [GO:0016154]; thymidine phosphorylase activity [GO:0009032]; uridine phosphorylase activity [GO:0004850]; pyrimidine nucleobase metabolic process [GO:0006206]; pyrimidine nucleoside metabolic process [GO:0006213]	soluble	-0.70044	0.0294988	-0.863938	0.0265041	-1.29834	0.00847409	-0.835369	0.0188949
AIDKCPCB_02272	RNA polymerase sigma factor SigA	A8FFA5	sigA	RNA polymerase sigma factor SigA	cytoplasm [GO:0005737]; DNA binding [GO:0003677]; sigma factor activity [GO:0016987]; DNA-templated transcription initiation [GO:0006352]	soluble	-1.45943	0.00595892	-0.722466	0.0475534	-1.04439	0.038024	-0.834941	0.0325225
AIDKCPCB_02588	Inosine-5'-monophosphate dehydrogenase	A8FG65		CBS domain-containing protein		soluble	-1	0.00481268	-0.830075	0.0356527	-1.19265	0.00312559	-0.830075	0.0198039
AIDKCPCB_02480	putative GTP-binding protein EngB	A8FFV6	engB	Probable GTP-binding protein EngB	GTP binding [GO:0005525]; metal ion binding [GO:0046872]; division septum assembly [GO:0000917]	soluble	-0.192645	0.2302	-0.678072	0.0132356	-0.415037	0.133583	-0.830075	0.0198039
AIDKCPCB_02846	Glucose-6-phosphate isomerase	A8FGU0	pgi	Glucose-6-phosphate isomerase (GPI) (EC 5.3.1.9) (Phosphoglucose isomerase) (PGI) (Phosphohexose isomerase) (PHI)	cytoplasm [GO:0005737]; carbohydrate derivative binding [GO:0097367]; glucose-6-phosphate isomerase activity [GO:0004347]; carbohydrate derivative metabolic process [GO:1901135]; gluconeogenesis [GO:0006094]; glycolytic process [GO:0006096]	soluble	-0.767023	0.00908653	-0.599913	0.00968421	-0.693022	0.0538578	-0.818553	0.0152813
AIDKCPCB_02602	ATP-dependent RNA helicase DbpA	A8FG79	dbpA	ATP-dependent RNA helicase DbpA (EC 3.6.4.13)	cytoplasm [GO:0005737]; 3'-5' RNA helicase activity [GO:0034458]; ATP binding [GO:0005524]; ATP hydrolysis activity [GO:0016887]; RNA binding [GO:0003723]; ribosomal large subunit assembly [GO:0000027]	soluble	-1.1375	0.0213939	-0.93587	0.019089	-0.758992	0.0386744	-0.815575	0.0248543
AIDKCPCB_01907	Purine nucleoside phosphorylase DeoD-type	A8FE87	deoD	Purine nucleoside phosphorylase DeoD-type (PNP) (EC 2.4.2.1)	purine-nucleoside phosphorylase activity [GO:0004731]; nucleoside catabolic process [GO:0009164]; purine nucleoside metabolic process [GO:0042278]	soluble	-0.924449	0.00828351	-0.516791	0.0358737	-1.04731	0.0323961	-0.811238	0.00287245
AIDKCPCB_00648	Aspartyl/glutamyl-tRNA(Asn/Gln) amidotransferase subunit B	A8FAS1	gatB	Aspartyl/glutamyl-tRNA(Asn/Gln) amidotransferase subunit B (Asp/Glu-ADT subunit B) (EC 6.3.5.-)	asparaginyl-tRNA synthase (glutamine-hydrolyzing) activity [GO:0050566]; ATP binding [GO:0005524]; glutaminyl-tRNA synthase (glutamine-hydrolyzing) activity [GO:0050567]; translation [GO:0006412]	soluble	-0.80408	0.000403567	-0.571906	0.0395531	-0.641808	0.111348	-0.80408	0.000403567
AIDKCPCB_01969	Ribosomal RNA large subunit methyltransferase K/L	A8FEF3		RNA methyltransferase	RNA binding [GO:0003723]; S-adenosylmethionine-dependent methyltransferase activity [GO:0008757]; ncRNA processing [GO:0034470]; RNA methylation [GO:0001510]	soluble	-0.662965	0.0356527	-0.247928	0.535106	-0.440573	0.113145	-0.788496	0.00481268
AIDKCPCB_02373	Glutathione-independent formaldehyde dehydrogenase	A8FFK4		Aldehyde dismutase	oxidoreductase activity [GO:0016491]; zinc ion binding [GO:0008270]	soluble	-0.616671	0.0228316	-0.581047	0.0563916	-0.86535	0.0241001	-0.782095	0.000547046
AIDKCPCB_00689	Putative NADP-dependent oxidoreductase YfmJ	A8FAW9		Alcohol dehydrogenase	oxidoreductase activity, acting on the CH-CH group of donors, NAD or NADP as acceptor [GO:0016628]	soluble	-0.533432	0.054233	-0.693897	0.00152309	-0.974005	0.00207924	-0.78136	0.00360785
AIDKCPCB_02651	putative NAD-dependent malic enzyme 2	A8FGC6		Malate dehydrogenase (EC 1.1.1.38)	malate dehydrogenase (decarboxylating) (NAD+) activity [GO:0004471]; metal ion binding [GO:0046872]; NAD binding [GO:0051287]; oxaloacetate decarboxylase activity [GO:0008948]	soluble	-0.698173	0.0209927	-0.664226	0.0316334	-0.72792	0.0232018	-0.768562	0.0221694
AIDKCPCB_00887	Aerobic glycerol-3-phosphate dehydrogenase	A8FBF1		Glycerol-3-phosphate dehydrogenase (EC 1.1.5.3)	glycerol-3-phosphate dehydrogenase complex [GO:0009331]; glycerol-3-phosphate dehydrogenase (quinone) activity [GO:0004368]; glycerol catabolic process [GO:0019563]; glycerol-3-phosphate metabolic process [GO:0006072]	soluble	-0.573735	0.0132454	-0.642448	0.00294678	-0.752072	0.0397716	-0.752072	0.00191272
AIDKCPCB_03619	L-asparaginase 1	A8FIX5		asparaginase (EC 3.5.1.1)	asparaginase activity [GO:0004067]; amino acid metabolic process [GO:0006520]	soluble	-0.836501	0.0398716	-0.736966	0.0419145	-1.32193	0.0125409	-0.736966	0.0419145
AIDKCPCB_02151	Propionyl-CoA carboxylase beta chain	A8FEY3		Methylmalonyl-CoA carboxyltransferase	acetyl-CoA carboxylase complex [GO:0009317]; acetyl-CoA carboxylase activity [GO:0003989]; fatty acid biosynthetic process [GO:0006633]	soluble	-1.05889	0.0060506	-1.64386	0.000274562	-1.18442	0.00871766	-0.736966	0.0131721
AIDKCPCB_03069	Enolase	A8FHJ0	eno	Enolase (EC 4.2.1.11) (2-phospho-D-glycerate hydro-lyase) (2-phosphoglycerate dehydratase)	cell surface [GO:0009986]; extracellular region [GO:0005576]; phosphopyruvate hydratase complex [GO:0000015]; magnesium ion binding [GO:0000287]; phosphopyruvate hydratase activity [GO:0004634]; glycolytic process [GO:0006096]	soluble	-0.553284	0.00454766	-0.659256	0.00247038	-0.86199	0.00341872	-0.722188	0.00363648
AIDKCPCB_02208	putative glycine dehydrogenase (decarboxylating) subunit 1	A8FF40	gcvPA	Probable glycine dehydrogenase (decarboxylating) subunit 1 (EC 1.4.4.2) (Glycine cleavage system P-protein subunit 1) (Glycine decarboxylase subunit 1) (Glycine dehydrogenase (aminomethyl-transferring) subunit 1)	glycine dehydrogenase (decarboxylating) activity [GO:0004375]; glycine decarboxylation via glycine cleavage system [GO:0019464]; nucleoside metabolic process [GO:0009116]	soluble	-0.617752	0.0271751	-0.642843	0.0467929	-0.861024	0.0562525	-0.720846	0.00784873
AIDKCPCB_03434	Serine hydroxymethyltransferase	A8FIC1	glyA	Serine hydroxymethyltransferase (SHMT) (Serine methylase) (EC 2.1.2.1)	cytoplasm [GO:0005737]; glycine hydroxymethyltransferase activity [GO:0004372]; pyridoxal phosphate binding [GO:0030170]; glycine biosynthetic process from serine [GO:0019264]; tetrahydrofolate interconversion [GO:0035999]	soluble	-0.599038	0.00293781	-0.755763	0.00107141	-1.07179	0.00142441	-0.686501	0.00437709
AIDKCPCB_03086	Nickel-binding periplasmic protein	A8FHK7		Nickel ABC transporter substrate-binding protein	ATP-binding cassette (ABC) transporter complex [GO:0043190]; periplasmic space [GO:0042597]; heme binding [GO:0020037]; nickel cation binding [GO:0016151]; nickel cation transport [GO:0015675]; transmembrane transport [GO:0055085]	soluble	-0.656046	0.0368821	-0.91908	0.0265681	-1.02801	0.01087	-0.656046	0.030529
AIDKCPCB_00157	50S ribosomal protein L5	A8F997	rplE	Large ribosomal subunit protein uL5 (50S ribosomal protein L5)	ribonucleoprotein complex [GO:1990904]; ribosome [GO:0005840]; rRNA binding [GO:0019843]; structural constituent of ribosome [GO:0003735]; tRNA binding [GO:0000049]; translation [GO:0006412]	soluble	-0.653442	0.00868885	-0.580193	0.0142294	-0.73061	0.00747583	-0.653442	0.0115645
AIDKCPCB_00215	Phosphoglucosamine mutase	A8F9E6	glmM	Phosphoglucosamine mutase (EC 5.4.2.10)	magnesium ion binding [GO:0000287]; phosphoglucosamine mutase activity [GO:0008966]; carbohydrate metabolic process [GO:0005975]	soluble	-0.830075	0.00483389	-0.476438	0.457572	-0.752072	0.2366	-0.607683	0.00996386
AIDKCPCB_01914	L-lysine 2_3-aminomutase	A8FE95		L-lysine 2,3-aminomutase (EC 5.4.3.2)	4 iron, 4 sulfur cluster binding [GO:0051539]; lysine 2,3-aminomutase activity [GO:0050066]; metal ion binding [GO:0046872]	soluble	-1.04182	0.00858092	-1.22239	0.0052015	-1.04182	0.00858092	-0.605721	0.0326779
AIDKCPCB_00238	hypothetical protein	A8F9G8		DUF255 domain-containing protein	catalytic activity [GO:0003824]; carbohydrate metabolic process [GO:0005975]; organic substance catabolic process [GO:1901575]	soluble	-0.704544	0.020998	-0.415037	0.132659	-0.93587	0.0284202	-0.601451	0.0193257
AIDKCPCB_02183	Bifunctional protein FolD protein	A8FF15	folD	Bifunctional protein FolD [Includes: Methylenetetrahydrofolate dehydrogenase (EC 1.5.1.5); Methenyltetrahydrofolate cyclohydrolase (EC 3.5.4.9)]	methenyltetrahydrofolate cyclohydrolase activity [GO:0004477]; methylenetetrahydrofolate dehydrogenase (NADP+) activity [GO:0004488]; histidine biosynthetic process [GO:0000105]; methionine biosynthetic process [GO:0009086]; purine nucleotide biosynthetic process [GO:0006164]; tetrahydrofolate interconversion [GO:0035999]	soluble	-0.601451	0.00524968	-0.505235	0.0497702	-0.678072	0.0475396	-0.601451	0.006687
AIDKCPCB_01385	putative ABC transporter ATP-binding protein YbiT	A8FCQ5		ABC transporter ATP-binding protein	ATP binding [GO:0005524]; ATP hydrolysis activity [GO:0016887]	soluble	-0.630766	0.0258254	-0.483424	0.052693	-0.847997	0.0246727	-0.584963	0.0279092
AIDKCPCB_01995	3-methyl-2-oxobutanoate hydroxymethyltransferase	A8FEH7	panB	3-methyl-2-oxobutanoate hydroxymethyltransferase (EC 2.1.2.11) (Ketopantoate hydroxymethyltransferase) (KPHMT)	cytoplasm [GO:0005737]; 3-methyl-2-oxobutanoate hydroxymethyltransferase activity [GO:0003864]; metal ion binding [GO:0046872]; pantothenate biosynthetic process [GO:0015940]	Soluble	-1.70044	0.0285958	-1.11548	0.0728274	-1.70044	0.0285958	-0.893085	0.150012
AIDKCPCB_00015	D-alanyl-D-alanine carboxypeptidase DacA	A8FAD3		serine-type D-Ala-D-Ala carboxypeptidase (EC 3.4.16.4)	serine-type D-Ala-D-Ala carboxypeptidase activity [GO:0009002]; cell wall organization [GO:0071555]; peptidoglycan biosynthetic process [GO:0009252]; proteolysis [GO:0006508]; regulation of cell shape [GO:0008360]	Soluble	-0.469485	0.0377496	-0.710493	0.0198039	-1.58496	0.0202041	-0.847997	0.0941784
AIDKCPCB_01456	UDP-N-acetylmuramoyl-L-alanyl-D-glutamate--2_ 6-diaminopimelate ligase	A8FCX7	murE	UDP-N-acetylmuramoyl-L-alanyl-D-glutamate--2,6-diaminopimelate ligase (EC 6.3.2.13) (Meso-A2pm-adding enzyme) (Meso-diaminopimelate-adding enzyme) (UDP-MurNAc-L-Ala-D-Glu:meso-diaminopimelate ligase) (UDP-MurNAc-tripeptide synthetase) (UDP-N-acetylmuramyl-tripeptide synthetase)	cytoplasm [GO:0005737]; ATP binding [GO:0005524]; magnesium ion binding [GO:0000287]; tetrahydrofolylpolyglutamate synthase activity [GO:0004326]; UDP-N-acetylmuramoylalanyl-D-glutamate-2,6-diaminopimelate ligase activity [GO:0008765]; cell cycle [GO:0007049]; cell division [GO:0051301]; cell wall organization [GO:0071555]; peptidoglycan biosynthetic process [GO:0009252]; regulation of cell shape…	Soluble	-0.36257	0.269703	-0.710493	0.0198039	-1	0	-0.710493	0.118083
AIDKCPCB_00612	N-acetyltransferase YodP	A8FAN5		Beta-lysine acetyltransferase	N-acetyltransferase activity [GO:0008080]	Soluble	-1	0.0474207	-0.192645	0.685598	-1	0.0474207	-0.415037	0.183503
AIDKCPCB_00490	Acetoin:2_6-dichlorophenolindophenol oxidoreductase subunit alpha	A8FA79		Acetoin:2,6-dichlorophenolindophenol oxidoreductase subunit alpha	oxidoreductase activity, acting on the aldehyde or oxo group of donors, disulfide as acceptor [GO:0016624]	Soluble	-1	0	-0.584963	0.183503	-1	0	0.415037	0.528595
AIDKCPCB_00253	Glyoxal reductase	A8F9I5		Glyoxal reductase	oxidoreductase activity [GO:0016491]	Soluble	-1.45943	0.00746108	-1.04439	0.0306704	-0.874469	0.0316184	-0.652077	0.057191
AIDKCPCB_01401	Pyruvate dehydrogenase E1 component subunit beta	A8FCS2		Pyruvate dehydrogenase E1 component subunit beta (EC 1.2.4.1)	catalytic activity [GO:0003824]	Soluble	-0.409801	0.0207956	-0.587588	0.00502985	-0.790405	0.00774279	-0.481236	0.00866192
AIDKCPCB_02649	Putative aminopeptidase YsdC	A8FGC4		Peptidase M28	aminopeptidase activity [GO:0004177]; metal ion binding [GO:0046872]; proteolysis [GO:0006508]	Soluble	-0.710493	0.00483389	-0.646363	0.0060506	-0.777608	0.00360223	-0.526069	0.00996386
AIDKCPCB_00568	hypothetical protein					Soluble	-1.73697	0.0198039	-1.73697	0.0198039	-1.73697	0.0198039	-1.73697	0.0198039
AIDKCPCB_00223	SkfA peptide export ATP-binding protein SkfE	A8FBL8		Multidrug ABC transporter ATP-binding protein	ATP binding [GO:0005524]; ATP hydrolysis activity [GO:0016887]	Soluble	-1	0	-1	0	-0.584963	0.183503	-1	0
AIDKCPCB_02410	Cysteine desulfurase IscS	A8FFP1		Cysteine desulfurase	cysteine desulfurase activity [GO:0031071]; iron-sulfur cluster binding [GO:0051536]; metal ion binding [GO:0046872]	Soluble	-1.27302	0.00323191	-1.05063	0.00719274	-0.857981	0.0636644	-0.465664	0.0400537
AIDKCPCB_00813	Putative peroxiredoxin bcp	A8FB93		thioredoxin-dependent peroxiredoxin (EC 1.11.1.24) (Thioredoxin peroxidase)	antioxidant activity [GO:0016209]; oxidoreductase activity [GO:0016491]	Soluble	-0.678072	0.101192	-1	0.0474207	-0.192645	0.518519	-0.415037	0.183503
AIDKCPCB_02927	Homoserine dehydrogenase	A8FH26		Homoserine dehydrogenase (EC 1.1.1.3)	homoserine dehydrogenase activity [GO:0004412]; NADP binding [GO:0050661]; isoleucine biosynthetic process [GO:0009097]; methionine biosynthetic process [GO:0009086]; threonine biosynthetic process [GO:0009088]	Soluble	-0.621488	0.104247	-0.862496	0.00312559	-0.862496	0.0621469	-0.152003	0.183503
AIDKCPCB_01933	L-threonine dehydratase biosynthetic IlvA	A8FEB4	ilvA	L-threonine dehydratase (EC 4.3.1.19) (Threonine deaminase)	L-threonine ammonia-lyase activity [GO:0004794]; pyridoxal phosphate binding [GO:0030170]; isoleucine biosynthetic process [GO:0009097]	Soluble	-0.836501	0.0177043	-0.836501	0.0177043	-0.836501	0.162647	-0.736966	0.148131
AIDKCPCB_02236	Glucokinase	A8FF67		Glucokinase (EC 2.7.1.2) (Glucose kinase)	cytoplasm [GO:0005737]; glucokinase activity [GO:0004340]; glycolytic process [GO:0006096]	Soluble	-0.63743	0.0824417	-0.807355	0.0132356	-1	0.0534551	-0.63743	0.0824417
AIDKCPCB_01985	Penicillin-binding protein 1A/1B	A8FEG7		peptidoglycan glycosyltransferase (EC 2.4.1.129)	penicillin binding [GO:0008658]; peptidoglycan glycosyltransferase activity [GO:0008955]; serine-type D-Ala-D-Ala carboxypeptidase activity [GO:0009002]; proteolysis [GO:0006508]	Soluble	-0.551015	0.0139495	-0.807355	0.00442043	-0.767827	0.0724642	-0.453718	0.0128085
AIDKCPCB_00507	putative formaldehyde dehydrogenase AdhA	A8FA89		Alcohol dehydrogenase	oxidoreductase activity, acting on the CH-OH group of donors, NAD or NADP as acceptor [GO:0016616]; zinc ion binding [GO:0008270]	Soluble	-0.378512	0.101192	-0.70044	0.0241101	-0.530515	0.057191	-0.378512	0.101192
AIDKCPCB_01655	putative protein YuaB	A8FDH5		YuaB		Soluble	-0.70044	0.0241101	-0.70044	0.0241101	0.29956	0.101192	0.547488	0.0132356
AIDKCPCB_02570	Alkaline phosphatase synthesis transcriptional regulatory protein PhoP	A8FG46		Chemotaxis protein CheY	cytoplasm [GO:0005737]; catalytic activity [GO:0003824]; DNA binding [GO:0003677]; phosphorelay signal transduction system [GO:0000160]; phosphorus metabolic process [GO:0006793]; regulation of DNA-templated transcription [GO:0006355]	Soluble	-1.73697	0.0421716	-1.152	0.0741435	-1.152	0.0810863	-1.51457	0.060003
AIDKCPCB_01886	hypothetical protein	A8FE67		VWFA domain-containing protein		Soluble	-2.73697	0.0421585	-1.152	0.136228	-1	0.121393	-1.73697	0.0603815
AIDKCPCB_01396	Putative bifunctional phosphatase/peptidyl-prolyl cis-trans isomerase	A8FCR7		Hydrolase Cof	phosphatase activity [GO:0016791]	Soluble	-1.48543	0.00312559	-1	0.0534551	-1	0.104247	-1	0.0534551
AIDKCPCB_00256	hypothetical protein	A8F9I7	trhO	tRNA uridine(34) hydroxylase (EC 1.14.-.-) (tRNA hydroxylation protein O)	oxidoreductase activity, acting on paired donors, with incorporation or reduction of molecular oxygen [GO:0016705]; tRNA modification [GO:0006400]	Soluble	-0.710493	0.0356527	-0.584963	0.070484	-1	0.104479	-0.584963	0.0741799
AIDKCPCB_03541	hypothetical protein	A8FIP8		Peptidase M24		Soluble	-1	0.0217245	-0.0740006	0.837691	-1	0.134614	-0.736966	0.133583
AIDKCPCB_02023	Chorismate synthase	A8FEK5	aroC	Chorismate synthase (CS) (EC 4.2.3.5) (5-enolpyruvylshikimate-3-phosphate phospholyase)	chorismate synthase activity [GO:0004107]; amino acid biosynthetic process [GO:0008652]; aromatic amino acid family biosynthetic process [GO:0009073]; chorismate biosynthetic process [GO:0009423]	Soluble	-1.16046	0.0146311	-0.440573	0.270862	-0.925999	0.0630813	-1	0.0549408
AIDKCPCB_01152	NAD kinase 1	A8FC07	nadK	NAD kinase (EC 2.7.1.23) (ATP-dependent NAD kinase)	cytoplasm [GO:0005737]; ATP binding [GO:0005524]; metal ion binding [GO:0046872]; NAD binding [GO:0051287]; NAD+ kinase activity [GO:0003951]; NAD metabolic process [GO:0019674]; NADP biosynthetic process [GO:0006741]; phosphorylation [GO:0016310]	Soluble	-1.32193	0.0350987	-0.736966	0.175936	-0.906891	0.102068	-0.736966	0.070484
AIDKCPCB_00683	ABC transporter ATP-binding protein uup	A8FAW4		Multidrug ABC transporter ATP-binding protein	ATP binding [GO:0005524]; ATP hydrolysis activity [GO:0016887]; DNA binding [GO:0003677]	Soluble	-1.12553	0.0285822	-0.777608	0.0585639	-0.884523	0.0810863	-0.777608	0.0671971
AIDKCPCB_03305	Transcriptional regulatory protein DegU	A8FHY5		Chemotaxis protein CheY	cytoplasm [GO:0005737]; DNA binding [GO:0003677]; phosphorelay signal transduction system [GO:0000160]; regulation of DNA-templated transcription [GO:0006355]	Soluble	-1	0.0474207	-0.540568	0.151835	-0.830075	0.0584402	-0.540568	0.151835
AIDKCPCB_02392	Putative acetyl-CoA C-acetyltransferase YhfS	A8FFM3		Acetyl-CoA acetyltransferase	acyltransferase activity, transferring groups other than amino-acyl groups [GO:0016747]	Soluble	-1	0	-0.584963	0.183503	-0.584963	0.183503	-0.584963	0.183503
AIDKCPCB_03219	ATP-dependent Clp protease proteolytic subunit	A8FHN9	clpP	ATP-dependent Clp protease proteolytic subunit (EC 3.4.21.92) (Endopeptidase Clp)	cytoplasm [GO:0005737]; ATP-dependent peptidase activity [GO:0004176]; serine-type endopeptidase activity [GO:0004252]; proteolysis [GO:0006508]	Soluble	-1	0.0474207	-0.678072	0.101192	-0.415037	0.386809	-0.192645	0.518519
