# Supplementary material for: UV-C and hydration state drive pulsed light-induced proteome damage in Bacillus pumilus spores
Source: Front Microbiol. 2025 Apr 9;16:1579161. doi: 10.3389/fmicb.2025.1579161 (PMC12017682; doi:10.3389/fmicb.2025.1579161)
Supplement: Supplementary file 6 [file Table_6.XLSX]

## Sheet: Table S6
Table S6: Bacillus pumilus proteins whose abundance decreased after PL treatment when spores are sprayed on polystyrene surface, along with their annotations.
							PL-treated F5		PL-treated 2F5		UVC-treated F5		UVC-treated 2F5
Protein accession	Functional description	Bacillus pumilus SAFR-032 homologs	Gene name	Protein names	Gene Ontology (GO)	Protein type	Log2(FC)	p value	Log2(FC)	p value	Log2(FC)	p value	Log2(FC)	p value
AIDKCPCB_00798	putative protein YfhP	A8FB76		Metal-dependent hydrolase	membrane [GO:0016020]	Membrane	-0.0874628	0.849634	-1.76553	0.0119119	-0.180572	0.501911	-0.5025	0.154797
AIDKCPCB_00791	hypothetical protein	A8FB68		YfhO family protein	membrane [GO:0016020]	Membrane	-0.31034	0.143349	-0.668794	0.0168924	-0.0715533	0.679549	-0.226276	0.262706
AIDKCPCB_00922	putative multidrug resistance ABC transporter ATP-binding/permease protein YheI	A8FBI5		Multidrug ABC transporter ATP-binding protein	membrane [GO:0016020]; ABC-type transporter activity [GO:0140359]; ATP binding [GO:0005524]; ATP hydrolysis activity [GO:0016887]	Membrane	-1.24793	0.0049957	-1.44057	0.00441696	-0.440573	0.302117	-0.440573	0.33364
AIDKCPCB_00756	hypothetical protein	A8FGS5		Chemotaxis protein	plasma membrane [GO:0005886]; transmembrane signaling receptor activity [GO:0004888]; chemotaxis [GO:0006935]; signal transduction [GO:0007165]	Membrane	-1.09311	0.0483764	-1.35614	0.0326258	-0.38529	0.277228	-0.678072	0.118403
AIDKCPCB_00234	putative transport protein YifK	A8F9G2		D-alanine/D-serine/glycine permease	plasma membrane [GO:0005886]; amino acid transport [GO:0006865]; transmembrane transport [GO:0055085]	Membrane	-1	0.0448674	-1	0.0307598	0.280108	0.388456	-0.106915	0.73038
AIDKCPCB_01337	Penicillin-binding protein H	A8FCK5		serine-type D-Ala-D-Ala carboxypeptidase (EC 3.4.16.4)	membrane [GO:0016020]; penicillin binding [GO:0008658]; serine-type D-Ala-D-Ala carboxypeptidase activity [GO:0009002]; peptidoglycan biosynthetic process [GO:0009252]	Membrane	-0.874469	0.0304663	-0.874469	0.040364	0	1	-0.0671142	0.767118
AIDKCPCB_03677	hypothetical protein	A8FJ47		ABC transporter ATP-binding protein	plasma membrane [GO:0005886]; ABC-type transporter activity [GO:0140359]; ATP binding [GO:0005524]	Membrane	-0.36257	0.36502	-1.36257	0.041903	0	1	-0.469485	0.343698
AIDKCPCB_03739	Sensor histidine kinase WalK	A8FJB5		histidine kinase (EC 2.7.13.3)	plasma membrane [GO:0005886]; ATP binding [GO:0005524]; phosphorelay sensor kinase activity [GO:0000155]	Membrane	-0.525091	0.0329715	-1.07529	0.00682352	-0.297681	0.150567	-0.423211	0.220108
AIDKCPCB_00679	Beta-lactam-inducible penicillin-binding protein	A8FAV6		serine-type D-Ala-D-Ala carboxypeptidase (EC 3.4.16.4)	membrane [GO:0016020]; penicillin binding [GO:0008658]; serine-type D-Ala-D-Ala carboxypeptidase activity [GO:0009002]; peptidoglycan biosynthetic process [GO:0009252]; response to antibiotic [GO:0046677]	Membrane	-0.448758	0.0378036	-0.971711	0.00403997	-0.0657544	0.759382	-0.103623	0.611856
AIDKCPCB_00074	Spore protein YabQ	A8F928		Spore coat protein	membrane [GO:0016020]	Membrane	-0.289507	0.207031	-0.874469	0.017467	-0.289507	0.207031	-0.289507	0.207031
AIDKCPCB_00961	Penicillin-binding protein 1F	A8FBM4		peptidoglycan glycosyltransferase (EC 2.4.1.129)	membrane [GO:0016020]; penicillin binding [GO:0008658]; peptidoglycan glycosyltransferase activity [GO:0008955]; serine-type D-Ala-D-Ala carboxypeptidase activity [GO:0009002]; proteolysis [GO:0006508]	Membrane	-0.515921	0.065702	-0.86507	0.0160522	-0.0189831	0.912755	0.0280144	0.885703
AIDKCPCB_03023	Sodium_ potassium_ lithium and rubidium/H(+) antiporter	A8FHE3	nhaK	Sodium, potassium, lithium and rubidium/H(+) antiporter	plasma membrane [GO:0005886]; sodium:proton antiporter activity [GO:0015385]; potassium ion transport [GO:0006813]	Membrane	-0.463947	0.0049957	-0.862496	0.0165985	-0.192645	0.456066	-0.192645	0.154797
AIDKCPCB_03738	Two-component system WalR/WalK regulatory protein YycH	A8FJB4		Regulatory protein YycH domain-containing protein	membrane [GO:0016020]	Membrane	0	1	-0.798366	0.022974	-0.152003	0.5857	-0.463947	0.0810513
AIDKCPCB_01521	Serine/threonine-protein kinase PrkC	A8FD42		non-specific serine/threonine protein kinase (EC 2.7.11.1)	membrane [GO:0016020]; ATP binding [GO:0005524]; protein serine/threonine kinase activity [GO:0004674]; phosphorylation [GO:0016310]	Membrane	-0.337581	0.122958	-0.761389	0.0132877	0.0206103	0.896223	-0.0104166	0.950398
AIDKCPCB_00637	D-alanine--poly(phosphoribitol) ligase subunit 1	A0A0U2	DDC	Aromatic-L-amino-acid decarboxylase (EC 4.1.1.28) (DOPA decarboxylase)	carboxy-lyase activity [GO:0016831]; pyridoxal phosphate binding [GO:0030170]; amino acid metabolic process [GO:0006520]; catecholamine biosynthetic process [GO:0042423]	Soluble	-1.90689	0.0485669	-1.90689	0.0485669	-1.32193	0.0738337	-0.906891	0.133098
AIDKCPCB_01602	Endoglucanase A	A8FDC3		Endoglucanase (EC 3.2.1.4)	cellulase activity [GO:0008810]; cellulose binding [GO:0030248]; cellulose catabolic process [GO:0030245]	Soluble	-1.32193	0.0462051	-1.73697	0.0260531	-0.152003	0.652689	-0.0740006	0.855494
AIDKCPCB_03712	hypothetical protein	A8FAF4		Multidrug ABC transporter ATP-binding protein	ATP binding [GO:0005524]; ATP hydrolysis activity [GO:0016887]; DNA binding [GO:0003677]	Soluble	-1.11548	0.00395758	-1.70044	0.00289581	-0.70044	0.11638	-1.11548	0.00395758
AIDKCPCB_01603	Exoglucanase-2	A8FDC4		Glycoside hydrolase	cellulase activity [GO:0008810]; metal ion binding [GO:0046872]; cellulose catabolic process [GO:0030245]	Soluble	-1.12928	0.0358985	-1.42884	0.0260879	-0.544321	0.147924	-0.544321	0.13888
AIDKCPCB_00722	Trehalose-6-phosphate hydrolase	A8FAZ9		Trehalose-6-phosphate hydrolase (EC 3.2.1.93)	cytoplasm [GO:0005737]; alpha,alpha-phosphotrehalase activity [GO:0008788]; trehalose catabolic process [GO:0005993]	Soluble	-0.628031	0.0316859	-1.38702	0.00347642	-0.443607	0.0757519	-0.628031	0.0348847
AIDKCPCB_02701	Asparagine synthetase [glutamine-hydrolyzing] 1	A8FGH6		asparagine synthase (glutamine-hydrolyzing) (EC 6.3.5.4)	asparagine synthase (glutamine-hydrolyzing) activity [GO:0004066]; ATP binding [GO:0005524]; asparagine biosynthetic process [GO:0006529]; glutamine metabolic process [GO:0006541]	Soluble	-0.758992	0.0117509	-1.37197	0.00215873	-0.174029	0.399445	-0.552541	0.032026
AIDKCPCB_02582	DNA polymerase III subunit alpha	A8FG59	dnaE	DNA polymerase III subunit alpha (EC 2.7.7.7)	cytoplasm [GO:0005737]; 3'-5' exonuclease activity [GO:0008408]; DNA-directed DNA polymerase activity [GO:0003887]; single-stranded DNA binding [GO:0003697]; DNA replication [GO:0006260]	Soluble	-0.792558	0.0449028	-1.31451	0.017563	-0.10806	0.687724	-0.47063	0.120777
AIDKCPCB_01069	Oligopeptide-binding protein AppA	A8FBX9		Peptide-binding protein	ATP-binding cassette (ABC) transporter complex [GO:0043190]; periplasmic space [GO:0042597]; transmembrane transport [GO:0055085]	Soluble	-0.827819	0.0410172	-1.24286	0.0177147	-0.242857	0.355123	-0.626185	0.090725
AIDKCPCB_03528	Sucrose-6-phosphate hydrolase	A8FIN4		Sucrose-6-phosphate hydrolase (EC 3.2.1.26) (Invertase)	cytoplasm [GO:0005737]; beta-fructofuranosidase activity [GO:0004564]; sucrose metabolic process [GO:0005985]	Soluble	-0.716207	0.0103788	-1.20163	0.00223152	-0.823122	0.00729099	-0.523562	0.234073
AIDKCPCB_01851	Beta-xylosidase	A8FE35		Beta-xylosidase	hydrolase activity, hydrolyzing O-glycosyl compounds [GO:0004553]; carbohydrate metabolic process [GO:0005975]	Soluble	-0.868755	0.00318361	-1	0.00112922	-0.438121	0.016021	-0.691878	0.0416583
AIDKCPCB_00638	Surfactin synthase subunit 1	A8FAR1		Non-ribosomal peptide synthetase	catalytic activity [GO:0003824]; phosphopantetheine binding [GO:0031177]	Soluble	-1.41504	0.00331037	-1	0.0162766	-0.192645	0.541229	-0.540568	0.25247
AIDKCPCB_01798	Sulfite reductase [NADPH] flavoprotein alpha-component	A8FDY2		Sulfite reductase [NADPH] flavoprotein alpha-component	flavin adenine dinucleotide binding [GO:0050660]; FMN binding [GO:0010181]; oxidoreductase activity, acting on NAD(P)H [GO:0016651]; sulfite reductase (NADPH) activity [GO:0004783]; cysteine biosynthetic process [GO:0019344]	Soluble	-1.32193	0.0103788	-0.906891	0.0598316	0	1	-0.0995357	0.73038
AIDKCPCB_01515	primosomal protein N'	A8FD36	priA	Primosomal protein N' (EC 3.6.4.-) (ATP-dependent helicase PriA)	primosome complex [GO:1990077]; ATP binding [GO:0005524]; DNA binding [GO:0003677]; DNA helicase activity [GO:0003678]; hydrolase activity [GO:0016787]; zinc ion binding [GO:0008270]; DNA replication, synthesis of RNA primer [GO:0006269]; DNA unwinding involved in DNA replication [GO:0006268]	Soluble	-0.841302	0.0238888	-0.841302	0.0265058	-0.381871	0.137747	-0.472068	0.0909072
AIDKCPCB_02393	putative acyl--CoA ligase YhfT	A8FFM4		Acyl-CoA synthetase		Soluble	-0.862496	0.126553	-1.51457	0.0494908	-0.415037	0.400735	-1.152	0.0810513
AIDKCPCB_00641	hypothetical protein	A8FAR4		Polyketide synthase	3-oxoacyl-[acyl-carrier-protein] synthase activity [GO:0004315]; phosphopantetheine binding [GO:0031177]; fatty acid biosynthetic process [GO:0006633]	Soluble	-0.722466	0.136557	-1.45943	0.042718	-0.459432	0.316587	-0.956931	0.0768383
AIDKCPCB_02735	2-succinyl-5-enolpyruvyl-6-hydroxy-3- cyclohexene-1-carboxylate synthase	A8FGK9	menD	2-succinyl-5-enolpyruvyl-6-hydroxy-3-cyclohexene-1-carboxylate synthase (SEPHCHC synthase) (EC 2.2.1.9) (Menaquinone biosynthesis protein MenD)	2-succinyl-5-enolpyruvyl-6-hydroxy-3-cyclohexene-1-carboxylic-acid synthase activity [GO:0070204]; magnesium ion binding [GO:0000287]; manganese ion binding [GO:0030145]; thiamine pyrophosphate binding [GO:0030976]; menaquinone biosynthetic process [GO:0009234]	Soluble	-0.0931094	0.756731	-1.29956	0.0349908	0.129283	0.727881	0.285402	0.45238
AIDKCPCB_00427	Transcriptional regulator MtlR	A8FA16		PTS sugar transporter subunit IIA	protein-N(PI)-phosphohistidine-sugar phosphotransferase activity [GO:0008982]; phosphoenolpyruvate-dependent sugar phosphotransferase system [GO:0009401]; regulation of DNA-templated transcription [GO:0006355]	Soluble	-0.5025	0.148325	-1.28011	0.00729099	-0.180572	0.597965	-0.387023	0.255975
AIDKCPCB_02996	Protein LiaG	A8FHA3		Putative adhesin domain-containing protein		Soluble	-0.499571	0.0920178	-1.18763	0.000699551	-0.403356	0.0936361	-0.109624	0.658114
AIDKCPCB_00619	Putative adenine deaminase YerA	A8FAP2		adenine deaminase (EC 3.5.4.2)	adenine deaminase activity [GO:0000034]	Soluble	-0.36257	0.189482	-1.16993	0.0156112	-0.169925	0.606603	-0.295456	0.390292
AIDKCPCB_03254	3'_5'-cyclic adenosine monophosphate phosphodiesterase CpdA	A8FHS8		LTD domain-containing protein	hydrolase activity [GO:0016787]	Soluble	-0.341037	0.227478	-1.16046	0.00395758	-0.0384741	0.896532	-0.247928	0.520985
AIDKCPCB_01146	hypothetical protein	A8FC01	spxH	ClpXP adapter protein SpxH	cytoplasm [GO:0005737]; isomerase activity [GO:0016853]	Soluble	-0.289507	0.401243	-1.1375	0.00542395	-0.459432	0.178285	-0.652077	0.280471
AIDKCPCB_00702	hypothetical protein	A8FAY1		Peptidase M14	metallocarboxypeptidase activity [GO:0004181]; zinc ion binding [GO:0008270]; proteolysis [GO:0006508]	Soluble	-0.459432	0.417996	-1.1375	0.0435576	-0.137504	0.673694	-0.289507	0.488053
AIDKCPCB_02652	putative quorum-quenching lactonase YtnP	A8FGC7		Metallo-beta-lactamase domain-containing protein		Soluble	-0.321928	0.361986	-1.09954	0.0474548	0	1	-0.206451	0.501911
AIDKCPCB_02506	hypothetical protein	A8FDA5		Flagellar biosynthesis protein FlhF (Flagella-associated GTP-binding protein)	plasma membrane [GO:0005886]; ATP hydrolysis activity [GO:0016887]; GTP binding [GO:0005525]; GTPase activity [GO:0003924]; bacterial-type flagellum organization [GO:0044781]; protein transport [GO:0015031]; SRP-dependent cotranslational protein targeting to membrane [GO:0006614]	Soluble	-0.584963	0.14392	-1.078	0.048339	-0.21818	0.537775	-0.373458	0.34621
AIDKCPCB_01736	Aconitate hydratase A	A8FDR0		Aconitate hydratase (Aconitase) (EC 4.2.1.3)	4 iron, 4 sulfur cluster binding [GO:0051539]; aconitate hydratase activity [GO:0003994]; metal ion binding [GO:0046872]; tricarboxylic acid cycle [GO:0006099]	Soluble	-0.55687	0.0536686	-1.06634	0.0107613	-0.295824	0.179244	-0.398918	0.106482
AIDKCPCB_00420	Putative hydro-lyase	A8FA09		Putative hydro-lyase BPUM_0381 (EC 4.2.1.-)	lyase activity [GO:0016829]	Soluble	-0.514573	0.0981403	-1	0.017467	-0.152003	0.53744	-0.321928	0.18169
AIDKCPCB_03541	hypothetical protein	A8FIP8		Peptidase M24		Soluble	-0.0524674	0.759359	-0.949374	0.0115124	-0.192645	0.444015	-0.38109	0.226122
AIDKCPCB_00556	putative ABC transporter ATP-binding protein YheS	A8FAF4				Soluble	-0.344335	0.12728	-0.904422	0.00948918	-0.259087	0.197796	-0.434937	0.126763
AIDKCPCB_01422	N5-carboxyaminoimidazole ribonucleotide synthase	A8FCU3		Pyruvate carboxylase (EC 6.4.1.1)	ATP binding [GO:0005524]; metal ion binding [GO:0046872]; pyruvate carboxylase activity [GO:0004736]; gluconeogenesis [GO:0006094]; pyruvate metabolic process [GO:0006090]	Soluble	-0.526664	0.0500226	-0.853958	0.0165429	-0.165285	0.356606	-0.296132	0.164951
AIDKCPCB_01648	L-threonine 3-dehydrogenase	A8FDG8	tdh	L-threonine 3-dehydrogenase (EC 1.1.1.103)	cytoplasm [GO:0005737]; L-threonine 3-dehydrogenase activity [GO:0008743]; zinc ion binding [GO:0008270]; threonine catabolic process [GO:0006567]	Soluble	-0.222392	0.336404	-0.847997	0.0281783	0.0227201	0.914698	-0.422691	0.147906
AIDKCPCB_00882	Purine catabolism regulatory protein	A8FBE6		Family transcriptional regulator		Soluble	-0.169925	0.391002	-0.847997	0.0300197	-0.169925	0.623929	-0.36257	0.401243
AIDKCPCB_01659	Response regulator aspartate phosphatase J	A8FDI0		Response regulator		Soluble	-0.29956	0.178285	-0.830075	0.0148041	-0.0931094	0.705184	-0.0931094	0.705184
AIDKCPCB_01967	putative ATP-dependent helicase DinG	A8FEE9		ATP-dependent helicase	ATP binding [GO:0005524]; helicase activity [GO:0004386]; hydrolase activity, acting on acid anhydrides, in phosphorus-containing anhydrides [GO:0016818]; nucleic acid binding [GO:0003676]; nucleobase-containing compound metabolic process [GO:0006139]	Soluble	-0.453718	0.0330821	-0.807355	0.00215873	-0.304855	0.107783	-0.517848	0.182095
AIDKCPCB_00068	Transcription-repair-coupling factor	A8F922	mfd	Transcription-repair-coupling factor (TRCF) (EC 3.6.4.-)	cytoplasm [GO:0005737]; ATP binding [GO:0005524]; damaged DNA binding [GO:0003684]; helicase activity [GO:0004386]; hydrolase activity [GO:0016787]; regulation of DNA-templated transcription [GO:0006355]; transcription-coupled nucleotide-excision repair, DNA damage recognition [GO:0000716]	Soluble	-0.477088	0.0232015	-0.776328	0.00448505	-0.268421	0.107899	-0.384498	0.0653566
AIDKCPCB_02467	Valine--tRNA ligase	A8FFU5	valS	Valine--tRNA ligase (EC 6.1.1.9) (Valyl-tRNA synthetase) (ValRS)	cytoplasm [GO:0005737]; aminoacyl-tRNA editing activity [GO:0002161]; ATP binding [GO:0005524]; valine-tRNA ligase activity [GO:0004832]; valyl-tRNA aminoacylation [GO:0006438]	Soluble	-0.522806	0.0333212	-0.758294	0.0138299	-0.26485	0.150055	-0.41403	0.0636782
AIDKCPCB_02924	Dipeptidyl-peptidase 5	A8FH23		Peptidase	serine-type peptidase activity [GO:0008236]; proteolysis [GO:0006508]	Soluble	-0.42586	0.0180286	-0.756506	0.00126061	-0.238657	0.0895301	-0.349689	0.0183554
AIDKCPCB_03332	hypothetical protein	A8FI15		Glycosyltransferase	glycosyltransferase activity [GO:0016757]	Soluble	-0.295456	0.290334	-0.754888	0.0401694	-0.36257	0.189482	-0.50696	0.271786
AIDKCPCB_01992	putative ATP-dependent helicase DinG	A8FEH4	dinG	3'-5' exonuclease DinG (EC 3.1.-.-)	3'-5' exonuclease activity [GO:0008408]; ATP binding [GO:0005524]; DNA binding [GO:0003677]; DNA helicase activity [GO:0003678]; DNA-directed DNA polymerase activity [GO:0003887]; hydrolase activity, acting on acid anhydrides, in phosphorus-containing anhydrides [GO:0016818]; iron-sulfur cluster binding [GO:0051536]; metal ion binding [GO:0046872]; DNA replication [GO:0006260]	Soluble	-0.380031	0.167755	-0.736966	0.043859	-0.143591	0.581353	-0.212304	0.393969
AIDKCPCB_01486	Isoleucine--tRNA ligase	A8FD08	ileS	Isoleucine--tRNA ligase (EC 6.1.1.5) (Isoleucyl-tRNA synthetase) (IleRS)	cytoplasm [GO:0005737]; aminoacyl-tRNA editing activity [GO:0002161]; ATP binding [GO:0005524]; isoleucine-tRNA ligase activity [GO:0004822]; tRNA binding [GO:0000049]; isoleucyl-tRNA aminoacylation [GO:0006428]	Soluble	-0.451541	0.00865373	-0.70308	0.00413863	-0.23431	0.0696367	-0.437186	0.0124366
AIDKCPCB_01508	putative protein YloA	A8FD29	rqcH	Rqc2 homolog RqcH (RqcH)	ribosomal large subunit binding [GO:0043023]; tRNA binding [GO:0000049]; rescue of stalled ribosome [GO:0072344]	Soluble	-0.345497	0.117815	-0.688798	0.0234661	-0.200299	0.300903	-0.279154	0.176497
AIDKCPCB_01747	DNA topoisomerase 4 subunit A	A8FDS1	parC	DNA topoisomerase 4 subunit A (EC 5.6.2.2) (Topoisomerase IV subunit A)	chromosome [GO:0005694]; extrinsic component of plasma membrane [GO:0019897]; ATP binding [GO:0005524]; DNA binding [GO:0003677]; DNA topoisomerase type II (double strand cut, ATP-hydrolyzing) activity [GO:0003918]; chromosome segregation [GO:0007059]; DNA topological change [GO:0006265]	Soluble	-0.514573	0.00539682	-0.678072	0.00111106	-0.295128	0.153756	-0.321928	0.0979739
AIDKCPCB_02617	Acetyl-coenzyme A synthetase	A8FG92		Acyl--CoA ligase	acid-thiol ligase activity [GO:0016878]; CoA-ligase activity [GO:0016405]	Soluble	-0.210897	0.291814	-0.643856	0.0345249	-0.237864	0.26744	-0.237864	0.287675
AIDKCPCB_01413	GTP-binding protein TypA/BipA	A8FCT4	bipA	Large ribosomal subunit assembly factor BipA (EC 3.6.5.-) (GTP-binding protein BipA)	cytoplasm [GO:0005737]; GTP binding [GO:0005525]; GTPase activity [GO:0003924]; ribosome binding [GO:0043022]; rRNA binding [GO:0019843]; tRNA binding [GO:0000049]; ribosome biogenesis [GO:0042254]	Soluble	-0.293161	0.0534366	-0.62987	0.00600643	-0.203151	0.168023	-0.22661	0.131489
AIDKCPCB_02521	Fumarate reductase flavoprotein subunit	A8FFZ7	sdhA	succinate dehydrogenase (EC 1.3.5.1)	membrane [GO:0016020]; oxidoreductase activity [GO:0016491]	Soluble	-0.242633	0.0573304	-0.614291	0.000800853	-0.0546196	0.498473	-0.232103	0.156657
AIDKCPCB_02685	Leucine--tRNA ligase	A8FGG0	leuS	Leucine--tRNA ligase (EC 6.1.1.4) (Leucyl-tRNA synthetase) (LeuRS)	cytoplasm [GO:0005737]; aminoacyl-tRNA editing activity [GO:0002161]; ATP binding [GO:0005524]; leucine-tRNA ligase activity [GO:0004823]; leucyl-tRNA aminoacylation [GO:0006429]	Soluble	-0.452671	0.0191439	-0.595543	0.00761384	-0.217381	0.0964053	-0.36085	0.0290275
AIDKCPCB_00261	Aryl-phospho-beta-D-glucosidase BglC	A8F9J2		6-phospho-beta-glucosidase	hydrolase activity, hydrolyzing O-glycosyl compounds [GO:0004553]; carbohydrate metabolic process [GO:0005975]	Soluble	-0.169925	0.398699	-0.584963	0.0406194	-0.040642	0.835269	-0.215729	0.288609
AIDKCPCB_01948	Homoserine O-acetyltransferase	A8FED0	metAA	Homoserine O-acetyltransferase (HAT) (EC 2.3.1.31) (Homoserine transacetylase) (HTA)	cytoplasm [GO:0005737]; homoserine O-acetyltransferase activity [GO:0004414]; homoserine O-succinyltransferase activity [GO:0008899]; L-methionine biosynthetic process from homoserine via O-succinyl-L-homoserine and cystathionine [GO:0019281]	Soluble	-0.36257	0.110137	-0.584963	0.0388507	-0.0995357	0.614197	-0.169925	0.401892
AIDKCPCB_02565	Dephospho-CoA kinase	A8FG41	coaE	Dephospho-CoA kinase (EC 2.7.1.24) (Dephosphocoenzyme A kinase)	cytoplasm [GO:0005737]; ATP binding [GO:0005524]; dephospho-CoA kinase activity [GO:0004140]; coenzyme A biosynthetic process [GO:0015937]; phosphorylation [GO:0016310]	Soluble	0.152003	0.675809	0.289507	0.401243	-0.584963	0.0981403	-1.16993	0.0153924
AIDKCPCB_01994	Pantothenate synthetase	A8FEH6	panC	Pantothenate synthetase (PS) (EC 6.3.2.1) (Pantoate--beta-alanine ligase) (Pantoate-activating enzyme)	cytoplasm [GO:0005737]; ATP binding [GO:0005524]; pantoate-beta-alanine ligase activity [GO:0004592]; pantothenate biosynthetic process [GO:0015940]	Soluble	-0.120294	0.655415	-0.556393	0.168231	-0.0588937	0.829332	-0.943416	0.0341928
